# Supplementary material for: Defining the transcriptomic landscape of the developing enteric nervous system and its cellular environment
Source: BMC Genomics. 2017 Apr 12;18:290. doi: 10.1186/s12864-017-3653-2 (PMC5389105; doi:10.1186/s12864-017-3653-2)
Supplement: Supplementary file 2 — List of differentially expressed genes between the two cell populations of the intestine. The list in the first sheet represents all the genes filtered based on their adjusted p-value (cutoff is 0.01) while the second sheet shows the genes further filtered based on log2foldchange (1.5). Sheets 3 and 4 show the separated gene lists from the second sheet into upregulated genes in the neuronal cells and downregulated genes in the neuronal cell population, respectively. The scatter plot and the heat map in the main paper (Fig. 3c and d) were generated using the data provided in this table. (XLSX 3109 kb) [file 12864_2017_3653_MOESM2_ESM.xlsx]

## Sheet: DE_d7_0.01_deseq.txt
id	Gene_id	baseMean	baseMeanA	baseMeanB	foldChange	log2FoldChange	pval	padj				ENSDARG00000083480	AC024175.23
ENSDARG00000094675	tusc5b	345.288	1.28597	689.291	536.007	9.06611	4.12046e-60	1.37234e-57				ENSDARG00000082753	AC024175.17
ENSDARG00000061749	htr3b	1091.66	4.47965	2178.84	486.386	8.92596	3.39592e-23	1.24909e-21				ENSDARG00000081443	AC024175.10
ENSDARG00000093690	scn12aa	98.8397	0.428658	197.251	460.159	8.84599	1.48965e-20	4.46583e-19				ENSDARG00000080337	AC024175.4
ENSDARG00000078247	vip	23101.1	104.001	46098.1	443.248	8.79197	1.13825e-13	1.85485e-12				ENSDARG00000083046	AC024175.19
ENSDARG00000043557	kcnk13b	225.991	1.05038	450.932	429.302	8.74585	2.56707e-12	3.61815e-11				ENSDARG00000063895	mt-nd1
ENSDARG00000069446	dbh	1925.47	9.77409	3841.17	392.996	8.61837	9.6164e-19	2.47936e-17				ENSDARG00000083118	AC024175.20
ENSDARG00000096416	BX296544.1	81.1385	0.428658	161.848	377.57	8.5606	5.78557e-12	7.85676e-11				ENSDARG00000080630	AC024175.6
ENSDARG00000015854	chata	4877.49	26.2251	9728.75	370.97	8.53516	4.04047e-26	1.87116e-24				ENSDARG00000082084	AC024175.14
ENSDARG00000090724	scn12aa	970.503	5.39098	1935.62	359.047	8.48803	1.89347e-23	7.1153e-22				ENSDARG00000063899	mt-nd2
ENSDARG00000080012	htr3a	586.038	3.29021	1168.79	355.232	8.47262	2.44643e-19	6.60157e-18				ENSDARG00000080718	AC024175.7
ENSDARG00000086819	scn1a	90.1835	0.525192	179.842	342.43	8.41967	5.96463e-17	1.33289e-15				ENSDARG00000080401	AC024175.5
ENSDARG00000044278	synpr	292.545	1.71463	583.375	340.234	8.41038	1.86036e-53	4.34913e-51				ENSDARG00000081938	AC024175.13
ENSDARG00000074824	si:dkey-49c17.4	1221.7	7.29868	2436.1	333.773	8.38272	6.92217e-98	2.80498e-94				ENSDARG00000082789	AC024175.18
ENSDARG00000091607	si:ch211-272b8.6	20656.6	124.9	41188.3	329.769	8.36531	2.64864e-10	2.99518e-09				ENSDARG00000080128	AC024175.1
ENSDARG00000054497	chrna3	4066.83	25.4103	8108.24	319.092	8.31783	2.04205e-34	1.683e-32				ENSDARG00000063905	mt-co1
ENSDARG00000096716	hmx3b	1290.64	8.29505	2572.98	310.183	8.27698	1.43091e-97	4.96997e-94				ENSDARG00000081369	AC024175.9
ENSDARG00000007406	phox2a	39818.5	262.251	79374.7	302.667	8.24159	5.64624e-51	1.14398e-48				ENSDARG00000083519	AC024175.24
ENSDARG00000087464	CABZ01086292.1	1287.49	8.82024	2566.15	290.939	8.18457	2.98819e-28	1.64e-26				ENSDARG00000063908	mt-co2
ENSDARG00000059705	vwa5b1	2691.21	18.8839	5363.54	284.027	8.14988	3.49749e-56	8.95099e-54				ENSDARG00000080151	AC024175.2
ENSDARG00000096743	si:dkey-22l1.1	56.6218	0.428658	112.815	263.182	8.03992	2.46397e-16	5.24116e-15				ENSDARG00000063910	mt-atp8
ENSDARG00000063257	PLD5	705.483	5.4335	1405.53	258.679	8.01502	1.23152e-24	5.14467e-23				ENSDARG00000063911	mt-atp6
ENSDARG00000002728	kiss1ra	52.4451	0.428658	104.462	243.695	7.92893	1.7414e-06	1.19432e-05				ENSDARG00000063912	mt-co3
ENSDARG00000071880	pimr56	52.1234	0.428658	103.818	242.194	7.92002	3.96625e-15	7.49856e-14				ENSDARG00000081758	AC024175.12
ENSDARG00000091371	vgf	14626.4	121.78	29130.9	239.209	7.90213	1.05718e-114	8.56774e-111				ENSDARG00000063914	mt-nd3
ENSDARG00000059692	scn12aa	1650.32	13.8791	3286.76	236.813	7.88761	2.86066e-28	1.57712e-26				ENSDARG00000080329	AC024175.3
ENSDARG00000078327	CEP170B (1 to many)	1692.44	14.5859	3370.29	231.066	7.85216	9.43805e-28	4.99929e-26				ENSDARG00000063916	mt-nd4l
ENSDARG00000090880	CABZ01074423.1	48.5641	0.428658	96.6996	225.587	7.81754	3.71364e-14	6.36291e-13				ENSDARG00000063917	mt-nd4
ENSDARG00000006356	slc18a3a	5101.12	45.4952	10156.7	223.249	7.80251	2.38063e-24	9.69517e-23				ENSDARG00000082716	AC024175.16
ENSDARG00000079873	SLC29A4 (1 to many)	46.7481	0.428658	93.0675	217.114	7.76231	3.56626e-07	2.71382e-06				ENSDARG00000082123	AC024175.15
ENSDARG00000095833	alk	10052.2	94.1841	20010.2	212.458	7.73103	2.06141e-15	4.03536e-14				ENSDARG00000081280	AC024175.8
ENSDARG00000093089	tac3a	10085.9	96.4009	20075.5	208.25	7.70217	1.84526e-44	2.75238e-42				ENSDARG00000063921	mt-nd5
ENSDARG00000096464	scn1a	109.014	1.05038	216.977	206.569	7.69048	1.60674e-13	2.58022e-12				ENSDARG00000063922	mt-nd6
ENSDARG00000062305	rims3	2274	22.0776	4525.91	205	7.67948	1.88246e-29	1.1273e-27				ENSDARG00000083312	AC024175.21
ENSDARG00000028306	prph	7412.34	72.5236	14752.2	203.412	7.66826	2.9158e-120	7.08919e-116				ENSDARG00000063924	mt-cyb
ENSDARG00000074860	slc5a7a	5827.5	59.3203	11595.7	195.476	7.61085	5.33746e-33	4.06801e-31				ENSDARG00000083462	AC024175.22
ENSDARG00000030621	th	1126.46	11.5853	2241.32	193.464	7.59592	3.28346e-22	1.11651e-20				ENSDARG00000081475	AC024175.11
ENSDARG00000090571	CABZ01086835.1	620.343	6.44136	1234.24	191.612	7.58205	3.20988e-09	3.17501e-08				ENSDARG00000015794	CABZ01064228.1
ENSDARG00000032896	xgb	1000.61	10.3958	1990.83	191.503	7.58122	2.94038e-18	7.23577e-17				ENSDARG00000100102	CABZ01088269.1
ENSDARG00000070954	hmx2	962.665	10.2027	1915.13	187.707	7.55234	3.38238e-50	6.57886e-48				ENSDARG00000036305	phf23b
ENSDARG00000056949	htr7	923.728	9.96716	1837.49	184.354	7.52634	3.07215e-44	4.49959e-42				ENSDARG00000103934	megf8
ENSDARG00000094172	si:ch73-263f13.1	78.4183	0.857315	155.979	181.939	7.50731	2.15642e-18	5.36633e-17				ENSDARG00000099894	CT030737.1
ENSDARG00000097182	si:ch211-207l3.2	204.666	2.23982	407.093	181.752	7.50583	4.5133e-41	5.4593e-39				ENSDARG00000101248	BX321870.1
ENSDARG00000094837	si:dkey-228g21.5	481.319	5.4335	957.204	176.167	7.4608	6.25575e-15	1.15927e-13				ENSDARG00000068453	CABZ01112732.1
ENSDARG00000091130	kcnq2b	2692.75	31.0909	5354.4	172.218	7.42809	2.19814e-12	3.11987e-11				ENSDARG00000087544	BX510934.1
ENSDARG00000090271	CABZ01088685.1	487.063	5.62657	968.5	172.13	7.42735	2.35284e-64	9.69571e-62				ENSDARG00000006585	DMWD
ENSDARG00000043299	nmu	7944.75	93.1107	15796.4	169.652	7.40643	4.35523e-31	2.90903e-29				ENSDARG00000102062	CU182823.1
ENSDARG00000078971	SYN2	4030.63	48.1097	8013.14	166.56	7.3799	6.46537e-65	2.71022e-62				ENSDARG00000099435	CABZ01071639.1
ENSDARG00000014420	elavl3	15816.1	188.983	31443.2	166.381	7.37835	3.05198e-42	3.90541e-40				ENSDARG00000099929	CR361561.1
ENSDARG00000086878	PDZRN4 (2 of 2)	9531.93	116.057	18947.8	163.263	7.35105	1.11623e-116	1.35694e-112				ENSDARG00000098093	BX004873.3
ENSDARG00000071751	phox2bb	1354.72	16.5901	2692.85	162.317	7.34267	2.28116e-05	0.000129101				ENSDARG00000099760	CT573263.1
ENSDARG00000079500	kif3cb	1688.35	20.6836	3356.01	162.255	7.34212	7.09501e-94	1.91668e-90				ENSDARG00000076919	igdcc4
ENSDARG00000010783	scn1a	5252.22	64.3561	10440.1	162.224	7.34184	5.16548e-14	8.69123e-13				ENSDARG00000098557	BX323564.1
ENSDARG00000053122	clvs2	652.919	8.00544	1297.83	162.119	7.34091	1.7394e-23	6.57699e-22				ENSDARG00000104657	CU915762.1
ENSDARG00000051875	islr2	17793.3	224.843	35361.8	157.273	7.29713	9.04062e-51	1.80168e-48				ENSDARG00000044355	CT030712.1
ENSDARG00000097370	si:ch211-235e15.	8187.13	105.009	16269.3	154.933	7.2755	3.81788e-114	2.3206e-110				ENSDARG00000103359	SLITRK5 (1 to many)
ENSDARG00000027740	adcyap1b	11271.7	144.692	22398.7	154.803	7.27429	5.4467e-34	4.34182e-32				ENSDARG00000101117	CU207245.1
ENSDARG00000002300	p2rx2	1554.45	20.0194	3088.88	154.295	7.26954	7.48054e-91	1.6534e-87				ENSDARG00000036136	tipin
ENSDARG00000045832	cart2	1301.27	17.1038	2585.45	151.162	7.23995	1.61145e-41	2.00919e-39				ENSDARG00000093689	IGLL5
ENSDARG00000045811	lrtm2b	300.754	3.95445	597.554	151.109	7.23945	1.28517e-49	2.47987e-47				ENSDARG00000098312	scarb2
ENSDARG00000037084	CPNE7	2419.42	34.8638	4803.97	137.793	7.10636	3.81047e-98	1.85288e-94				ENSDARG00000006868	trh
ENSDARG00000074073	map6b	387.897	5.62657	770.168	136.881	7.09677	9.97352e-49	1.8232e-46				ENSDARG00000008035	zgc:113516
ENSDARG00000043474	atp2b3a	21006.6	308.013	41705.3	135.401	7.08109	1.14739e-30	7.5396e-29				ENSDARG00000073860	GAS2L2
ENSDARG00000003420	chrna5	7809.59	116.401	15502.8	133.185	7.05728	1.4967e-25	6.6283e-24				ENSDARG00000104367	zgc:194469
ENSDARG00000029718	p2rx3b	2162.23	32.8055	4291.66	130.821	7.03145	1.60816e-95	4.88741e-92				ENSDARG00000076836	gpx4b
ENSDARG00000097751	si:ch73-25e21.1	56.1237	0.857315	111.39	129.929	7.02158	2.28409e-06	1.53534e-05				ENSDARG00000087907	NDUFA4L2 (1 to many)
ENSDARG00000093260	ELOVL4	27.9833	0.428658	55.5379	129.562	7.0175	1.93841e-07	1.52421e-06				ENSDARG00000101091	BX322597.1
ENSDARG00000077124	si:ch211-255p10.4	262.064	4.05099	520.078	128.383	7.00431	2.11243e-13	3.3459e-12				ENSDARG00000101002	CR392354.1
ENSDARG00000071735	prlh2	393.882	6.09774	781.665	128.189	7.00213	5.622e-24	2.22619e-22				ENSDARG00000098192	CABZ01002718.1
ENSDARG00000013295	slc2a3a	8380.27	130.879	16629.7	127.062	6.98939	4.29681e-85	6.1452e-82				ENSDARG00000042725	cebpb
ENSDARG00000074145	BX119910.4	26.8394	0.428658	53.2502	124.226	6.95682	3.27099e-08	2.84129e-07				ENSDARG00000070697	RNF223 (1 to many)
ENSDARG00000063018	fam78ba	51.9979	0.857315	103.139	120.304	6.91054	3.16987e-12	4.43435e-11				ENSDARG00000057582	KLHL34
ENSDARG00000074348	PCDHGC4 (5 of 11)	103.396	1.71463	205.078	119.605	6.90213	4.0279e-16	8.44228e-15				ENSDARG00000102083	CR792415.1
ENSDARG00000009553	gng3	4901.26	82.1242	9720.39	118.362	6.88706	3.84041e-34	3.11239e-32				ENSDARG00000015964	zgc:153311
ENSDARG00000033234	stmn2a	9539.87	159.888	18919.8	118.332	6.88669	2.24337e-91	5.45432e-88				ENSDARG00000100415	CABZ01002188.1
ENSDARG00000069329	drgx	130.357	2.23982	258.474	115.399	6.85049	1.36978e-28	7.76306e-27				ENSDARG00000100195	AL953858.1
ENSDARG00000004586	ntrk1	1567.58	27.8122	3107.34	111.726	6.80382	3.56663e-87	6.19396e-84				ENSDARG00000062542	fgf12b
ENSDARG00000055183	etv1	7840.83	141.328	15540.3	109.959	6.78082	1.65166e-59	5.21517e-57				ENSDARG00000035544	etnppl
ENSDARG00000068083	RAB37	156.438	2.86155	310.015	108.338	6.7594	5.88688e-14	9.84372e-13				ENSDARG00000090398	PDE1C
ENSDARG00000060912	SLC5A7 (1 of 2)	777.401	14.2537	1540.55	108.08	6.75596	1.84932e-34	1.52934e-32				ENSDARG00000090837	CR545469.1
ENSDARG00000018935	GABRB2 (1 of 2)	23.3678	0.428658	46.307	108.028	6.75526	2.55298e-07	1.98182e-06				ENSDARG00000099007	CABZ01017725.1
ENSDARG00000063713	syngap1a	1993.1	36.6635	3949.55	107.724	6.7512	3.00437e-30	1.89728e-28				ENSDARG00000079780	HNRNPUL1 (1 to many)
ENSDARG00000018066	ptchd1	765.701	14.2537	1517.15	106.439	6.73388	2.22626e-22	7.62354e-21				ENSDARG00000094765	BX247865.3
ENSDARG00000070955	hmx3a	1968.96	37.2001	3900.72	104.858	6.71229	1.18727e-31	8.27109e-30				ENSDARG00000102257	soul3
ENSDARG00000019983	CHRNB4	835.897	16.1729	1655.62	102.37	6.67765	7.07498e-37	6.56542e-35				ENSDARG00000089922	DSN1
ENSDARG00000062346	cacna1ea	4404.57	86.3372	8722.8	101.032	6.65867	6.72257e-17	1.49813e-15				ENSDARG00000102910	BX936298.2
ENSDARG00000059899	CR847944.2	417.271	8.29505	826.248	99.6074	6.63818	5.96695e-19	1.57348e-17				ENSDARG00000094780	L3MBTL4
ENSDARG00000009026	ANK2 (1 to many)	19014.5	379.853	37649.2	99.1152	6.63103	5.72719e-25	2.45582e-23				ENSDARG00000025693	tmem9b
ENSDARG00000086589	TMEM233	89.7408	1.81117	177.671	98.0974	6.61614	1.06971e-21	3.53848e-20				ENSDARG00000102304	CCDC171 (1 to many)
ENSDARG00000035338	tppp2	1972.44	40.0387	3904.83	97.5265	6.60772	8.52047e-87	1.38105e-83				ENSDARG00000020483	lta
ENSDARG00000024575	kif26bb	463.518	9.44197	917.595	97.1826	6.60263	5.7447e-58	1.64319e-55				ENSDARG00000105001	zgc:91999
ENSDARG00000086187	CABZ01069081.1	1485.13	30.5347	2939.73	96.275	6.58909	7.40919e-84	9.48104e-81				ENSDARG00000073844	BX005336.2
ENSDARG00000005470	kif5aa	13917.7	291.377	27544.1	94.5307	6.56271	8.45171e-25	3.57368e-23				ENSDARG00000012947	ska2
ENSDARG00000040703	si:ch211-242n18.1	155.608	3.29021	307.925	93.5884	6.54826	4.58046e-07	3.42871e-06				ENSDARG00000069190	zgc:172339
ENSDARG00000086155	CELF5 (2 of 3)	20.1959	0.428658	39.9631	93.2284	6.5427	1.83042e-06	1.25149e-05				ENSDARG00000090107	CR974475.2
ENSDARG00000057017	slc6a4b	979.624	21.0272	1938.22	92.1767	6.52633	7.9686e-62	2.89165e-59				ENSDARG00000101956	CU571315.2
ENSDARG00000079443	vipb	37178.8	799.194	73558.4	92.0407	6.5242	5.7002e-33	4.33091e-31				ENSDARG00000033508	CTXN3
ENSDARG00000076364	EPB41L1	5007.9	107.986	9907.81	91.7508	6.51965	1.97328e-32	1.43642e-30				ENSDARG00000046054	SLC27A3
ENSDARG00000044514	st6gal1	757.949	16.6441	1499.25	90.0772	6.49309	1.86719e-52	4.16487e-50				ENSDARG00000071446	zgc:153659
ENSDARG00000086535	TMEM74 (1 to many)	105.984	2.33636	209.631	89.7255	6.48745	2.89331e-24	1.16852e-22				ENSDARG00000061372	cog7
ENSDARG00000061541	unc5db	1155.8	25.839	2285.76	88.4616	6.46698	1.37718e-51	2.8865e-49				ENSDARG00000078024	CU570881.1
ENSDARG00000059236	ptger4a	229.384	5.19791	453.57	87.2601	6.44725	1.26268e-11	1.64521e-10				ENSDARG00000086455	clpxa
ENSDARG00000015775	gap43	8118.27	184.036	16052.5	87.2251	6.44667	8.02162e-84	9.75149e-81				ENSDARG00000103817	TMEM42 (1 to many)
ENSDARG00000028118	dscamb	2855.61	64.7963	5646.43	87.1412	6.44528	1.18689e-26	5.66932e-25				ENSDARG00000103768	si:dkeyp-28d2.4
ENSDARG00000097645	si:dkey-28n18.7	18.8768	0.428658	37.3249	87.074	6.44417	8.5773e-06	5.2618e-05				ENSDARG00000076117	STARD5
ENSDARG00000078529	adgrb1b	12827.4	293.095	25361.7	86.5305	6.43514	1.19484e-23	4.59653e-22				ENSDARG00000102794	FQ311890.1
ENSDARG00000070952	fam131ba	679.479	15.5937	1343.37	86.1478	6.42874	1.37977e-20	4.15176e-19				ENSDARG00000079348	GRIN2B (1 to many)
ENSDARG00000059997	sv2c	532.858	12.2495	1053.47	86.0007	6.42628	4.37084e-09	4.26267e-08				ENSDARG00000104592	zgc:171601
ENSDARG00000078157	SLC18A1	246.53	5.7231	487.336	85.1525	6.41198	4.61017e-07	3.44887e-06				ENSDARG00000103933	fancm
ENSDARG00000062839	CABZ01065679.1	1946.44	45.2056	3847.67	85.115	6.41134	1.87455e-84	2.53199e-81				ENSDARG00000074995	eif2b5
ENSDARG00000039891	si:dkey-163m14.8	723.916	17.0302	1430.8	84.0153	6.39258	9.3876e-67	5.07201e-64				ENSDARG00000103859	KRTCAP2 (1 to many)
ENSDARG00000054667	adra2db	58.2499	1.38251	115.117	83.267	6.37967	1.60232e-11	2.06779e-10				ENSDARG00000103783	cyyr1
ENSDARG00000079249	OGDHL	475.491	11.3497	939.633	82.7895	6.37138	1.1344e-21	3.7375e-20				ENSDARG00000098664	si:dkeyp-53d3.3
ENSDARG00000076220	sez6a	597.468	14.2963	1180.64	82.5838	6.36779	1.58665e-29	9.57225e-28				ENSDARG00000103081	si:ch211-250k18.5
ENSDARG00000035785	chrna7	1020.95	24.4565	2017.45	82.4914	6.36617	3.19042e-73	2.50222e-70				ENSDARG00000100529	FO904928.1
ENSDARG00000086333	CABZ01084952.1	207.91	5.00484	410.815	82.0836	6.35902	1.01729e-10	1.20474e-09				ENSDARG00000104507	SBSPON
ENSDARG00000043932	stmn4l	3585.6	86.4337	7084.77	81.9677	6.35698	1.1812e-90	2.3932e-87				ENSDARG00000105254	RAB37
ENSDARG00000008788	camk1gb	3584.93	87.7542	7082.1	80.7039	6.33457	1.34194e-25	6.00857e-24				ENSDARG00000098248	CABZ01081730.2
ENSDARG00000007149	nadl1.2	6835.5	168.249	13502.8	80.2547	6.32651	1.14878e-83	1.33001e-80				ENSDARG00000074607	BX005421.2
ENSDARG00000090196	SYN3	141.295	3.48328	279.107	80.1278	6.32423	3.77748e-07	2.86023e-06				ENSDARG00000103156	GPC6 (1 to many)
ENSDARG00000086714	5S_rRNA	115.127	2.86155	227.392	79.4645	6.31224	2.16344e-09	2.18983e-08				ENSDARG00000087436	U5
ENSDARG00000095301	si:dkey-253a1.2	200.437	5.00484	395.869	79.0972	6.30556	1.71321e-10	1.9769e-09				ENSDARG00000084086	5S_rRNA
ENSDARG00000013669	napba	447.825	11.4462	884.204	77.2487	6.27144	1.09313e-21	3.61105e-20				ENSDARG00000103089	U3
ENSDARG00000029916	KCNQ2 (1 to many)	299.48	7.76985	591.191	76.0877	6.24959	3.32031e-10	3.71157e-09				ENSDARG00000083166	U4
ENSDARG00000070491	hpcal4	476.979	12.4851	941.473	75.4078	6.23664	6.01655e-41	7.13563e-39				ENSDARG00000082197	dre-mir-99-1
ENSDARG00000089130	CABZ01084618.1	52.5127	1.38251	103.643	74.9673	6.22819	2.57828e-09	2.58391e-08				ENSDARG00000104402	BX511182.4
ENSDARG00000014287	eno2	2812.39	74.5164	5550.26	74.4837	6.21885	2.66373e-85	4.0477e-82				ENSDARG00000081153	CABZ01053286.1
ENSDARG00000071325	cbarpb	3041.44	80.9692	6001.91	74.1259	6.21191	2.32002e-13	3.6604e-12				ENSDARG00000082320	CU914164.2
ENSDARG00000069223	pcdh1g26	416.864	11.2531	822.475	73.0886	6.19157	8.25136e-52	1.75978e-49				ENSDARG00000098556	5S_rRNA
ENSDARG00000005775	scn8aa	3868.96	104.642	7633.28	72.9467	6.18877	9.42042e-38	9.31052e-36				ENSDARG00000087435	Metazoa_SRP
ENSDARG00000077596	phf24	1942.88	52.8479	3832.92	72.5273	6.18045	3.47105e-29	2.04834e-27				ENSDARG00000105152	5S_rRNA
ENSDARG00000015025	nadl1.1	3960.83	107.762	7813.91	72.5107	6.18012	1.44298e-87	2.6987e-84				ENSDARG00000099629	5S_rRNA
ENSDARG00000058892	cep170ab	503.631	13.7285	993.533	72.3699	6.17732	1.90467e-24	7.86218e-23				ENSDARG00000091240	SNORD53_SNORD92
ENSDARG00000070148	cygb2	6474.36	176.528	12772.2	72.3523	6.17697	7.36682e-62	2.71378e-59				ENSDARG00000080928	CR847864.1
ENSDARG00000056036	stxbp1b	174.527	4.76925	344.284	72.1883	6.17369	1.79611e-29	1.0808e-27				ENSDARG00000100756	U1
ENSDARG00000077577	ntsr1	425.381	11.7243	839.037	71.5639	6.16116	6.36073e-25	2.72269e-23				ENSDARG00000104627	dre-mir-430c-1
ENSDARG00000063282	CABZ01070380.1	799.858	22.2282	1577.49	70.968	6.1491	2.3293e-14	4.08308e-13				ENSDARG00000086116	dre-mir-430b-4
ENSDARG00000038981	zgc:153615	1155.09	32.2263	2277.95	70.6861	6.14335	2.83029e-24	1.14497e-22				ENSDARG00000091828	5_8S_rRNA
ENSDARG00000096791	si:ch73-344o19.1	3914.97	110.57	7719.36	69.8145	6.12546	7.67762e-82	8.48481e-79				ENSDARG00000103968	U6
ENSDARG00000078588	CABZ01081821.1	209.436	5.91617	412.957	69.8014	6.12518	1.72228e-07	1.36264e-06				ENSDARG00000103084	U1
ENSDARG00000059340	dlgap2a	1615.08	45.6457	3184.52	69.7661	6.12445	7.51758e-19	1.959e-17				ENSDARG00000102484	U6
ENSDARG00000053383	rprma	316.441	9.01331	623.868	69.2163	6.11304	6.45353e-07	4.72747e-06				ENSDARG00000100735	U6
ENSDARG00000014973	ntng1a	397.553	11.3497	783.756	69.0555	6.10968	2.94942e-13	4.59086e-12				ENSDARG00000080855	SNORA71
ENSDARG00000038974	si:ch73-112n4.1	622.361	17.9726	1226.75	68.2567	6.0929	9.24213e-21	2.82646e-19				ENSDARG00000082480	5S_rRNA
ENSDARG00000080977	5S_rRNA	36.3043	1.05038	71.5581	68.1256	6.09013	4.55198e-10	4.99649e-09				ENSDARG00000084411	SNORD66
ENSDARG00000086290	znf804b	1151.54	33.3618	2269.72	68.0336	6.08818	5.11745e-71	3.19027e-68				ENSDARG00000104951	CU929340.1
ENSDARG00000015184	mpp3a	2759.1	80.6256	5437.57	67.4423	6.07558	3.06878e-36	2.75318e-34				ENSDARG00000103640	FO704640.1
ENSDARG00000073824	RASGRF1	659.262	19.3551	1299.17	67.1228	6.06873	1.04622e-31	7.33048e-30				ENSDARG00000100542	5S_rRNA
ENSDARG00000008473	asb14a	46.9655	1.38251	92.5484	66.9424	6.06485	5.7908e-11	7.07851e-10				ENSDARG00000103942	BX571948.1
ENSDARG00000002226	TRIM67	122.702	3.62233	241.781	66.7474	6.06064	1.89397e-25	8.34203e-24				ENSDARG00000099196	cplx3a
ENSDARG00000097317	si:dkey-276j7.3	709.996	21.0697	1398.92	66.3948	6.053	6.56057e-62	2.45395e-59				ENSDARG00000100957	CABZ01113883.1
ENSDARG00000068989	gabra1	107.545	3.19367	211.897	66.349	6.052	1.44262e-17	3.38556e-16				ENSDARG00000090367	5S_rRNA
ENSDARG00000062277	ppp2r2cb	643.657	19.2586	1268.06	65.8437	6.04097	4.39499e-59	1.3526e-56				ENSDARG00000085291	SNORD11B
ENSDARG00000024831	crhbp	1730.1	51.871	3408.34	65.7079	6.03799	7.62972e-46	1.27932e-43				ENSDARG00000090678	U6
ENSDARG00000014302	brinp2	1121.64	33.7169	2209.56	65.5327	6.03414	9.73328e-49	1.79277e-46				ENSDARG00000100651	PDCL3
ENSDARG00000087867	SLC2A13	12245.9	368.758	24123	65.4169	6.03159	1.91671e-20	5.68305e-19				ENSDARG00000084079	5S_rRNA
ENSDARG00000088136	pcdh2aa15	14.2138	0.428658	27.999	65.3179	6.02941	0.000127444	0.000620715				ENSDARG00000086780	U5
ENSDARG00000077514	SLITRK1	696.563	21.0272	1372.1	65.2535	6.02798	2.12606e-61	7.49145e-59				ENSDARG00000078339	CT573264.2
ENSDARG00000056519	si:dkey-280e21.3	150.838	4.57618	297.1	64.923	6.02066	4.86568e-29	2.85059e-27				ENSDARG00000091795	U6
ENSDARG00000029239	syt9b	2596.19	79.2006	5113.18	64.5599	6.01257	5.17298e-66	2.51541e-63				ENSDARG00000098735	zgc:153522
ENSDARG00000022487	DYNC1L1 (1 of 2)	235.487	7.20214	463.772	64.3936	6.00885	1.57405e-20	4.69569e-19				ENSDARG00000101972	mascRNA-menRNA
ENSDARG00000062208	prrt1	3638.68	111.361	7165.99	64.349	6.00785	1.34132e-21	4.38326e-20				ENSDARG00000090205	U6
ENSDARG00000057056	si:dkey-202l22.3	47.993	1.47904	94.5069	63.8974	5.99768	1.82992e-12	2.62328e-11				ENSDARG00000099521	CU466240.1
ENSDARG00000053454	CNTN3 (1 to many)	980.659	30.7588	1930.56	62.7645	5.97188	2.17938e-10	2.48883e-09				ENSDARG00000087738	U6
ENSDARG00000089593	pcdh2ab11	91.2273	2.86155	179.593	62.7607	5.97179	2.27428e-20	6.68617e-19				ENSDARG00000099909	5S_rRNA
ENSDARG00000090966	SAMD14	923.889	29.1832	1818.59	62.3164	5.96154	4.86707e-66	2.41496e-63				ENSDARG00000080579	dre-mir-26b
ENSDARG00000070730	gabra5	57.2582	1.81117	112.705	62.228	5.95949	3.94679e-14	6.71507e-13				ENSDARG00000105170	BX470200.4
ENSDARG00000053665	gabrg2	740.437	23.4601	1457.41	62.123	5.95706	8.424e-45	1.28008e-42				ENSDARG00000090541	U6
ENSDARG00000084796	5S_rRNA	43.5888	1.38251	85.7951	62.0576	5.95554	2.22547e-11	2.82696e-10				ENSDARG00000099619	GTF3C1 (1 to many)
ENSDARG00000078125	rusc1	5868.74	186.994	11550.5	61.7694	5.94882	3.49249e-56	8.95099e-54				ENSDARG00000099135	U6
ENSDARG00000005372	camk4	2913.27	93.2923	5733.25	61.4547	5.94145	3.74727e-81	3.96119e-78				ENSDARG00000090274	U6
ENSDARG00000093156	si:ch73-21g5.7	159.114	5.10137	313.126	61.3808	5.93972	3.1787e-30	2.00217e-28				ENSDARG00000099862	U6
ENSDARG00000086224	FAM155A (1 to many)	236.527	7.67332	465.38	60.6491	5.92242	1.80704e-16	3.89837e-15				ENSDARG00000089732	U5
ENSDARG00000056633	fgf13b	6005.26	195.709	11814.8	60.3692	5.91574	2.24598e-62	8.80752e-60				ENSDARG00000090555	U1
ENSDARG00000023445	atp2b3b	8286.14	270.299	16302	60.3108	5.91435	2.97812e-36	2.68174e-34				ENSDARG00000103128	U6
ENSDARG00000075115	PCDHGC4 (6 of 11)	74.485	2.43289	146.537	60.2316	5.91245	3.83598e-06	2.49636e-05				ENSDARG00000102980	5S_rRNA
ENSDARG00000055752	npas4a	18125.4	595.922	35655	59.8316	5.90284	6.28305e-10	6.80445e-09				ENSDARG00000081891	BX547935.1
ENSDARG00000008866	cabp4	13.0299	0.428658	25.6311	59.7939	5.90193	0.000323537	0.00143779				ENSDARG00000082329	5S_rRNA
ENSDARG00000087843	CABZ01083501.1	2197.11	72.3731	4321.86	59.7164	5.90005	4.54036e-14	7.69804e-13				ENSDARG00000099181	CHRNA9 (1 to many)
ENSDARG00000056019	ttbk1a	949.321	31.2725	1867.37	59.7129	5.89997	1.79237e-65	8.47243e-63				ENSDARG00000103857	5S_rRNA
ENSDARG00000045639	elavl4	5395.29	178.239	10612.3	59.54	5.89579	2.61566e-48	4.7107e-46				ENSDARG00000104059	U6
ENSDARG00000034467	CABZ01072077.1	4230.33	140.173	8320.48	59.3585	5.89138	3.42467e-78	3.20246e-75				ENSDARG00000102649	U1
ENSDARG00000091623	TMEM74 (1 to many)	223.655	7.43773	439.872	59.1406	5.88608	2.80117e-36	2.53178e-34				ENSDARG00000082295	BX510919.1
ENSDARG00000095094	fxyd6	1165.89	38.9148	2292.87	58.9204	5.88069	4.72832e-13	7.19397e-12				ENSDARG00000089430	U6
ENSDARG00000096378	rln1	737.817	24.638	1451	58.8925	5.88001	2.81368e-05	0.000156722				ENSDARG00000085136	5S_rRNA
ENSDARG00000062056	elmod1	846.002	28.2604	1663.74	58.872	5.87951	6.37641e-15	1.17983e-13				ENSDARG00000102709	CABZ01102169.1
ENSDARG00000012347	nacad	1953.44	65.7616	3841.11	58.4096	5.86813	5.86551e-76	5.28178e-73				ENSDARG00000091431	CR352285.1
ENSDARG00000015531	slc4a8	1456.11	49.1485	2863.07	58.2533	5.86427	1.46656e-71	1.0805e-68				ENSDARG00000086555	zgc:163040
ENSDARG00000077023	pcdhb	772.276	26.4182	1518.13	57.4655	5.84462	1.4512e-25	6.47395e-24				ENSDARG00000078302	brinp1
ENSDARG00000076310	si:ch73-290k24.5	67.1463	2.33636	131.956	56.4795	5.81966	7.22518e-09	6.86731e-08				ENSDARG00000090658	CT737127.1
ENSDARG00000011549	c1ql4a	274.408	9.58102	539.234	56.2815	5.81459	8.13964e-09	7.66754e-08				ENSDARG00000070299	IL17RA (1 to many)
ENSDARG00000087151	5S_rRNA	24.4885	0.857315	48.1197	56.1284	5.81066	3.86858e-05	0.000209481				ENSDARG00000100859	BX649556.1
ENSDARG00000087165	si:dkeyp-69c1.7	93.3747	3.29021	183.459	55.7592	5.80114	3.7763e-20	1.08913e-18				ENSDARG00000104407	BX649453.3
ENSDARG00000069598	chrm5b	853.841	30.3841	1677.3	55.2031	5.78668	3.47759e-43	4.69726e-41				ENSDARG00000101746	znf1102
ENSDARG00000077638	zgc:171965	327.051	11.6818	642.42	54.9933	5.78118	8.08231e-44	1.12934e-41				ENSDARG00000098551	BICD1 (1 to many)
ENSDARG00000096922	si:ch211-147k10.6	1657.06	59.7374	3254.39	54.4782	5.76761	7.71256e-11	9.27377e-10				ENSDARG00000104974	CABZ01079267.1
ENSDARG00000077608	gpr137bb	955.027	34.4662	1875.59	54.4182	5.76602	1.80104e-33	1.39455e-31				ENSDARG00000101618	ube2c
ENSDARG00000085592	5S_rRNA	117.177	4.24406	230.11	54.2194	5.76074	1.16405e-16	2.54968e-15				ENSDARG00000089710	FO904861.3
ENSDARG00000097012	si:dkey-225f23.5	775.076	28.1443	1522.01	54.0787	5.75699	1.21247e-18	3.09001e-17				ENSDARG00000103185	aspscr1
ENSDARG00000097730	si:ch1073-443n13.3	149.403	5.4335	293.372	53.9933	5.75471	1.55187e-27	7.99377e-26				ENSDARG00000042561	lpar2b
ENSDARG00000074560	CHST9	367.157	13.3539	720.959	53.9887	5.75458	9.80505e-46	1.59993e-43				ENSDARG00000099018	BX537296.2
ENSDARG00000088712	CABZ01072625.1	225.352	8.19851	442.505	53.9738	5.75419	4.29984e-09	4.20354e-08				ENSDARG00000077537	nudt19
ENSDARG00000018896	mmp24	1158.87	42.205	2275.54	53.9163	5.75265	1.54673e-20	4.61984e-19				ENSDARG00000069046	CABZ01118678.1
ENSDARG00000058649	trim46b	983.567	35.8487	1931.29	53.8733	5.7515	6.10282e-35	5.18803e-33				ENSDARG00000102111	zbtb49
ENSDARG00000063157	mapk8ip2	1724.64	63.3172	3385.96	53.4761	5.74082	7.93422e-19	2.05875e-17				ENSDARG00000103565	FQ377981.1
ENSDARG00000053512	crybb2	84.2192	3.09714	165.341	53.3852	5.73837	2.44286e-18	6.06053e-17				ENSDARG00000102962	CR450827.5
ENSDARG00000010373	CYSLTR2 (1 to many)	239.431	8.82024	470.042	53.2913	5.73583	4.77298e-36	4.25075e-34				ENSDARG00000098788	pcdh2g16
ENSDARG00000069254	chrm4a	1309.53	48.3027	2570.77	53.222	5.73395	2.41349e-15	4.67936e-14				ENSDARG00000036895	dap1b
ENSDARG00000071298	chrm3b	149.024	5.53003	292.518	52.8962	5.72509	2.63007e-27	1.32391e-25				ENSDARG00000020794	neurod6b
ENSDARG00000027564	CABZ01052588.1	157.749	5.86215	309.635	52.8193	5.72299	2.41305e-10	2.74408e-09				ENSDARG00000068296	SLCO3A1 (1 to many)
ENSDARG00000004648	kctd16a	285.822	10.6314	561.012	52.7693	5.72163	2.71942e-28	1.50266e-26				ENSDARG00000104087	zgc:173552
ENSDARG00000091083	si:ch211-195j11.27	14.1123	0.525192	27.6994	52.7413	5.72086	0.000132456	0.000641645				ENSDARG00000074367	CR381676.1
ENSDARG00000043661	cadpsa	7530.72	281.776	14779.7	52.4518	5.71292	8.96743e-46	1.4855e-43				ENSDARG00000101908	rab3ip
ENSDARG00000071779	npy7r	34.3317	1.28597	67.3775	52.3942	5.71133	4.53637e-09	4.40995e-08				ENSDARG00000100068	BX936350.1
ENSDARG00000074308	lrrc75ba	2295.19	86.2096	4504.16	52.2466	5.70727	2.06736e-20	6.09996e-19				ENSDARG00000104160	CR628395.2
ENSDARG00000061031	dner	342.389	12.8712	671.906	52.2022	5.70604	4.67815e-12	6.41511e-11				ENSDARG00000100382	CU138548.9
ENSDARG00000062957	sult4a1	6033.65	228.812	11838.5	51.7389	5.69318	9.14508e-29	5.24397e-27				ENSDARG00000054746	uggt1
ENSDARG00000056753	dctn1b	2435.22	92.3924	4778.05	51.7147	5.6925	2.8656e-45	4.49492e-43				ENSDARG00000105290	AL929389.1
ENSDARG00000097443	si:dkey-225n22.6	77.9597	2.95808	152.961	51.7096	5.69236	6.62278e-07	4.84415e-06				ENSDARG00000098236	BX324142.1
ENSDARG00000078509	socs4	631.328	24.0278	1238.63	51.5497	5.68789	3.85073e-09	3.77663e-08				ENSDARG00000104789	KIAA0141
ENSDARG00000078169	cacna2d2b	983.014	37.4783	1928.55	51.4578	5.68532	8.74195e-12	1.16462e-10				ENSDARG00000077645	GPR78 (1 to many)
ENSDARG00000059534	JPH3 (1 to many)	843.759	32.1838	1655.33	51.4337	5.68464	3.82711e-61	1.31054e-58				ENSDARG00000105106	CR749167.1
ENSDARG00000060434	MAP1B	1104.71	42.3325	2167.09	51.1921	5.67785	4.72078e-65	2.02072e-62				ENSDARG00000099939	otud4
ENSDARG00000037448	SLC2A13 (1 of 3)	809.834	31.23	1588.44	50.8626	5.66853	1.413e-11	1.83614e-10				ENSDARG00000103357	otud4
ENSDARG00000068624	si:dkey-27p18.5	402.897	15.5397	790.254	50.8539	5.66829	1.05008e-09	1.10426e-08				ENSDARG00000086945	C10orf71
ENSDARG00000070537	stmn2b	6062.55	234.254	11890.8	50.7605	5.66563	2.35302e-80	2.3837e-77				ENSDARG00000069056	ranbp3b
ENSDARG00000086892	erfl1	22.0911	0.857315	43.325	50.5356	5.65923	2.18256e-06	1.47156e-05				ENSDARG00000102393	arl3l1
ENSDARG00000038574	scg2b	21226.3	824.515	41628.1	50.488	5.65787	9.62089e-41	1.12458e-38				ENSDARG00000078615	CABZ01085419.1
ENSDARG00000037916	cdk5r1a	149	5.86215	292.138	49.8345	5.63907	3.75861e-24	1.50549e-22				ENSDARG00000087632	CABZ01083502.1
ENSDARG00000016301	zgc:65894	3720.82	146.449	7295.19	49.8138	5.63847	7.81355e-53	1.80925e-50				ENSDARG00000089993	CR788255.1
ENSDARG00000052528	camk2n1b	216.628	8.58465	424.67	49.4686	5.62844	3.1207e-34	2.53758e-32				ENSDARG00000053630	BX927082.1
ENSDARG00000018788	st8sia2	431.274	17.1153	845.432	49.3963	5.62633	4.31614e-28	2.35288e-26				ENSDARG00000035763	stx18
ENSDARG00000060948	dync1i1	1862.57	74.0027	3651.15	49.338	5.62463	3.24857e-71	2.19396e-68				ENSDARG00000103514	CABZ01044561.1
ENSDARG00000058117	snap25b	2897.79	115.273	5680.31	49.2768	5.62284	1.87493e-30	1.20916e-28				ENSDARG00000102916	CABZ01087111.1
ENSDARG00000058876	mmp16b	293.36	11.6818	575.038	49.2252	5.62132	1.04075e-16	2.29202e-15				ENSDARG00000093361	BX323023.1
ENSDARG00000010096	slc1a6	706.483	28.2294	1384.74	49.053	5.61627	7.27283e-06	4.53279e-05				ENSDARG00000009121	CHRM1 (1 to many)
ENSDARG00000023261	scrt1a	154.925	6.19428	303.655	49.0218	5.61535	7.26896e-28	3.87567e-26				ENSDARG00000052114	crtc3
ENSDARG00000054378	pcbp3	1268.44	50.8322	2486.05	48.9071	5.61197	6.14576e-13	9.25209e-12				ENSDARG00000088160	CABZ01056629.1
ENSDARG00000070442	si:ch211-113g11.6	4350.17	174.574	8525.76	48.8375	5.60992	2.99028e-18	7.3437e-17				ENSDARG00000102560	BX855592.1
ENSDARG00000054741	prkg2	247.361	9.96716	484.756	48.6353	5.60393	5.6244e-10	6.11566e-09				ENSDARG00000100484	CR450808.1
ENSDARG00000056745	necab2	1974.91	79.7568	3870.07	48.5234	5.60061	2.95124e-71	2.0501e-68				ENSDARG00000036473	SNAPC2
ENSDARG00000045687	pdzrn4	919.364	37.1772	1801.55	48.4585	5.59868	1.19165e-60	4.02398e-58				ENSDARG00000098402	CABZ01088311.1
ENSDARG00000063721	CABZ01067557.1	44.3222	1.81117	86.8333	47.9433	5.58326	1.78902e-05	0.000103588				ENSDARG00000103770	ARMC6
ENSDARG00000035970	ptprn2	3244.42	133.138	6355.71	47.7378	5.57706	7.47188e-75	6.48799e-72				ENSDARG00000101019	ext1b
ENSDARG00000034588	scn4ab	22612.9	928.907	44296.8	47.687	5.57552	9.49822e-10	1.00623e-08				ENSDARG00000101560	psma1
ENSDARG00000033655	stmn1b	10738.4	443.376	21033.5	47.4394	5.56801	4.50921e-80	4.3853e-77				ENSDARG00000094951	BX072532.2
ENSDARG00000077755	PCDHGC4 (9 of 11)	262.075	10.921	513.228	46.9946	5.55442	1.85534e-37	1.78296e-35				ENSDARG00000092080	CABZ01015530.1
ENSDARG00000017722	si:ch73-151m17.5	2117	88.438	4145.57	46.8754	5.55076	6.51441e-10	7.04559e-09				ENSDARG00000098655	KIF1C (1 to many)
ENSDARG00000059535	LRRTM4 (1 of 4)	45.5692	1.9077	89.2307	46.774	5.54763	0.000662244	0.00271795				ENSDARG00000099198	AL845295.2
ENSDARG00000091616	prok2	22.7461	0.95385	44.5384	46.6933	5.54514	2.19776e-06	1.48099e-05				ENSDARG00000063359	ARSI (1 to many)
ENSDARG00000063635	nrxn1b	9956.18	420.59	19491.8	46.3438	5.53431	4.48711e-15	8.41784e-14				ENSDARG00000104014	MARK1
ENSDARG00000074521	map6a	1105.65	47.0593	2164.23	45.9895	5.52323	4.52998e-18	1.09779e-16				ENSDARG00000088167	SH2D7
ENSDARG00000062821	slc6a15	1246.89	53.2961	2440.48	45.7909	5.51699	1.00053e-17	2.38256e-16				ENSDARG00000103472	nedd8l
ENSDARG00000004291	hecw1b	1233.25	52.8134	2413.68	45.7021	5.51419	8.15078e-20	2.29098e-18				ENSDARG00000055504	CD68
ENSDARG00000096558	si:ch211-80j13.1	779.656	33.4813	1525.83	45.5726	5.5101	1.8479e-19	5.04808e-18				ENSDARG00000053179	CTTNBP2NL (1 to many)
ENSDARG00000074320	KCNAB3	42.0747	1.81117	82.3382	45.4615	5.50657	2.3951e-10	2.72494e-09				ENSDARG00000067668	CEP57
ENSDARG00000076027	kif5c	2191.93	94.5162	4289.35	45.3822	5.50405	1.74003e-20	5.1718e-19				ENSDARG00000103677	OGFR (1 to many)
ENSDARG00000009941	erc1a	781.62	34.026	1529.21	44.9425	5.49001	1.36013e-23	5.19134e-22				ENSDARG00000058341	casp8l1
ENSDARG00000093323	si:ch211-114l13.1	412.436	17.9726	806.9	44.8961	5.48852	1.76561e-45	2.84287e-43				ENSDARG00000099056	ACAA2 (1 to many)
ENSDARG00000022587	GPR137 (1 of 2)	215.29	9.38795	421.192	44.8652	5.48753	9.84185e-23	3.51889e-21				ENSDARG00000090267	CU062628.1
ENSDARG00000023940	si:ch73-362m14.4	473.549	20.6951	926.403	44.7644	5.48428	3.50681e-44	5.10545e-42				ENSDARG00000067847	il21
ENSDARG00000071026	mllt11	2260.7	98.9188	4422.48	44.7082	5.48247	5.59053e-34	4.44191e-32				ENSDARG00000044212	CR735126.1
ENSDARG00000086262	si:dkey-163m14.10	38.807	1.71463	75.8993	44.2657	5.46812	1.40814e-09	1.45376e-08				ENSDARG00000104742	CABZ01057488.2
ENSDARG00000097492	si:dkey-89b17.7	698.511	31.0909	1365.93	43.9335	5.45725	3.88904e-55	9.45541e-53				ENSDARG00000077107	OAF (1 to many)
ENSDARG00000042368	kif26aa	10966.6	490.244	21443.1	43.7395	5.45087	3.00768e-15	5.75793e-14				ENSDARG00000089177	cyp46a1.3
ENSDARG00000073679	CABZ01092973.1	838.361	37.5208	1639.2	43.6878	5.44916	1.07389e-13	1.75586e-12				ENSDARG00000036139	lctla
ENSDARG00000078241	map7a	365.183	16.397	713.97	43.5427	5.44436	0.000646885	0.00266255				ENSDARG00000100499	CPEB4 (1 to many)
ENSDARG00000093677	si:ch211-56a11.2	285.221	12.8287	557.613	43.466	5.44182	1.85185e-38	1.90779e-36				ENSDARG00000100320	BX005329.2
ENSDARG00000037933	kcnc3b	61.2542	2.76502	119.743	43.3066	5.43651	8.50822e-14	1.40817e-12				ENSDARG00000059055	ft2
ENSDARG00000054575	waif2	184.762	8.34906	361.174	43.2592	5.43494	2.88217e-30	1.82961e-28				ENSDARG00000067831	tbata
ENSDARG00000023771	gabrb3	248.178	11.2956	485.06	42.9422	5.42433	2.79421e-35	2.40907e-33				ENSDARG00000103148	pvrl4
ENSDARG00000013695	rdh8b	286.023	13.0218	559.024	42.9299	5.42391	2.37269e-29	1.41738e-27				ENSDARG00000105159	PHKA1 (1 to many)
ENSDARG00000087616	maptb	9427.49	429.782	18425.2	42.8711	5.42193	2.94457e-44	4.33887e-42				ENSDARG00000023236	kcnh1b
ENSDARG00000067813	zgc:171844	348.336	15.8833	680.788	42.8618	5.42162	6.25357e-05	0.000324532				ENSDARG00000089800	PRR7
ENSDARG00000021735	cacna1ba	8555.72	392.281	16719.2	42.6204	5.41347	7.59715e-18	1.8198e-16				ENSDARG00000098967	RABGAP1
ENSDARG00000043864	nptnb	1279.92	58.9226	2500.93	42.4443	5.4075	1.34314e-10	1.57302e-09				ENSDARG00000075229	SLC46A2
ENSDARG00000025747	mapk10	1827.88	84.3985	3571.35	42.3154	5.40311	9.81817e-55	2.36346e-52				ENSDARG00000086737	tmem68
ENSDARG00000074551	CR392045.1	3404.37	157.501	6651.24	42.2297	5.40019	1.4593e-12	2.12201e-11				ENSDARG00000086271	ACYP2
ENSDARG00000056028	slc22a7a	68.0868	3.15115	133.022	42.2139	5.39965	9.10669e-16	1.85126e-14				ENSDARG00000036152	GAS2 (1 to many)
ENSDARG00000014792	lrrc4bb	1487.43	68.9323	2905.93	42.1562	5.39767	6.85762e-28	3.67245e-26				ENSDARG00000098625	efna5b
ENSDARG00000086965	SV2C (2 of 2)	173.821	8.10198	339.54	41.9083	5.38916	1.54285e-28	8.68316e-27				ENSDARG00000041294	noxo1a
ENSDARG00000062323	adam23a	6675.1	311.187	13039	41.9008	5.38891	1.27523e-34	1.06545e-32				ENSDARG00000001929	pink1
ENSDARG00000077994	b4galt2	628.822	29.3648	1228.28	41.8283	5.38641	1.36037e-09	1.40983e-08				ENSDARG00000099214	h2afvb
ENSDARG00000067509	slc24a4b	84.6225	3.95445	165.291	41.7986	5.38538	8.56958e-13	1.26889e-11				ENSDARG00000088508	CABZ01117519.1
ENSDARG00000062449	xpr1a	2728.33	127.665	5328.99	41.7418	5.38342	1.04933e-20	3.18905e-19				ENSDARG00000102352	AL954822.2
ENSDARG00000073914	fam163b	151.683	7.10561	296.259	41.6937	5.38176	2.64803e-26	1.23811e-24				ENSDARG00000101523	ARX (1 to many)
ENSDARG00000075858	fam155a	461.105	21.6489	900.56	41.5984	5.37845	3.97818e-26	1.84583e-24				ENSDARG00000055056	si:ch73-129a22.11
ENSDARG00000054931	PPP2R5B	906.433	42.6221	1770.24	41.5334	5.3762	7.43177e-21	2.2901e-19				ENSDARG00000100726	CU929506.1
ENSDARG00000010031	ssh1b	548.942	25.8815	1072	41.4197	5.37224	2.65147e-49	4.9973e-47				ENSDARG00000055690	THAP6 (1 to many)
ENSDARG00000036505	syt4	4333.12	204.433	8461.81	41.3916	5.37127	1.39989e-74	1.1458e-71				ENSDARG00000073793	BX927234.1
ENSDARG00000090696	TMC3	38.3255	1.81117	74.8398	41.3214	5.36882	2.88775e-07	2.22324e-06				ENSDARG00000060631	GARNL3
ENSDARG00000074976	dckl1b	2759.85	130.515	5389.19	41.2916	5.36778	7.24894e-63	2.93739e-60				ENSDARG00000104648	CR626884.4
ENSDARG00000026247	si:dkey-105e17.1	313.219	14.8214	611.616	41.2656	5.36687	8.68865e-39	9.0664e-37				ENSDARG00000098215	BICD2 (1 to many)
ENSDARG00000053547	jakmip2	1248.72	59.1697	2438.26	41.208	5.36485	2.97661e-40	3.35048e-38				ENSDARG00000009825	mmp23bb
ENSDARG00000076373	vopp1	2188.32	103.754	4272.89	41.183	5.36398	1.33235e-15	2.65955e-14				ENSDARG00000037012	slc3a2b
ENSDARG00000063144	shisa7b	1572.32	74.7945	3069.84	41.0436	5.35909	2.55583e-17	5.91809e-16				ENSDARG00000059774	dub
ENSDARG00000070173	gria2a	2592.47	123.387	5061.56	41.0219	5.35832	5.3483e-19	1.41494e-17				ENSDARG00000099254	CR626884.1
ENSDARG00000005364	grin3ba	1434.97	68.3141	2801.63	41.0111	5.35794	1.51185e-27	7.80415e-26				ENSDARG00000077237	RFX7 (1 to many)
ENSDARG00000075792	iqsec3a	318.83	15.2616	622.398	40.7819	5.34986	2.83879e-12	3.98727e-11				ENSDARG00000058949	CU856539.3
ENSDARG00000056620	grpr	19.8886	0.95385	38.8233	40.7017	5.34702	0.0024017	0.00848568				ENSDARG00000104864	KLHDC2
ENSDARG00000086307	CR847851.1	32.8283	1.57558	64.0811	40.6715	5.34595	7.40665e-09	7.02331e-08				ENSDARG00000087204	KCNE1B
ENSDARG00000063158	CABZ01081780.1	118.926	5.81963	232.033	39.8706	5.31725	3.39704e-09	3.34788e-08				ENSDARG00000104765	chek1
ENSDARG00000030614	syt1a	25386.9	1246.18	49527.7	39.7437	5.31265	2.34078e-20	6.86507e-19				ENSDARG00000077167	nmbb
ENSDARG00000078557	si:ch211-57n23.4	10.6955	0.525192	20.8658	39.7298	5.31215	0.00126697	0.00483807				ENSDARG00000040194	ADGRF5 (1 to many)
ENSDARG00000079285	pcdh1g32	259.252	12.7747	505.73	39.5884	5.30701	4.81152e-35	4.1191e-33				ENSDARG00000098212	CABZ01024848.1
ENSDARG00000094052	taok3b	659.568	32.5159	1286.62	39.5689	5.3063	1.79461e-25	7.91874e-24				ENSDARG00000076202	ZDHHC11
ENSDARG00000013020	dtnbb	662.574	32.709	1292.44	39.5132	5.30426	1.63127e-19	4.47136e-18				ENSDARG00000076088	CABZ01032351.1
ENSDARG00000076702	PSD3	700.996	34.6707	1367.32	39.4373	5.30149	2.46202e-31	1.67204e-29				ENSDARG00000105234	SPATS1
ENSDARG00000060025	nsmfa	1253.7	62.0428	2445.36	39.4141	5.30064	9.30337e-09	8.71649e-08				ENSDARG00000101494	5S_rRNA
ENSDARG00000076051	CABZ01062994.1	118.326	5.86215	230.79	39.3694	5.299	6.85353e-19	1.79752e-17				ENSDARG00000087995	U5
ENSDARG00000069469	khdrbs2	959.329	47.5304	1871.13	39.3669	5.29891	1.08891e-57	3.07845e-55				ENSDARG00000054534	ACOT12
ENSDARG00000015530	si:dkey-169l5.3	87.1982	4.34059	170.056	39.178	5.29197	3.32441e-10	3.71445e-09				ENSDARG00000088785	Metazoa_SRP
ENSDARG00000089506	WNK2 (3 of 3)	128.294	6.38735	250.201	39.1714	5.29173	1.70805e-15	3.36804e-14				ENSDARG00000098472	CR936540.2
ENSDARG00000062693	nrxn3b	832.965	41.5603	1624.37	39.0847	5.28853	4.48349e-26	2.06453e-24				ENSDARG00000102284	CABZ01031894.1
ENSDARG00000074984	MTUS2 (1 to many)	170.9	8.53063	333.27	39.0674	5.28789	2.03667e-27	1.03565e-25				ENSDARG00000074813	CT030144.2
ENSDARG00000091509	atp6ap1la	67.7444	3.38674	132.102	39.0056	5.28561	9.23195e-15	1.68006e-13				ENSDARG00000087291	U6
ENSDARG00000057052	dscaml1	4464.46	223.217	8705.71	39.0011	5.28544	9.51053e-25	4.00744e-23				ENSDARG00000103657	U6
ENSDARG00000034528	chodl	290.201	14.6399	565.763	38.6453	5.27222	2.98775e-26	1.39427e-24				ENSDARG00000043398	nitr2a
ENSDARG00000043448	itm2ca	3828.74	193.443	7464.04	38.5852	5.26998	3.41638e-70	2.07656e-67				ENSDARG00000102205	U6
ENSDARG00000010934	syt14a	1725.26	87.3991	3363.11	38.4799	5.26603	5.14766e-33	3.93569e-31				ENSDARG00000100631	klhl12
ENSDARG00000040198	fstl5	587.268	29.7819	1144.75	38.4378	5.26446	8.49796e-31	5.61443e-29				ENSDARG00000100856	CABZ01079504.1
ENSDARG00000037341	ghrhra	45.637	2.33636	88.9376	38.0668	5.25046	7.22599e-11	8.71455e-10				ENSDARG00000103568	CABZ01088536.2
ENSDARG00000079098	KCNT1 (1 of 2)	1351.46	69.2989	2633.62	38.0037	5.24807	4.35269e-31	2.90903e-29				ENSDARG00000034916	hat1
ENSDARG00000079656	FAM171A2 (1 to many)	1242.62	63.7229	2421.51	38.0006	5.24795	1.78516e-26	8.44409e-25				ENSDARG00000069361	spa17
ENSDARG00000002546	rundc3ab	1840.17	94.8138	3585.53	37.8166	5.24095	1.31143e-29	7.95135e-28				ENSDARG00000082160	AL772250.1
ENSDARG00000027079	znf804a	1356.27	70.2723	2642.26	37.6004	5.23267	6.06442e-20	1.72651e-18				ENSDARG00000055334	CR450686.1
ENSDARG00000054700	prlh2r	273.7	14.2112	533.188	37.5188	5.22954	4.11606e-30	2.57259e-28				ENSDARG00000091230	CR974475.3
ENSDARG00000092269	si:dkeyp-41f9.4	210.612	10.9635	410.26	37.4204	5.22575	4.4929e-07	3.37044e-06				ENSDARG00000100416	CR926467.1
ENSDARG00000036383	si:ch73-335m24.5	985.912	51.5814	1920.24	37.2274	5.21829	3.22218e-37	3.04828e-35				ENSDARG00000004405	snx10a
ENSDARG00000053663	hmp19	6055.49	317.023	11794	37.2022	5.21732	2.41738e-71	1.72864e-68				ENSDARG00000099558	NPC1L1
ENSDARG00000058906	si:ch211-181l5.2	172.088	9.01331	335.163	37.1853	5.21666	1.62982e-27	8.37753e-26				ENSDARG00000084127	5S_rRNA
ENSDARG00000041952	prox2	277.114	14.5859	539.642	36.9976	5.20936	2.4998e-24	1.01296e-22				ENSDARG00000067814	FO704765.1
ENSDARG00000061778	fmn2b	1734.8	91.5661	3378.02	36.8916	5.20522	6.13814e-17	1.36914e-15				ENSDARG00000098708	dre-mir-365-2
ENSDARG00000092921	gnb5a	104.27	5.53003	203.01	36.7105	5.19812	3.3076e-11	4.13458e-10				ENSDARG00000091027	aqp1a.2
ENSDARG00000096271	2016-03-07	264.446	14.1572	514.735	36.3585	5.18422	1.40687e-18	3.55193e-17				ENSDARG00000101152	U6
ENSDARG00000025106	ppp3cb	672.244	36.0957	1308.39	36.2478	5.17982	2.2391e-37	2.12653e-35				ENSDARG00000104780	CABZ01032362.1
ENSDARG00000075907	si:ch73-389b16.2	15367.5	827.468	29907.6	36.1435	5.17567	6.78702e-35	5.74958e-33				ENSDARG00000099782	CR383669.1
ENSDARG00000033954	CABZ01020188.1	23.7891	1.28597	46.2922	35.9978	5.16984	2.48065e-06	1.65784e-05				ENSDARG00000039687	zgc:194221
ENSDARG00000029989	adcyap1r1a	1746.81	94.5047	3399.11	35.9676	5.16863	1.27713e-21	4.19607e-20				ENSDARG00000104176	BX511034.5
ENSDARG00000011273	tlx2	3269.8	177.717	6361.88	35.7978	5.1618	9.4494e-69	5.47008e-66				ENSDARG00000068104	CABZ01041002.1
ENSDARG00000039385	si:ch73-265d7.2	474.953	25.893	924.014	35.6858	5.15728	3.86054e-25	1.66716e-23				ENSDARG00000103431	U1
ENSDARG00000055825	celsr3	1606.24	87.9128	3124.56	35.5416	5.15144	9.89042e-62	3.53626e-59				ENSDARG00000098920	CABZ01068848.1
ENSDARG00000062173	camsap2a	5111.49	280.355	9942.62	35.4644	5.1483	6.58759e-19	1.73338e-17				ENSDARG00000083587	5S_rRNA
ENSDARG00000061817	kif1aa	7963.16	436.763	15489.5	35.4644	5.1483	2.50958e-23	9.32956e-22				ENSDARG00000088688	U6
ENSDARG00000078981	faxcb	358.398	19.7412	697.054	35.3095	5.14199	5.46541e-17	1.22358e-15				ENSDARG00000085362	5S_rRNA
ENSDARG00000040274	scamp5b	17.2537	0.95385	33.5536	35.177	5.13656	7.50067e-05	0.00038352				ENSDARG00000084894	U4atac
ENSDARG00000074357	BICD1 (1 of 2)	340.017	18.8299	661.205	35.1146	5.134	1.5508e-38	1.60445e-36				ENSDARG00000100198	sncaip
ENSDARG00000088522	CR847851.5	23.2119	1.28597	45.1377	35.1001	5.1334	5.94661e-06	3.75337e-05				ENSDARG00000086092	U6
ENSDARG00000093064	SMIM18	230.966	12.8287	449.103	35.0076	5.1296	3.0545e-32	2.20368e-30				ENSDARG00000102909	snoMBII-202
ENSDARG00000079276	ube2ql1	11553.1	641.71	22464.5	35.0072	5.12958	5.24498e-14	8.8128e-13				ENSDARG00000080347	dre-mir-130b
ENSDARG00000014169	SYT2 (1 to many)	587.51	32.794	1142.23	34.8303	5.12227	1.68298e-12	2.42798e-11				ENSDARG00000104795	CT826376.2
ENSDARG00000052033	PLPP7 (1 to many)	70.7982	3.95445	137.642	34.8068	5.1213	1.84443e-14	3.27087e-13				ENSDARG00000086438	U6
ENSDARG00000041627	sncb	6186.37	345.913	12026.8	34.7683	5.1197	6.01167e-34	4.76097e-32				ENSDARG00000090886	CU856539.4
ENSDARG00000012367	trim46a	582.366	32.57	1132.16	34.7609	5.1194	1.40598e-15	2.79278e-14				ENSDARG00000099686	U6
ENSDARG00000055739	ribc1	197.401	11.0601	383.743	34.6963	5.11671	5.15946e-29	3.01543e-27				ENSDARG00000098843	FQ311879.1
ENSDARG00000042646	ROBO3	378.371	21.2088	735.534	34.6806	5.11606	1.57196e-18	3.95234e-17				ENSDARG00000082394	dre-mir-130c-1
ENSDARG00000074213	eif3bb	153.007	8.58465	297.429	34.6466	5.11464	2.99671e-25	1.30338e-23				ENSDARG00000084373	5S_rRNA
ENSDARG00000013613	anxa13l	4293.42	241.525	8345.31	34.5525	5.11072	1.93155e-26	9.10113e-25				ENSDARG00000067801	SEMA4D
ENSDARG00000096920	SRRM4 (1 to many)	612.724	34.5627	1190.89	34.4558	5.10668	2.47279e-28	1.37262e-26				ENSDARG00000083100	BX088707.1
ENSDARG00000010816	slc7a14a	5962.28	336.412	11588.2	34.4463	5.10628	8.73108e-38	8.70509e-36				ENSDARG00000101858	DST (1 to many)
ENSDARG00000052376	b3gnt2a	1972.73	111.921	3833.53	34.2521	5.09812	5.67387e-18	1.36854e-16				ENSDARG00000100847	ESRRB
ENSDARG00000086133	SERINC3	994.246	56.5668	1931.92	34.153	5.09394	2.06927e-56	5.52859e-54				ENSDARG00000081328	SNORA70
ENSDARG00000022132	drp2	287.09	16.3545	557.825	34.1084	5.09205	2.51374e-30	1.60332e-28				ENSDARG00000101773	CU570800.1
ENSDARG00000076987	SLITRK5 (2 of 2)	183.216	10.4383	355.993	34.1044	5.09188	5.10303e-17	1.14773e-15				ENSDARG00000077207	lzts2b
ENSDARG00000090115	HCN2 (2 of 2)	382.552	21.7995	743.304	34.0973	5.09158	1.0098e-09	1.06514e-08				ENSDARG00000098996	5S_rRNA
ENSDARG00000056175	scrt2	316.771	18.1117	615.43	33.9798	5.0866	3.32257e-37	3.13107e-35				ENSDARG00000082997	5S_rRNA
ENSDARG00000075376	sgsm1b	7478.06	427.952	14528.2	33.9481	5.08526	2.57265e-11	3.2476e-10				ENSDARG00000099252	ipcef1
ENSDARG00000036584	st8sia5	4590.02	262.726	8917.32	33.9415	5.08498	3.01485e-19	8.09945e-18				ENSDARG00000009026	ANK2 (1 to many)
ENSDARG00000060532	adam22	1742.98	99.8842	3386.09	33.9001	5.08322	4.80143e-20	1.375e-18				ENSDARG00000099188	CABZ01092943.1
ENSDARG00000060481	atl1	1783.26	102.595	3463.92	33.763	5.07737	4.20826e-58	1.23272e-55				ENSDARG00000083061	5S_rRNA
ENSDARG00000024619	FOXO6 (1 to many)	187.167	10.813	363.521	33.6189	5.0712	2.08292e-15	4.0709e-14				ENSDARG00000083125	CU462914.1
ENSDARG00000036082	tph1b	7897.79	456.833	15338.7	33.5762	5.06937	1.75894e-27	8.98425e-26				ENSDARG00000085246	5S_rRNA
ENSDARG00000074505	mturn	124.207	7.20214	241.211	33.4916	5.06573	5.70945e-22	1.90941e-20				ENSDARG00000088032	BX927341.1
ENSDARG00000042565	MAPK3K12	684.554	39.7606	1329.35	33.4338	5.06324	3.79346e-14	6.49053e-13				ENSDARG00000099087	U6
ENSDARG00000095793	si:dkey-85n7.8	789.573	45.9664	1533.18	33.3544	5.0598	6.35674e-52	1.36771e-49				ENSDARG00000098125	CABZ01072550.1
ENSDARG00000062024	kif1ab	6178.16	360.749	11995.6	33.2518	5.05536	7.14561e-19	1.86652e-17				ENSDARG00000082315	dre-mir-10a
ENSDARG00000086843	si:ch211-134a4.4	410.73	24.1244	797.336	33.0511	5.04662	3.11648e-10	3.49175e-09				ENSDARG00000100189	U3
ENSDARG00000096400	si:ch211-173b9.5	21.6881	1.28597	42.0902	32.7303	5.03255	0.00276663	0.00956693				ENSDARG00000089382	zgc:158463
ENSDARG00000012306	syt13	1280.76	76.0494	2485.46	32.6822	5.03043	6.95397e-13	1.04044e-11				ENSDARG00000016908	zgc:171779
ENSDARG00000042014	cyp11c1	591.434	35.4315	1147.44	32.3847	5.01724	9.56585e-14	1.57464e-12				ENSDARG00000053695	zgc:162948
ENSDARG00000038198	tubb4b	271.794	16.3005	527.288	32.348	5.01561	2.69672e-34	2.20758e-32				ENSDARG00000090907	U6
ENSDARG00000059690	slc29a4	4521.04	271.809	8770.27	32.2663	5.01196	2.96073e-30	1.87459e-28				ENSDARG00000038089	TMEM114
ENSDARG00000000503	stx1b	7608.16	459.788	14756.5	32.0942	5.00424	6.37534e-34	5.03259e-32				ENSDARG00000082833	SNORD59
ENSDARG00000061082	CR936337.1	297.254	17.9726	576.536	32.0786	5.00354	1.62454e-13	2.60527e-12				ENSDARG00000098056	5S_rRNA
ENSDARG00000055839	MARCH4 (1 to many)	156.11	9.44197	302.779	32.0673	5.00303	7.11612e-25	3.03534e-23				ENSDARG00000101239	hsd17b4
ENSDARG00000076679	RAI1	1411.97	85.4914	2738.45	32.0319	5.00144	2.37145e-58	7.11817e-56				ENSDARG00000104781	ACEA_U3
ENSDARG00000062633	cadm2b	153.487	9.30291	297.671	31.9976	4.99989	2.90848e-08	2.54366e-07				ENSDARG00000104406	BX649331.1
ENSDARG00000004580	nmnat2	1675.16	101.931	3248.39	31.8685	4.99406	1.54728e-59	4.94988e-57				ENSDARG00000086226	AL645743.1
ENSDARG00000055740	2016-03-09	559.422	34.049	1084.79	31.8598	4.99367	1.22378e-28	6.95183e-27				ENSDARG00000069470	CR790388.1
ENSDARG00000054794	plcxd3	4587.53	280.019	8895.05	31.7658	4.9894	2.28673e-54	5.3978e-52				ENSDARG00000099048	znf1070
ENSDARG00000079741	CSRNP3	704.391	43.0083	1365.77	31.7561	4.98896	6.8845e-14	1.14646e-12				ENSDARG00000095597	CR450805.4
ENSDARG00000074777	ank1b	2472.53	151.006	4794.06	31.7475	4.98857	1.42366e-27	7.39602e-26				ENSDARG00000102830	U1
ENSDARG00000006383	stxbp5l	2366.18	144.596	4587.77	31.7283	4.9877	6.4834e-15	1.19871e-13				ENSDARG00000071553	zgc:171500
ENSDARG00000071493	olfm3a	94.3349	5.76562	182.904	31.7232	4.98747	5.20416e-13	7.86381e-12				ENSDARG00000087444	BX664625.2
ENSDARG00000042595	P2RY6	1187.76	72.6317	2302.9	31.7065	4.98671	3.60233e-23	1.32301e-21				ENSDARG00000104917	BX321887.3
ENSDARG00000045945	syn2a	2064.29	126.248	4002.32	31.702	4.9865	3.08571e-39	3.27611e-37				ENSDARG00000101038	U6
ENSDARG00000019706	zar1	256.777	15.7328	497.822	31.6423	4.98378	1.33208e-32	9.84405e-31				ENSDARG00000087399	U6
ENSDARG00000059348	rxfp3.3b	4262.69	261.386	8263.99	31.616	4.98259	6.16778e-11	7.50537e-10				ENSDARG00000104814	wu:fc46h12
ENSDARG00000088071	CABZ01084700.1	243.525	15.026	472.024	31.4138	4.97333	6.14954e-13	9.25209e-12				ENSDARG00000099613	5S_rRNA
ENSDARG00000097196	si:ch211-145n14.3	292.627	18.0576	567.196	31.4103	4.97317	1.65764e-16	3.58559e-15				ENSDARG00000077304	erg
ENSDARG00000009131	slc10a4	549.649	34.0605	1065.24	31.2749	4.96693	4.3152e-24	1.72275e-22				ENSDARG00000105025	U1
ENSDARG00000033296	gpr37b	806.557	50.1139	1563	31.189	4.96296	1.25644e-36	1.15275e-34				ENSDARG00000082871	U4
ENSDARG00000068323	astn1	2768.62	173.427	5363.81	30.9283	4.95086	1.80037e-29	1.0808e-27				ENSDARG00000094494	CR926879.1
ENSDARG00000087916	tmem240a	92.5237	5.81963	179.228	30.7971	4.94472	2.73002e-17	6.29744e-16				ENSDARG00000098447	BX321873.1
ENSDARG00000020284	RNF19B	701.658	44.1977	1359.12	30.7509	4.94256	9.12102e-49	1.69282e-46				ENSDARG00000103970	CABZ01066717.2
ENSDARG00000077761	nlgn4b	141.443	8.91677	273.969	30.7251	4.94135	2.04342e-12	2.90706e-11				ENSDARG00000075086	CU681840.1
ENSDARG00000009281	dnm1b	3475.79	219.822	6731.77	30.6237	4.93658	2.31511e-26	1.08663e-24				ENSDARG00000100169	BX323573.2
ENSDARG00000002564	syngr1a	1861.85	117.868	3605.83	30.592	4.93508	6.05225e-21	1.87689e-19				ENSDARG00000094073	CR381686.1
ENSDARG00000062926	prkar1b	1604.97	101.931	3108	30.4913	4.93032	1.00246e-21	3.32054e-20				ENSDARG00000059775	slc32a1
ENSDARG00000063411	lrrc73	252.017	16.0109	488.023	30.4807	4.92982	1.76883e-08	1.59575e-07				ENSDARG00000076442	zgc:174310
ENSDARG00000053771	APBB3	358.671	22.8384	694.504	30.4095	4.92645	3.59445e-09	3.5367e-08				ENSDARG00000104738	BX324179.4
ENSDARG00000079908	tmem151a	553.293	35.2384	1071.35	30.4028	4.92613	1.12787e-26	5.40864e-25				ENSDARG00000024030	angptl2a
ENSDARG00000097677	igl4c1	26.843	1.71463	51.9713	30.3105	4.92174	2.10862e-06	1.42606e-05				ENSDARG00000068030	APOLD1 (1 to many)
ENSDARG00000056105	syt11b	803.257	51.3148	1555.2	30.307	4.92158	5.75159e-51	1.15569e-48				ENSDARG00000098502	egr2a
ENSDARG00000077112	si:ch211-180f4.1	267.008	17.0613	516.955	30.2999	4.92124	1.20054e-32	8.95358e-31				ENSDARG00000077145	ADCY3 (1 to many)
ENSDARG00000059854	RNF182 (1 to many)	75.8038	4.86578	146.742	30.1579	4.91446	7.22577e-05	0.000370868				ENSDARG00000101499	ccl39.3
ENSDARG00000080804	5S_rRNA	152.239	9.77409	294.704	30.1515	4.91416	7.92187e-08	6.5534e-07				ENSDARG00000102318	il6
ENSDARG00000089308	cacna1db	85.9695	5.53003	166.409	30.0919	4.9113	1.92319e-07	1.51382e-06				ENSDARG00000104678	CU467646.7
ENSDARG00000056262	slc35g2a	4459.66	287.244	8632.07	30.0513	4.90936	4.73742e-65	2.02072e-62				ENSDARG00000098134	CABZ01111946.1
ENSDARG00000080021	zmat3	164.916	10.6314	319.202	30.0244	4.90806	2.24327e-12	3.18207e-11				ENSDARG00000095030	FP016229.1
ENSDARG00000017470	scg2a	7158.77	462.425	13855.1	29.9618	4.90505	3.83854e-57	1.04861e-54				ENSDARG00000102414	MYH13 (1 to many)
ENSDARG00000041150	slc17a6b	1286.14	83.3136	2488.97	29.8747	4.90085	5.92693e-32	4.23828e-30				ENSDARG00000090682	si:ch211-108c6.2
ENSDARG00000040946	olig2	206.575	13.4389	399.711	29.7427	4.89447	1.14229e-28	6.50412e-27				ENSDARG00000079076	hgfb
ENSDARG00000076615	HCN3 (2 of 2)	73.9313	4.81177	143.051	29.7294	4.89382	1.08953e-06	7.6849e-06				ENSDARG00000100935	CR847898.2
ENSDARG00000078132	tex2l	174.141	11.3497	336.932	29.6865	4.89173	6.95743e-26	3.15589e-24				ENSDARG00000025320	COL21A1
ENSDARG00000093091	iqsec3b	165.985	10.8245	321.145	29.6685	4.89086	1.12872e-18	2.8887e-17				ENSDARG00000088999	METTL4
ENSDARG00000074030	myt1a	3193.16	208.523	6177.79	29.6264	4.88881	2.93038e-62	1.13089e-59				ENSDARG00000101813	nap1l1
ENSDARG00000094975	si:ch211-214p16.2	8353.41	546.43	16160.4	29.5745	4.88628	1.12865e-42	1.47531e-40				ENSDARG00000074029	STX19
ENSDARG00000018648	lgr6	8677.74	568.028	16787.5	29.5539	4.88528	1.024e-66	5.41229e-64				ENSDARG00000086977	ATXN1L
ENSDARG00000056603	mcf2b	35.6061	2.33636	68.8758	29.48	4.88166	2.95614e-08	2.57978e-07				ENSDARG00000058631	CABZ01030107.1
ENSDARG00000033845	igsf9ba	3113.25	204.785	6021.72	29.4052	4.878	5.25581e-28	2.83966e-26				ENSDARG00000095486	CU467646.2
ENSDARG00000058386	pimr57	54.2655	3.57981	104.951	29.3175	4.87369	3.03958e-05	0.000168187				ENSDARG00000090551	FP102888.2
ENSDARG00000079396	lrfn5b	231.121	15.2501	446.992	29.3108	4.87336	2.08777e-11	2.66038e-10				ENSDARG00000104414	shmt2
ENSDARG00000071217	hs6st3a	72.1447	4.76925	139.52	29.2541	4.87057	2.77726e-14	4.83001e-13				ENSDARG00000100700	EPS15L1 (1 to many)
ENSDARG00000060222	scn1ba	1676.13	111.353	3240.9	29.1047	4.86318	1.53846e-17	3.60352e-16				ENSDARG00000105095	AL929028.2
ENSDARG00000035899	lingo1b	349.614	23.267	675.961	29.0523	4.86058	8.76906e-35	7.3518e-33				ENSDARG00000084856	5S_rRNA
ENSDARG00000063606	NRXN2 (3 of 3)	274.274	18.4013	530.147	28.8104	4.84852	1.14256e-32	8.54738e-31				ENSDARG00000098138	CABZ01060110.1
ENSDARG00000086665	VGF	2154.64	144.962	4164.32	28.7269	4.84433	9.27233e-14	1.52943e-12				ENSDARG00000084681	5S_rRNA
ENSDARG00000079423	npbwr2a	395.579	26.6538	764.504	28.6827	4.84211	1.31166e-38	1.36284e-36				ENSDARG00000086539	SH2D3A
ENSDARG00000032799	kcnd2	463.867	31.369	896.365	28.5749	4.83667	1.03179e-28	5.8887e-27				ENSDARG00000089623	BX511056.2
ENSDARG00000076170	pcsk1nl	17696.4	1198.26	34194.6	28.5369	4.83476	1.21537e-36	1.11929e-34				ENSDARG00000067832	zgc:136336
ENSDARG00000090727	celf5b	28.1636	1.9077	54.4194	28.5262	4.83422	6.64672e-07	4.8602e-06				ENSDARG00000102815	FZD9 (1 to many)
ENSDARG00000036952	XKR7 (1 to many)	257.604	17.4589	497.75	28.5098	4.83339	2.72742e-13	4.26991e-12				ENSDARG00000098069	BX537162.1
ENSDARG00000063007	apc2	780.888	52.9754	1508.8	28.4811	4.83193	7.71198e-32	5.45062e-30				ENSDARG00000079569	AMIGO3 (1 to many)
ENSDARG00000086319	BSN (3 of 3)	82.7836	5.62657	159.941	28.426	4.82914	3.34517e-13	5.18362e-12				ENSDARG00000100642	plppr1
ENSDARG00000088587	CR847851.5	20.3403	1.38251	39.2982	28.4253	4.8291	3.46086e-05	0.000189343				ENSDARG00000101092	5S_rRNA
ENSDARG00000060269	WSCD1 (1 of 3)	96.7925	6.58042	187.005	28.4183	4.82875	5.18309e-07	3.849e-06				ENSDARG00000089856	CIT
ENSDARG00000053375	nptxrb	735.521	50.0059	1421.04	28.4174	4.8287	1.02348e-47	1.7902e-45				ENSDARG00000101315	CABZ01039820.1
ENSDARG00000079781	slitrk4	465.679	31.7552	899.603	28.3293	4.82422	1.74862e-34	1.451e-32				ENSDARG00000085884	5S_rRNA
ENSDARG00000082222	dre-mir-137-1	34.17	2.33636	66.0035	28.2506	4.82021	6.42386e-08	5.37082e-07				ENSDARG00000080992	5S_rRNA
ENSDARG00000073755	pcdh1g22	156.224	10.6854	301.763	28.2407	4.8197	3.58698e-15	6.8133e-14				ENSDARG00000102191	CPNE8 (1 to many)
ENSDARG00000017545	si:dkey-178m19.1	225.575	15.4432	435.708	28.2136	4.81832	2.13029e-11	2.71172e-10				ENSDARG00000089741	U5
ENSDARG00000077630	dkk3a	349.623	23.9853	675.26	28.1531	4.81522	7.77287e-18	1.86006e-16				ENSDARG00000068586	CDHR2
ENSDARG00000074921	fam117ba	2688.44	184.561	5192.33	28.1334	4.81421	8.04224e-23	2.89383e-21				ENSDARG00000100401	CABZ01067175.1
ENSDARG00000089257	EYS	51.3294	3.5258	99.1331	28.1165	4.81335	8.92475e-11	1.06575e-09				ENSDARG00000100078	U6
ENSDARG00000020609	snap25a	9834.57	676.691	18992.4	28.0666	4.81078	8.90488e-19	2.30079e-17				ENSDARG00000101270	klhl8
ENSDARG00000063307	sgsm2	2645.74	182.514	5108.96	27.9922	4.80695	2.00249e-36	1.81667e-34				ENSDARG00000090361	CU633981.1
ENSDARG00000007171	aig1	420.621	29.0867	812.155	27.9219	4.80333	2.38415e-39	2.56943e-37				ENSDARG00000102764	U6
ENSDARG00000040625	slc8a2b	408.556	28.3144	788.798	27.8586	4.80005	9.71958e-16	1.96599e-14				ENSDARG00000102141	CABZ01102632.1
ENSDARG00000094526	ksr2	297.485	20.6411	574.329	27.8246	4.79829	1.56134e-15	3.0938e-14				ENSDARG00000045940	lsm12b
ENSDARG00000097488	UNC80 (2 of 2)	776.626	54.3694	1498.88	27.5685	4.78495	0.000143446	0.000689385				ENSDARG00000088795	CABZ01064405.1
ENSDARG00000079008	FAM189B	926.615	64.8928	1788.34	27.5583	4.78442	3.78932e-48	6.67606e-46				ENSDARG00000080698	SNORD29
ENSDARG00000023174	fez1	3699.54	259.193	7139.88	27.5466	4.7838	2.89853e-45	4.51743e-43				ENSDARG00000085791	5S_rRNA
ENSDARG00000079491	KCNA3	203.369	14.2537	392.484	27.5355	4.78322	5.86011e-22	1.9571e-20				ENSDARG00000090585	gpc1b
ENSDARG00000068787	slc6a17	481.82	33.8019	929.838	27.5085	4.7818	1.09574e-24	4.59322e-23				ENSDARG00000091354	U1
ENSDARG00000052748	capn1b	3930.58	276.091	7585.07	27.473	4.77994	4.24817e-62	1.61384e-59				ENSDARG00000101415	IL12B (1 to many)
ENSDARG00000061970	lingo3a	150.84	10.6314	291.049	27.3763	4.77486	4.31804e-21	1.35289e-19				ENSDARG00000098737	BX537296.1
ENSDARG00000060567	trpm2	1409.14	99.4555	2718.83	27.3371	4.77279	3.68292e-14	6.31919e-13				ENSDARG00000087723	U6
ENSDARG00000079161	bsnb	2076.78	147.222	4006.34	27.213	4.76622	1.22443e-22	4.33958e-21				ENSDARG00000090462	mrpl20
ENSDARG00000091029	phox2bb	15786.4	1121.42	30451.4	27.1544	4.76311	3.03458e-65	1.34145e-62				ENSDARG00000101513	BX293993.1
ENSDARG00000015174	atp6v0a1b	2148.16	152.632	4143.69	27.1483	4.76279	6.14937e-29	3.55975e-27				ENSDARG00000103451	CABZ01042594.1
ENSDARG00000059601	map1aa	416.587	29.6119	803.561	27.1365	4.76216	4.83744e-25	2.08164e-23				ENSDARG00000101854	U1
ENSDARG00000074581	add2	3101.1	220.544	5981.65	27.1223	4.76141	2.2142e-45	3.49571e-43				ENSDARG00000100689	5S_rRNA
ENSDARG00000078057	snx8b	25.3527	1.81117	48.8943	26.996	4.75468	4.44198e-06	2.85331e-05				ENSDARG00000099396	RBPMS
ENSDARG00000088540	CABZ01064674.1	442.01	31.7977	852.223	26.8014	4.74424	3.81264e-11	4.74881e-10				ENSDARG00000103412	5S_rRNA
ENSDARG00000018436	CABZ01096573.1	267.618	19.2586	515.977	26.7921	4.74374	1.63854e-11	2.10671e-10				ENSDARG00000090983	dre-mir-430b-10
ENSDARG00000096465	si:dkey-225n3.4	19.1417	1.38251	36.9008	26.6912	4.73829	5.0278e-05	0.00026603				ENSDARG00000005559	pou4f1
ENSDARG00000035883	nt5c1aa	208.165	15.0685	401.261	26.6291	4.73493	1.50457e-27	7.78313e-26				ENSDARG00000100207	CR792418.1
ENSDARG00000088676	CT573191.1	30.7671	2.23982	59.2944	26.4728	4.72644	5.96656e-07	4.39058e-06				ENSDARG00000074560	CHST9
ENSDARG00000006832	galnt9	325.393	23.6957	627.089	26.4643	4.72597	1.25133e-14	2.23867e-13				ENSDARG00000083504	SNORD35
ENSDARG00000043012	napgb	1826.75	133.056	3520.44	26.4583	4.72565	6.20623e-14	1.03635e-12				ENSDARG00000079469	TRPC7 (1 to many)
ENSDARG00000059134	CABZ01087549.1	636.724	46.3835	1227.07	26.4548	4.72546	9.50579e-09	8.89243e-08				ENSDARG00000062568	mrpl2
ENSDARG00000079153	CABZ01066573.1	73.8041	5.39098	142.217	26.3806	4.72141	4.82611e-14	8.13711e-13				ENSDARG00000105011	pigb
ENSDARG00000058248	si:dkeyp-77h1.4	139.641	10.2027	269.079	26.3732	4.721	1.13031e-20	3.42659e-19				ENSDARG00000100978	CR388009.1
ENSDARG00000089874	pcdh2ab8	66.5107	4.86578	128.156	26.3381	4.71908	5.07993e-13	7.69044e-12				ENSDARG00000103282	5S_rRNA
ENSDARG00000091377	galn	7285.48	533.447	14037.5	26.3147	4.7178	8.33426e-08	6.88051e-07				ENSDARG00000091360	U6
ENSDARG00000069522	ROBO4 (3 of 3)	339.996	24.8966	655.095	26.3126	4.71768	3.80314e-30	2.3889e-28				ENSDARG00000091802	U6
ENSDARG00000061562	tmem121a	103.338	7.57678	199.1	26.2776	4.71576	2.194e-17	5.08996e-16				ENSDARG00000102657	LMAN2L (1 to many)
ENSDARG00000071860	nrn1a	369.266	27.0824	711.45	26.2698	4.71533	1.39403e-36	1.27417e-34				ENSDARG00000083034	CU467986.1
ENSDARG00000075949	prkd1	670.397	49.2991	1291.5	26.1971	4.71134	3.09478e-20	9.03282e-19				ENSDARG00000100180	CR356223.2
ENSDARG00000060115	lrrn1	9107.59	670.271	17544.9	26.1758	4.71016	1.28567e-23	4.92262e-22				ENSDARG00000021984	ndufa2
ENSDARG00000087568	CABZ01092745.1	329.021	24.2634	633.779	26.1208	4.70712	4.24688e-05	0.000228136				ENSDARG00000099076	CU467646.3
ENSDARG00000096375	2016-03-07	392.972	28.9901	756.953	26.1107	4.70657	1.68473e-37	1.63191e-35				ENSDARG00000102886	U6
ENSDARG00000013813	fam219ab	1138.13	84.0008	2192.26	26.0981	4.70587	4.72754e-21	1.47549e-19				ENSDARG00000080345	5S_rRNA
ENSDARG00000094791	si:dkey-193n17.9	281.733	20.8341	542.632	26.0453	4.70295	9.49593e-10	1.00623e-08				ENSDARG00000104459	BX284638.1
ENSDARG00000087214	UNC13B (3 of 5)	67.399	5.00484	129.793	25.9335	4.69675	9.60248e-06	5.84393e-05				ENSDARG00000103331	U6
ENSDARG00000091504	CABZ01117756.1	11.5084	0.857315	22.1595	25.8475	4.69195	0.00232567	0.00825461				ENSDARG00000101883	FP074874.2
ENSDARG00000026248	slc1a7b	51.1893	3.8154	98.5632	25.833	4.69114	1.39032e-10	1.62513e-09				ENSDARG00000088471	U6
ENSDARG00000004789	lrp1ba	607.568	45.3136	1169.82	25.8161	4.6902	7.75967e-40	8.53669e-38				ENSDARG00000090154	U6
ENSDARG00000032959	kcnc1b	1813.21	135.358	3491.06	25.7913	4.68881	7.23042e-41	8.53365e-39				ENSDARG00000089743	U5
ENSDARG00000036105	si:dkeyp-92c9.2	98.7965	7.39521	190.198	25.7191	4.68477	2.80976e-17	6.46909e-16				ENSDARG00000104152	CABZ01054391.1
ENSDARG00000077552	CABZ01081650.1	147.011	11.006	283.016	25.7146	4.68452	1.2992e-21	4.25706e-20				ENSDARG00000101045	CU457778.2
ENSDARG00000071678	atcaya	1103.19	83.0045	2123.38	25.5816	4.67703	8.59684e-21	2.63908e-19				ENSDARG00000090345	5S_rRNA
ENSDARG00000053431	KIFC2	628.725	47.4454	1210	25.5031	4.6726	6.04398e-38	6.0722e-36				ENSDARG00000098931	U6
ENSDARG00000030097	sdcbp	1446.67	109.284	2784.05	25.4754	4.67104	8.37717e-22	2.78243e-20				ENSDARG00000075163	cxcl20
ENSDARG00000092970	si:ch211-11c15.3	676.021	51.2378	1300.81	25.3876	4.66605	6.12244e-44	8.75616e-42				ENSDARG00000003553	gnrhr2
ENSDARG00000090923	CABZ01053592.1	248.1	18.8414	477.359	25.3356	4.6631	6.28512e-13	9.43273e-12				ENSDARG00000083527	U1
ENSDARG00000051993	si:dkey-9i23.4	32.0255	2.43289	61.6182	25.3271	4.66261	1.38233e-07	1.11066e-06				ENSDARG00000098600	pithd1
ENSDARG00000081658	5S_rRNA	12.5507	0.95385	24.1475	25.3158	4.66197	0.00140879	0.00532358				ENSDARG00000087334	U6
ENSDARG00000076052	sez6l2	1089.58	82.8229	2096.34	25.3111	4.6617	2.18323e-22	7.50792e-21				ENSDARG00000105224	U6
ENSDARG00000079899	FAM135B	1268.18	96.9066	2439.45	25.1732	4.65382	3.56815e-08	3.08618e-07				ENSDARG00000078157	SLC18A1
ENSDARG00000095606	si:dkeyp-51f12.2	276.395	21.1238	531.667	25.1692	4.65359	1.23359e-31	8.5692e-30				ENSDARG00000099442	rbm14b
ENSDARG00000006773	elovl4a	396.994	30.3611	763.628	25.1515	4.65257	7.01925e-18	1.68469e-16				ENSDARG00000084008	5S_rRNA
ENSDARG00000010610	sarm1	451.869	34.5627	869.175	25.1478	4.65236	5.46749e-39	5.77961e-37				ENSDARG00000084991	SNORA62
ENSDARG00000079469	TRPC7 (1 to many)	41.6843	3.19367	80.175	25.1043	4.64986	9.91159e-09	9.25069e-08				ENSDARG00000102212	RNH1 (1 to many)
ENSDARG00000021351	nefma	247.543	19.023	476.064	25.0257	4.64534	9.49489e-30	5.82952e-28				ENSDARG00000052413	crfb12
ENSDARG00000079719	abhd8a	193.134	14.8755	371.392	24.9668	4.64194	2.82827e-09	2.82397e-08				ENSDARG00000100848	5S_rRNA
ENSDARG00000063544	pip4k2ab	1040.82	80.1659	2001.48	24.9667	4.64194	1.09091e-09	1.14275e-08				ENSDARG00000091183	U5
ENSDARG00000093112	espnlb	226.355	17.4474	435.262	24.9471	4.6408	5.53365e-08	4.67964e-07				ENSDARG00000012263	CABZ01036814.1
ENSDARG00000055206	dtnbp1b	329.857	25.4643	634.25	24.9074	4.6385	4.96703e-34	3.99879e-32				ENSDARG00000082551	5S_rRNA
ENSDARG00000053708	ghrhrb	1893.66	146.248	3641.06	24.8965	4.63787	3.03752e-55	7.45971e-53				ENSDARG00000077777	tmsb4x
ENSDARG00000055154	slc8a4a	449.754	34.8098	864.698	24.8407	4.63463	2.99877e-16	6.34544e-15				ENSDARG00000104343	PPIC
ENSDARG00000088977	RIMBP2 (3 of 3)	382.015	29.6004	734.43	24.8115	4.63294	4.21507e-18	1.02481e-16				ENSDARG00000101912	si:dkey-65l23.2
ENSDARG00000074543	unc5a	345.118	26.7503	663.486	24.8029	4.63244	9.83259e-17	2.16736e-15				ENSDARG00000089671	dre-mir-430b-10
ENSDARG00000090863	si:dkey-184n3.2	462.338	35.8602	888.816	24.7856	4.63143	8.40855e-19	2.17718e-17				ENSDARG00000105026	U6
ENSDARG00000026651	APBB2 (1 of 2)	531.321	41.4017	1021.24	24.6666	4.62449	1.19121e-12	1.74469e-11				ENSDARG00000101414	CU302436.3
ENSDARG00000004302	slc45a1	488.762	38.1425	939.382	24.6282	4.62224	1.46337e-39	1.59547e-37				ENSDARG00000013072	MMP15 (1 to many)
ENSDARG00000060053	KCNH2 (1 to many)	344.38	26.9319	661.828	24.5742	4.61907	3.90805e-06	2.54122e-05				ENSDARG00000084582	SNORD52
ENSDARG00000079259	atp8b2	5560.71	435.258	10686.2	24.5514	4.61773	1.69546e-16	3.6609e-15				ENSDARG00000081799	snoZ30
ENSDARG00000094860	gpr186	454.873	35.6131	874.133	24.5453	4.61737	7.60917e-14	1.26281e-12				ENSDARG00000102134	CABZ01078611.1
ENSDARG00000052736	AL929291.1	35.2358	2.76502	67.7066	24.4869	4.61394	1.29446e-07	1.04351e-06				ENSDARG00000102866	CR391991.1
ENSDARG00000079878	tmem151bb	170.633	13.3964	327.869	24.4744	4.6132	7.14732e-19	1.86652e-17				ENSDARG00000089555	dre-mir-430a-4
ENSDARG00000041323	csdc2a	956.552	75.1381	1837.97	24.4612	4.61242	2.80676e-48	5.01771e-46				ENSDARG00000102186	U6
ENSDARG00000059485	EMB	376.317	29.7509	722.883	24.2978	4.60276	1.38817e-09	1.43498e-08				ENSDARG00000102208	CABZ01008072.1
ENSDARG00000036008	caly	3385.19	268.094	6502.29	24.2538	4.60014	5.81493e-41	6.93031e-39				ENSDARG00000083928	U6
ENSDARG00000059202	tspan2b	7974.89	631.792	15318	24.2453	4.59963	2.4479e-24	9.93588e-23				ENSDARG00000099534	CABZ01066926.1
ENSDARG00000014675	efna3a	414.097	32.817	795.377	24.2367	4.59912	1.82903e-12	2.62328e-11				ENSDARG00000083528	dre-mir-30b
ENSDARG00000024139	p2rx8	17.4206	1.38251	33.4586	24.2014	4.59702	0.000203245	0.000946648				ENSDARG00000081131	U4
ENSDARG00000087762	rab27b	292.144	23.267	561.02	24.1122	4.59169	8.9466e-11	1.06784e-09				ENSDARG00000099271	5_8S_rRNA
ENSDARG00000041071	jagn1a	677.319	53.9718	1300.67	24.099	4.5909	1.52103e-43	2.11319e-41				ENSDARG00000083023	dre-mir-218a-2
ENSDARG00000091191	mapk8ip1	2793.66	222.896	5364.42	24.0669	4.58898	3.49635e-18	8.552e-17				ENSDARG00000101698	U6
ENSDARG00000009621	cacng2b	268.322	21.4134	515.231	24.0612	4.58864	1.63201e-30	1.06094e-28				ENSDARG00000098614	ACEA_U3
ENSDARG00000021143	rtn1b	6599.41	527.364	12671.5	24.0279	4.58664	1.25592e-59	4.07135e-57				ENSDARG00000005456	katnb1
ENSDARG00000075846	kcnip2	36.9732	2.95808	70.9883	23.998	4.58485	4.45146e-05	0.000238126				ENSDARG00000100427	BX547934.1
ENSDARG00000079822	BSN (2 of 3)	2529.3	202.394	4856.21	23.9938	4.58459	1.4853e-09	1.53017e-08				ENSDARG00000088093	dre-mir-430b-18
ENSDARG00000007220	ncam1b	2248.29	179.985	4316.6	23.9832	4.58395	7.58534e-56	1.90126e-53				ENSDARG00000104689	CU855914.1
ENSDARG00000079805	tagln3a	275.466	22.0776	528.855	23.9544	4.58222	1.49869e-10	1.74093e-09				ENSDARG00000084170	5S_rRNA
ENSDARG00000071682	atcaya	124.782	10.0097	239.554	23.9322	4.58088	0.00112554	0.00434644				ENSDARG00000080001	si:dkey-208m12.2
ENSDARG00000083622	dre-mir-124-6	27.8949	2.23982	53.5499	23.9081	4.57943	2.83077e-06	1.87789e-05				ENSDARG00000086219	U1
ENSDARG00000038590	ptprsb	6531.08	524.607	12537.5	23.8989	4.57887	4.2926e-15	8.08412e-14				ENSDARG00000100827	U1
ENSDARG00000089090	mmd2b	285.567	22.9774	548.157	23.8563	4.5763	2.16141e-10	2.46947e-09				ENSDARG00000099195	ier2
ENSDARG00000062347	mtus2	770.201	62.1278	1478.27	23.7941	4.57253	1.06133e-13	1.73766e-12				ENSDARG00000077166	CCDC69
ENSDARG00000091077	CABZ01080599.2	238.158	19.3126	457.004	23.6635	4.56459	2.95185e-22	1.00657e-20				ENSDARG00000100034	5S_rRNA
ENSDARG00000075823	ZNF608	1324.31	107.426	2541.2	23.6552	4.56409	1.73473e-30	1.12471e-28				ENSDARG00000077746	GPR119
ENSDARG00000056926	drd2a	97.4289	7.96292	186.895	23.4706	4.55278	1.44341e-07	1.15658e-06				ENSDARG00000081552	U4
ENSDARG00000059818	kif5ab	357.541	29.2257	685.857	23.4676	4.5526	2.56961e-32	1.85937e-30				ENSDARG00000083816	5S_rRNA
ENSDARG00000030656	2016-09-03	1601.68	131.296	3072.06	23.398	4.54832	5.9661e-42	7.59444e-40				ENSDARG00000081687	dre-mir-133a-2
ENSDARG00000061535	UNC80 (1 of 2)	12748.7	1046.52	24450.9	23.364	4.54621	2.44722e-12	3.45725e-11				ENSDARG00000036629	rps14
ENSDARG00000091458	kcna2b	366.651	30.3301	702.972	23.1774	4.53464	7.99807e-35	6.72862e-33				ENSDARG00000080221	U1
ENSDARG00000077224	ypel2a	743.512	61.5716	1425.45	23.1511	4.53301	1.42366e-44	2.14991e-42				ENSDARG00000100778	CR450780.3
ENSDARG00000087413	bean1	345.539	28.712	662.366	23.0693	4.5279	3.91848e-34	3.16512e-32				ENSDARG00000088270	U6
ENSDARG00000005522	galr1a	90.4506	7.53427	173.367	23.0105	4.52422	5.42903e-05	0.000284965				ENSDARG00000101105	CR382372.1
ENSDARG00000043835	rab3ab	326.806	27.2755	626.336	22.9633	4.52126	5.43766e-21	1.69061e-19				ENSDARG00000105066	U6
ENSDARG00000061829	UNC13A	1925.41	161.282	3689.53	22.8762	4.51578	1.68224e-12	2.42798e-11				ENSDARG00000099165	U6
ENSDARG00000071230	lrfn5a	332.333	27.8432	636.823	22.8717	4.51549	8.75458e-33	6.58979e-31				ENSDARG00000099941	U6
ENSDARG00000091788	NPFFR1	200.914	16.8797	384.948	22.8054	4.5113	9.02101e-26	4.07673e-24				ENSDARG00000099859	mascRNA-menRNA
ENSDARG00000070539	arf3a	294.771	24.7886	564.754	22.7828	4.50987	5.08023e-26	2.33489e-24				ENSDARG00000090303	U6
ENSDARG00000060639	apba2b	1317.2	110.89	2523.51	22.7569	4.50823	1.99064e-23	7.46888e-22				ENSDARG00000105227	5S_rRNA
ENSDARG00000077725	DLK1	136.971	11.5427	262.4	22.7329	4.50671	5.2002e-10	5.67725e-09				ENSDARG00000091720	wu:fe17e08
ENSDARG00000037660	TRPC7 (2 of 3)	67.9079	5.7231	130.093	22.7312	4.5066	2.05176e-05	0.00011721				ENSDARG00000103014	pimr58
ENSDARG00000062830	fam46d	229.318	19.3551	439.281	22.6959	4.50436	6.2355e-24	2.45711e-22				ENSDARG00000103132	dnaaf2
ENSDARG00000061636	kcnj9	243.24	20.5445	465.935	22.6793	4.5033	5.98795e-17	1.33687e-15				ENSDARG00000088225	STRADB
ENSDARG00000076943	lhfpl4b	107.162	9.05583	205.268	22.667	4.50252	7.51326e-13	1.11862e-11				ENSDARG00000080713	dre-mir-200c
ENSDARG00000042974	sypa	3138.5	265.229	6011.78	22.6664	4.50248	4.47143e-29	2.62594e-27				ENSDARG00000080143	U2
ENSDARG00000097528	si:dkey-7j14.5	1833.21	155.196	3511.22	22.6244	4.49981	3.8009e-52	8.32534e-50				ENSDARG00000103002	nptna
ENSDARG00000045875	CR548631.1	34.8935	2.95808	66.8289	22.592	4.49774	2.95584e-07	2.27278e-06				ENSDARG00000098637	PAK7
ENSDARG00000074153	slitrk5b	16.2767	1.38251	31.171	22.5467	4.49484	0.000336725	0.00148797				ENSDARG00000077903	zgc:194551
ENSDARG00000093185	GUCY1A2	1489.29	126.538	2852.04	22.539	4.49435	6.50623e-30	4.01488e-28				ENSDARG00000080065	U4
ENSDARG00000035309	entpd3	1646.81	140.119	3153.51	22.5059	4.49223	1.40127e-52	3.21407e-50				ENSDARG00000098887	dre-mir-735
ENSDARG00000026484	rab15	1414.08	120.398	2707.76	22.4901	4.49122	9.85109e-38	9.69674e-36				ENSDARG00000082850	U8
ENSDARG00000040246	rap2ab	114.757	9.77409	219.739	22.4818	4.49069	1.23236e-09	1.28538e-08				ENSDARG00000056762	zgc:172079
ENSDARG00000028066	diras1a	639.928	54.528	1225.33	22.4715	4.49003	2.30584e-41	2.84578e-39				ENSDARG00000091291	U5
ENSDARG00000032865	pacsin1a	1059.42	90.3457	2028.49	22.4526	4.48881	1.57645e-15	3.1212e-14				ENSDARG00000091562	CU984586.1
ENSDARG00000070781	cx35b	42.3629	3.62233	81.1035	22.3899	4.48477	0.0013849	0.00524146				ENSDARG00000105176	FO704618.1
ENSDARG00000055578	rtn4rl1b	127.008	10.867	243.148	22.375	4.48381	7.75795e-19	2.01731e-17				ENSDARG00000098413	U6
ENSDARG00000086693	CR524823.3	59.4919	5.10137	113.883	22.3239	4.48052	0.00123469	0.00472222				ENSDARG00000003846	mrpl21
ENSDARG00000096191	si:ch211-112b1.2	21.0844	1.81117	40.3577	22.2827	4.47785	3.62615e-05	0.000197497				ENSDARG00000081209	CU634003.1
ENSDARG00000080000	SLC25A1 (1 to many)	85.8131	7.39521	164.231	22.2077	4.47299	5.80156e-07	4.27434e-06				ENSDARG00000063158	CABZ01081780.1
ENSDARG00000088740	hmgcll1	70.7334	6.09774	135.369	22.1999	4.47248	1.90862e-12	2.72645e-11				ENSDARG00000102535	BX001041.1
ENSDARG00000019312	rab39ba	495.032	42.7302	947.334	22.1701	4.47055	2.90574e-38	2.94363e-36				ENSDARG00000081351	5S_rRNA
ENSDARG00000086544	5S_rRNA	15.9771	1.38251	30.5716	22.1132	4.46683	0.000369066	0.00161561				ENSDARG00000098611	5S_rRNA
ENSDARG00000078560	slc9a5	2586.6	224.12	4949.08	22.0823	4.46482	4.65253e-07	3.47838e-06				ENSDARG00000098182	BX001051.1
ENSDARG00000061602	ssx2ipb	1868.7	161.969	3575.44	22.0748	4.46433	1.23308e-51	2.60694e-49				ENSDARG00000100130	U6
ENSDARG00000011066	glra3	14.785	1.28597	28.284	21.9942	4.45905	0.0006231	0.00257512				ENSDARG00000082408	5S_rRNA
ENSDARG00000063150	nrxn2b	981.255	85.4914	1877.02	21.9556	4.45652	8.20077e-41	9.63214e-39				ENSDARG00000076191	FBXL13
ENSDARG00000008948	PLA2G3 (1 to many)	54.7251	4.76925	104.681	21.9492	4.45609	0.00274346	0.00950438				ENSDARG00000099129	phlda1
ENSDARG00000037794	nptx2a	87.5463	7.6308	167.462	21.9455	4.45585	0.00147788	0.00554844				ENSDARG00000034466	FO904861.1
ENSDARG00000060539	shank1	2309.69	201.54	4417.83	21.9203	4.4542	2.44987e-30	1.56746e-28				ENSDARG00000044490	tlr9
ENSDARG00000031600	rd3	621.621	54.3154	1188.93	21.8893	4.45215	1.96033e-22	6.77974e-21				ENSDARG00000040668	lrtomt
ENSDARG00000061203	trpc1	1482.45	129.712	2835.19	21.8575	4.45006	8.34807e-16	1.70417e-14				ENSDARG00000103123	NYAP1
ENSDARG00000090876	TMEM184B (1 to many)	663.637	58.1423	1269.13	21.828	4.44811	4.88762e-19	1.29872e-17				ENSDARG00000102803	CABZ01087091.1
ENSDARG00000096703	si:dkey-1h6.8	1022.04	90.2687	1953.8	21.6443	4.43592	1.29246e-21	4.2407e-20				ENSDARG00000098872	BX649453.1
ENSDARG00000011141	dpysl5a	791.727	69.9712	1513.48	21.6301	4.43497	6.78906e-43	8.97079e-41				ENSDARG00000099411	zgc:158343
ENSDARG00000010042	dnm1a	2218.52	196.072	4240.96	21.6296	4.43493	3.42032e-19	9.16848e-18				ENSDARG00000038505	polr2h
ENSDARG00000060368	syn1	779.886	69.1254	1490.65	21.5644	4.43058	2.93164e-23	1.08159e-21				ENSDARG00000101678	FO704648.1
ENSDARG00000045014	tuba2	5406.46	479.752	10333.2	21.5385	4.42885	1.3688e-56	3.69773e-54				ENSDARG00000103672	cirbpa
ENSDARG00000090145	tmem240b	432.368	38.3781	826.358	21.532	4.42841	1.12511e-11	1.47704e-10				ENSDARG00000027491	uros
ENSDARG00000067562	CLTCL1 (1 of 3)	1374.69	122.039	2627.33	21.5287	4.42819	3.91077e-12	5.4178e-11				ENSDARG00000104615	CABZ01087568.1
ENSDARG00000086359	CCP110	78.8594	7.00907	150.71	21.5021	4.4264	1.26626e-13	2.05517e-12				ENSDARG00000099070	FP074867.1
ENSDARG00000058243	phactr3a	241.009	21.4984	460.52	21.4211	4.42096	3.85678e-13	5.93856e-12				ENSDARG00000089598	CABZ01054396.1
ENSDARG00000038859	rgs20	509.006	45.7308	972.281	21.261	4.41014	1.32279e-10	1.55218e-09				ENSDARG00000068464	CR388046.1
ENSDARG00000076434	ARHGAP22 (1 to many)	760.985	68.4301	1453.54	21.2412	4.4088	4.05439e-23	1.48455e-21				ENSDARG00000094032	BX005399.3
ENSDARG00000087753	npas4b	60.4179	5.4335	115.402	21.239	4.40865	6.14914e-11	7.48643e-10				ENSDARG00000038540	dntt
ENSDARG00000058558	lzts3b	873.981	78.7834	1669.18	21.1869	4.4051	2.38124e-44	3.53019e-42				ENSDARG00000024548	cryba4
ENSDARG00000068910	nos1	15704	1415.62	29992.5	21.1868	4.4051	3.96658e-24	1.58618e-22				ENSDARG00000076111	GXYLT1 (1 to many)
ENSDARG00000034168	serpini1	387.467	34.9488	739.984	21.1734	4.40418	3.49583e-16	7.3588e-15				ENSDARG00000102381	SLC44A4
ENSDARG00000056774	gpr37l1b	50.7034	4.57618	96.8307	21.1597	4.40325	5.2624e-10	5.73952e-09				ENSDARG00000094751	CR450827.4
ENSDARG00000039901	SH3GL2 (1 to many)	114.441	10.3418	218.541	21.1318	4.40134	9.86081e-11	1.17006e-09				ENSDARG00000101131	pbx1b
ENSDARG00000061586	gphnb	2364.18	213.778	4514.59	21.1181	4.40041	1.75988e-52	3.99888e-50				ENSDARG00000099173	AL845295.1
ENSDARG00000059645	ntrk2b	230.302	20.8341	439.77	21.1082	4.39973	6.69443e-25	2.86049e-23				ENSDARG00000075564	fam13a
ENSDARG00000091359	CAMSAP3 (1 to many)	1033.83	93.5934	1974.07	21.092	4.39862	2.09443e-43	2.87694e-41				ENSDARG00000044600	PLPPR2 (1 to many)
ENSDARG00000032984	ngfrb	852.244	77.1653	1627.32	21.0888	4.3984	4.66052e-44	6.74472e-42				ENSDARG00000059700	agmat
ENSDARG00000061473	tbkbp1	624.669	56.5668	1192.77	21.0861	4.39822	4.04816e-16	8.47743e-15				ENSDARG00000059581	mbd5
ENSDARG00000042114	bin1a	384.86	34.8523	734.867	21.0852	4.39816	9.18602e-34	7.18134e-32				ENSDARG00000101627	ssr1
ENSDARG00000013227	glulc	16.325	1.47904	31.171	21.0751	4.39747	0.000331821	0.0014703				ENSDARG00000104750	BX323023.2
ENSDARG00000003084	spire2	269.771	24.4565	515.085	21.0613	4.39652	2.83136e-23	1.04777e-21				ENSDARG00000099637	szl
ENSDARG00000024744	dpp6b	2035.25	184.638	3885.86	21.0459	4.39546	3.25029e-17	7.42711e-16				ENSDARG00000099043	CR847895.1
ENSDARG00000059885	frmd3	379.466	34.4351	724.496	21.0395	4.39503	6.66844e-34	5.24692e-32				ENSDARG00000098867	PRDM15
ENSDARG00000078262	PCDHGC4 (10 of 11)	175.49	15.9258	335.053	21.0383	4.39495	7.83702e-23	2.82702e-21				ENSDARG00000059871	shrprbck1r
ENSDARG00000061918	cplx2	12867.8	1171.53	24564.1	20.9676	4.39009	2.66267e-13	4.17392e-12				ENSDARG00000004796	mgrn1b
ENSDARG00000078998	lhfpl4a	325.381	29.7394	621.022	20.8821	4.3842	9.22182e-31	6.07616e-29				ENSDARG00000076873	C9orf172 (1 to many)
ENSDARG00000054543	samsn1a	2830.13	258.733	5401.53	20.8768	4.38383	2.21729e-52	4.90082e-50				ENSDARG00000105002	FP103009.1
ENSDARG00000070567	cadpsb	7854.12	720.637	14987.6	20.7977	4.37835	1.71124e-25	7.56461e-24				ENSDARG00000102066	ntn4
ENSDARG00000088555	CABZ01102527.1	693.464	63.6919	1323.24	20.7756	4.37682	2.76519e-20	8.09026e-19				ENSDARG00000090568	MRPL52
ENSDARG00000037487	2016-03-01	15.0453	1.38251	28.7081	20.7652	4.3761	0.000852181	0.00340326				ENSDARG00000052417	im:6904045
ENSDARG00000025495	nhlh2	446.872	41.1006	852.644	20.7453	4.37471	8.82353e-36	7.80097e-34				ENSDARG00000102610	R3HDM2
ENSDARG00000062531	mapk8ip3	6655.19	612.968	12697.4	20.7146	4.37258	2.77455e-21	8.78353e-20				ENSDARG00000079165	CR356247.1
ENSDARG00000056877	vamp2	2448.08	225.985	4670.17	20.6658	4.36917	1.24002e-33	9.63211e-32				ENSDARG00000103649	BX005399.7
ENSDARG00000001994	stxbp1a	7264.45	670.878	13858	20.6565	4.36853	3.18782e-20	9.25992e-19				ENSDARG00000079441	BX649448.1
ENSDARG00000043466	kcnk3a	214.031	19.7838	408.278	20.637	4.36716	2.71315e-11	3.42141e-10				ENSDARG00000101827	pimr58
ENSDARG00000096879	si:ch73-280b7.3	192.27	17.8335	366.707	20.5628	4.36196	1.8568e-11	2.37852e-10				ENSDARG00000077036	BX901889.4
ENSDARG00000042383	zbtb25	504.532	46.8122	962.252	20.5556	4.36146	5.3906e-17	1.20794e-15				ENSDARG00000105253	CR847936.14
ENSDARG00000097245	soga3a	128.417	11.9174	244.917	20.5512	4.36115	1.72991e-18	4.33601e-17				ENSDARG00000057353	EHBP1L1 (1 to many)
ENSDARG00000063135	syt12	443.446	41.1971	845.694	20.528	4.35952	2.30682e-35	2.00306e-33				ENSDARG00000103923	tfap4
ENSDARG00000007663	amph	2632.26	244.63	5019.89	20.5203	4.35898	7.01318e-12	9.41533e-11				ENSDARG00000087961	avd
ENSDARG00000044719	nrsn1	3525.64	328.048	6723.24	20.4947	4.35718	7.65517e-10	8.21359e-09				ENSDARG00000067767	pimr59
ENSDARG00000075539	snphb	551.744	51.3458	1052.14	20.4913	4.35694	6.75794e-11	8.18256e-10				ENSDARG00000099531	pimr58
ENSDARG00000076030	cacnb3b	69.6508	6.48388	132.818	20.4843	4.35645	1.21948e-12	1.78503e-11				ENSDARG00000057141	zgc:110045
ENSDARG00000036560	gpr185b	15.8755	1.47904	30.272	20.4673	4.35525	0.000380811	0.00166074				ENSDARG00000073753	tacc1
ENSDARG00000090481	tusc5a	255.4	23.8462	486.954	20.4205	4.35195	3.83613e-28	2.09591e-26				ENSDARG00000091128	LRRC75B (1 to many)
ENSDARG00000016725	gadd45gb.1	515.095	48.0982	982.092	20.4185	4.3518	2.08174e-37	1.99265e-35				ENSDARG00000089086	mustn1
ENSDARG00000019208	camsap1a	822.071	76.8952	1567.25	20.3816	4.34919	6.0294e-32	4.29891e-30				ENSDARG00000034273	sid4
ENSDARG00000005141	camkvb	279.617	26.1711	533.064	20.3684	4.34826	1.426e-28	8.06289e-27				ENSDARG00000077706	CT025887.1
ENSDARG00000091647	UNC13A (2 of 2)	166.802	15.6362	317.967	20.3352	4.34591	6.75083e-07	4.9304e-06				ENSDARG00000102970	TMEM150A (1 to many)
ENSDARG00000020795	rac3b	2508.75	235.269	4782.24	20.3267	4.3453	4.21674e-52	9.15371e-50				ENSDARG00000039960	ST7
ENSDARG00000039522	tubb2	14.7383	1.38251	28.094	20.3211	4.3449	0.000736018	0.00298545				ENSDARG00000103720	ZFP36
ENSDARG00000077352	b4galnt1b	194.06	18.2197	369.901	20.3022	4.34357	5.44394e-24	2.15919e-22				ENSDARG00000091540	notum1b
ENSDARG00000094390	novel gene	346.043	32.57	659.516	20.2492	4.33979	8.31317e-32	5.84156e-30				ENSDARG00000074069	zgc:171452
ENSDARG00000001437	slc2a1a	561.648	53.2961	1070	20.0765	4.32744	1.04831e-37	1.02773e-35				ENSDARG00000074554	tspan31
ENSDARG00000092260	WBP1	513.811	48.998	978.624	19.9727	4.31996	8.26046e-10	8.82022e-09				ENSDARG00000074732	BX682234.1
ENSDARG00000089252	CABZ01058048.1	364.89	34.8098	694.971	19.9648	4.31939	2.2311e-14	3.91942e-13				ENSDARG00000103083	ddb1
ENSDARG00000076022	zgc:172282	91.3884	8.7237	174.053	19.9517	4.31844	1.2215e-14	2.18854e-13				ENSDARG00000091883	zgc:77614
ENSDARG00000003553	gnrhr2	29.9669	2.86155	57.0723	19.9445	4.31792	1.20265e-06	8.42897e-06				ENSDARG00000104902	BX470197.2
ENSDARG00000062849	kcnk10a	437.168	41.8614	832.474	19.8864	4.31371	2.99188e-20	8.74299e-19				ENSDARG00000059349	CABZ01090374.1
ENSDARG00000002230	sypb	1113.05	106.615	2119.48	19.8797	4.31323	4.41884e-45	6.7997e-43				ENSDARG00000007199	CR846090.1
ENSDARG00000041417	atp6ap1a	3417.6	327.944	6507.25	19.8426	4.31053	2.14469e-21	6.87006e-20				ENSDARG00000099950	cldn17
ENSDARG00000088789	mast1b	1639.22	157.521	3120.93	19.8128	4.30836	1.22037e-08	1.12517e-07				ENSDARG00000103908	FH (1 to many)
ENSDARG00000044969	si:ch73-52e11.1	223.096	21.4559	424.736	19.7958	4.30712	1.25651e-25	5.63644e-24				ENSDARG00000091731	DUPD1 (1 to many)
ENSDARG00000059781	atcayb	48.3731	4.67272	92.0735	19.7045	4.30045	3.54625e-05	0.000193647				ENSDARG00000071725	zgc:174919
ENSDARG00000090398	PDE1C	29.5796	2.86155	56.2977	19.6739	4.29821	1.91669e-06	1.30424e-05				ENSDARG00000088643	CU855711.1
ENSDARG00000077051	WNK2 (2 of 3)	612.469	59.2663	1165.67	19.6684	4.29781	1.37156e-14	2.45017e-13				ENSDARG00000101325	oxr1a
ENSDARG00000061255	dusp3a	1399.99	135.478	2664.5	19.6674	4.29774	1.68043e-37	1.63191e-35				ENSDARG00000101426	CABZ01017733.1
ENSDARG00000074614	RIMBP2 (2 of 3)	685.591	66.4569	1304.73	19.6327	4.29518	5.49659e-11	6.74602e-10				ENSDARG00000099398	zgc:174461
ENSDARG00000090674	CABZ01101982.1	692.614	67.1752	1318.05	19.6211	4.29434	1.81857e-35	1.58476e-33				ENSDARG00000039936	GFRA1 (1 to many)
ENSDARG00000074181	LRRC24 (1 of 2)	14.2486	1.38251	27.1147	19.6127	4.29372	0.00116661	0.00449078				ENSDARG00000098271	CABZ01029902.1
ENSDARG00000089367	PRRT2	1162.27	112.809	2211.74	19.6059	4.29322	7.15627e-07	5.20591e-06				ENSDARG00000099519	zgc:66475
ENSDARG00000088805	NES	1130.84	109.832	2151.85	19.5922	4.29221	2.99466e-45	4.63753e-43				ENSDARG00000087352	DNAH2
ENSDARG00000061099	nfasca	4353.18	422.93	8283.42	19.5858	4.29174	1.98022e-12	2.82542e-11				ENSDARG00000032584	thnsl2
ENSDARG00000001889	tuba1a	3769.22	366.376	7172.07	19.5757	4.29099	1.78023e-52	4.00766e-50				ENSDARG00000090315	CU929052.2
ENSDARG00000088405	svilb	179.52	17.4589	341.58	19.5648	4.29019	5.10618e-10	5.58213e-09				ENSDARG00000101930	CU914622.2
ENSDARG00000044577	chst8	72.0004	7.00907	136.992	19.5449	4.28872	1.03039e-08	9.59471e-08				ENSDARG00000100745	SNORA30
ENSDARG00000018743	scamp5a	269.859	26.4607	513.258	19.397	4.27776	1.13534e-27	5.9235e-26				ENSDARG00000089234	U6
ENSDARG00000091171	NOTCH2NL	21.8498	2.14329	41.5564	19.3891	4.27717	6.3129e-05	0.000327192				ENSDARG00000017595	ccdc6b
ENSDARG00000045087	cdk5r1b	398.137	39.0849	757.189	19.3729	4.27597	9.67888e-17	2.13541e-15				ENSDARG00000105000	C2CD2
ENSDARG00000062934	gpr12	68.4241	6.71947	130.129	19.3659	4.27545	1.25167e-11	1.63174e-10				ENSDARG00000105020	U1
ENSDARG00000010477	p2rx3a	394.911	38.8608	750.961	19.3244	4.27235	1.43634e-32	1.05824e-30				ENSDARG00000100141	LEKR1
ENSDARG00000090353	CR848788.1	142.942	14.0722	271.812	19.3156	4.27169	8.06262e-20	2.27145e-18				ENSDARG00000101053	CABZ01112647.1
ENSDARG00000060437	EML6	747.025	73.551	1420.5	19.3131	4.27151	3.75503e-15	7.11029e-14				ENSDARG00000102537	CABZ01007816.1
ENSDARG00000091641	CABZ01007222.1	770.432	75.8989	1464.97	19.3015	4.27064	4.51505e-11	5.59502e-10				ENSDARG00000085358	SNORD46
ENSDARG00000036031	sept5b	573.28	56.5208	1090.04	19.2857	4.26946	4.07262e-37	3.80837e-35				ENSDARG00000091129	BX005223.2
ENSDARG00000054456	clip3	8668.5	854.802	16482.2	19.2819	4.26917	1.13448e-21	3.7375e-20				ENSDARG00000101433	CABZ01092997.1
ENSDARG00000052723	TMC3	29.0097	2.86155	55.1579	19.2755	4.2687	0.00188522	0.00685746				ENSDARG00000088656	CR352328.2
ENSDARG00000056478	ACAP2 (1 to many)	389.635	38.4746	740.795	19.2541	4.2671	4.12499e-26	1.90667e-24				ENSDARG00000082308	5S_rRNA
ENSDARG00000091618	CLTC (1 to many)	5328.32	526.379	10130.3	19.2452	4.26642	7.85623e-18	1.87631e-16				ENSDARG00000081199	5S_rRNA
ENSDARG00000062415	ctnnd2a	2396.41	237.065	4555.76	19.2173	4.26434	3.5312e-29	2.07879e-27				ENSDARG00000091841	CABZ01071909.1
ENSDARG00000017615	tlx3b	188.011	18.6483	357.373	19.1638	4.26031	3.27734e-23	1.2073e-21				ENSDARG00000103460	BX324163.1
ENSDARG00000090642	si:dkey-54n8.4	369.17	36.6324	701.708	19.1554	4.25968	2.36763e-32	1.71833e-30				ENSDARG00000082245	5S_rRNA
ENSDARG00000045301	st8sia3	43.6792	4.34059	83.0178	19.1259	4.25746	1.40815e-08	1.28563e-07				ENSDARG00000102707	CABZ01021435.3
ENSDARG00000074469	amigo3	2799.96	278.953	5320.97	19.0748	4.2536	3.12009e-24	1.25594e-22				ENSDARG00000090074	dre-mir-737
ENSDARG00000090326	MAPK8IP1 (1 to many)	591.278	58.9766	1123.58	19.0513	4.25182	1.78403e-37	1.72124e-35				ENSDARG00000085337	5S_rRNA
ENSDARG00000040358	spred3	1208.75	120.633	2296.86	19.04	4.25096	1.22671e-23	4.71169e-22				ENSDARG00000098432	paf1
ENSDARG00000045420	epdr1	869.505	86.8509	1652.16	19.0229	4.24967	3.6681e-16	7.71475e-15				ENSDARG00000013881	pi4k2b
ENSDARG00000076690	avpr2l	33.756	3.38674	64.1253	18.9342	4.24292	5.38253e-07	3.98422e-06				ENSDARG00000098487	ACEA_U3
ENSDARG00000037904	cacna1db	1173.32	117.976	2228.67	18.8909	4.23962	4.014e-13	6.17282e-12				ENSDARG00000103501	CR391997.3
ENSDARG00000069748	capn5b	56.9158	5.7231	108.108	18.8898	4.23954	1.47057e-05	8.63831e-05				ENSDARG00000105055	SNORD60
ENSDARG00000088853	CTCL1 (2 of 3)	657.545	66.1363	1248.95	18.8845	4.23913	1.7632e-12	2.53511e-11				ENSDARG00000085406	5S_rRNA
ENSDARG00000058421	lgi1b	239.317	24.0818	454.553	18.8753	4.23843	2.10613e-14	3.7106e-13				ENSDARG00000101835	CABZ01064860.2
ENSDARG00000002255	epb41l3a	773.748	77.9031	1469.59	18.8644	4.23759	1.00835e-07	8.2462e-07				ENSDARG00000104319	AL954832.1
ENSDARG00000079348	GRIN2B (1 to many)	468.691	47.2834	890.098	18.8248	4.23456	8.40556e-05	0.000425759				ENSDARG00000008623	cops3
ENSDARG00000078275	CABZ01084703.1	44.3956	4.47965	84.3115	18.821	4.23427	2.30697e-08	2.04109e-07				ENSDARG00000060489	mrpl32
ENSDARG00000076691	dlg2	2390.1	241.182	4539.01	18.8199	4.23419	2.55256e-10	2.89191e-09				ENSDARG00000068883	tspan13a
ENSDARG00000055216	tuba1c	3749.33	378.58	7120.07	18.8073	4.23322	1.1008e-50	2.15838e-48				ENSDARG00000101167	chst3b
ENSDARG00000087922	CABZ01083473.1	268.43	27.125	509.735	18.7921	4.23206	1.33875e-23	5.11779e-22				ENSDARG00000103297	FO704607.1
ENSDARG00000058875	pcdh2ac	1555.19	158.297	2952.08	18.6491	4.22103	6.45076e-44	9.17178e-42				ENSDARG00000078369	CU861894.1
ENSDARG00000096511	si:dkey-71h2.4	18.7247	1.9077	35.5416	18.6306	4.2196	0.000246036	0.00112378				ENSDARG00000079201	TSHZ2
ENSDARG00000069675	her8.2	25.2288	2.57195	47.8856	18.6184	4.21866	1.9796e-05	0.000113354				ENSDARG00000013125	dlx1a
ENSDARG00000091956	tmem184bb	582.38	59.4283	1105.33	18.5994	4.21719	6.94713e-13	1.04006e-11				ENSDARG00000101243	CABZ01049825.1
ENSDARG00000056450	MANEAL	808.183	82.4908	1533.87	18.5945	4.2168	1.07931e-40	1.24959e-38				ENSDARG00000020176	ZBTB22 (1 to many)
ENSDARG00000025017	prdm8	226.017	23.074	428.961	18.5907	4.21651	9.82259e-25	4.13178e-23				ENSDARG00000094717	BX005399.4
ENSDARG00000014804	cacna2d1a	22161.6	2270.18	42053.1	18.5241	4.21133	2.60842e-31	1.76653e-29				ENSDARG00000078129	CR936540.1
ENSDARG00000094660	si:ch211-218d20.15	117.067	12.0564	222.078	18.4199	4.20319	2.16554e-15	4.2222e-14				ENSDARG00000093441	pimr91
ENSDARG00000060112	sybu	2982.97	307.329	5658.6	18.4122	4.20259	1.29974e-08	1.19382e-07				ENSDARG00000087489	FAM124B
ENSDARG00000036853	PITPNC1	395.156	40.7259	749.586	18.4056	4.20207	1.10519e-32	8.29336e-31				ENSDARG00000015835	eif4e2rs1
ENSDARG00000070080	nbeaa	5139.72	530.044	9749.39	18.3935	4.20113	9.2283e-38	9.15786e-36				ENSDARG00000100472	FO704710.1
ENSDARG00000086479	khdrbs3	626.77	64.6997	1188.84	18.3747	4.19965	9.32922e-14	1.53777e-12				ENSDARG00000100939	CABZ01117603.1
ENSDARG00000087598	CABZ01100326.1	126.407	13.0643	239.75	18.3516	4.19783	1.74417e-07	1.37816e-06				ENSDARG00000102411	BX000701.3
ENSDARG00000076701	b4galnt4b	411.957	42.5911	781.323	18.3447	4.19729	1.15602e-07	9.38131e-07				ENSDARG00000086481	mogat3a
ENSDARG00000015404	arl3l2	191.257	19.7838	362.73	18.3347	4.19651	6.07863e-23	2.20912e-21				ENSDARG00000100821	scrt1a
ENSDARG00000043664	BDKRB2 (1 to many)	1453.86	150.913	2756.81	18.2676	4.19121	6.61133e-09	6.31349e-08				ENSDARG00000103608	TMEM63B
ENSDARG00000096261	CELF6	73.2578	7.6308	138.885	18.2006	4.18591	7.7784e-07	5.63685e-06				ENSDARG00000090687	rcbtb2
ENSDARG00000090370	5S_rRNA	403.303	42.1085	764.497	18.1554	4.18233	1.87877e-18	4.70427e-17				ENSDARG00000060627	HIP1R (1 to many)
ENSDARG00000089365	CABZ01080274.1	1019.31	106.55	1932.07	18.133	4.18055	8.43777e-19	2.18242e-17				ENSDARG00000099483	vdra
ENSDARG00000014462	rab3c	1441.35	151.284	2731.42	18.0549	4.17432	1.17352e-42	1.52576e-40				ENSDARG00000088628	CR450701.1
ENSDARG00000077736	CPLX1 (1 to many)	9212.71	967.908	17457.5	18.0363	4.17283	3.16113e-12	4.42467e-11				ENSDARG00000067770	CT009619.1
ENSDARG00000031086	evlb	1525.62	160.556	2890.68	18.0042	4.17026	7.32728e-21	2.26076e-19				ENSDARG00000079046	CABZ01075627.1
ENSDARG00000008674	chrnb2a	223.518	23.5566	423.48	17.9771	4.16809	1.21885e-15	2.44303e-14				ENSDARG00000099088	edar
ENSDARG00000068421	ttc9b	205.787	21.6915	389.882	17.974	4.16784	3.79707e-23	1.39243e-21				ENSDARG00000089307	pmaip1
ENSDARG00000053301	insm1b	8720.18	920.305	16520.1	17.9506	4.16596	2.80997e-41	3.43311e-39				ENSDARG00000103592	runx1
ENSDARG00000089223	ngfrb	544.81	57.5206	1032.1	17.9431	4.16536	1.60115e-30	1.04367e-28				ENSDARG00000070872	CR855393.1
ENSDARG00000002587	dpysl3	13771.7	1454.99	26088.5	17.9304	4.16434	4.94027e-41	5.94618e-39				ENSDARG00000059574	fscn2a
ENSDARG00000079295	cacna1bb	4302.12	454.984	8149.26	17.9111	4.16278	2.15284e-07	1.68357e-06				ENSDARG00000060618	ipo13
ENSDARG00000073853	arhgap39	246.393	26.1711	466.615	17.8294	4.15619	1.40978e-17	3.31489e-16				ENSDARG00000009484	arf1
ENSDARG00000075295	tulp1a	158.449	16.8372	300.06	17.8213	4.15553	3.87902e-17	8.81407e-16				ENSDARG00000103287	BX571837.1
ENSDARG00000056084	igsf21b	382.618	40.6719	724.565	17.8149	4.15501	4.28986e-06	2.76436e-05				ENSDARG00000102902	STRN4
ENSDARG00000045156	rgs9b	118.793	12.6356	224.95	17.8028	4.15403	2.16904e-15	4.22564e-14				ENSDARG00000078774	CU570684.3
ENSDARG00000067841	ccdc177	596.279	63.7459	1128.81	17.708	4.14633	1.65461e-36	1.50669e-34				ENSDARG00000093796	itln2
ENSDARG00000079437	pak7	207.377	22.1741	392.579	17.7044	4.14603	3.55079e-20	1.02652e-18				ENSDARG00000099222	prpsap1
ENSDARG00000077165	kcnj3a	69.7985	7.48025	132.117	17.6621	4.14258	3.14344e-11	3.94154e-10				ENSDARG00000039601	ier3ip1
ENSDARG00000036446	PRKAR2B	547.9	58.7526	1037.05	17.6511	4.14169	3.99107e-18	9.73269e-17				ENSDARG00000069869	zgc:113030
ENSDARG00000054152	nmbr	60.4059	6.48388	114.328	17.6326	4.14018	1.12761e-07	9.16294e-07				ENSDARG00000074498	chd9
ENSDARG00000093901	trhr2	32.4156	3.48328	61.348	17.6121	4.1385	1.01492e-06	7.19411e-06				ENSDARG00000098543	BX004828.1
ENSDARG00000060741	SYT17	724.032	77.8606	1370.2	17.5982	4.13735	2.34694e-09	2.36365e-08				ENSDARG00000086057	PLXND1
ENSDARG00000019945	ptprdb	1591.07	171.465	3010.67	17.5585	4.13409	1.40777e-12	2.05076e-11				ENSDARG00000088766	CABZ01112210.1
ENSDARG00000090528	UNC13B (4 of 5)	26.5502	2.86155	50.2388	17.5565	4.13393	7.24574e-06	4.51823e-05				ENSDARG00000078761	RMDN2
ENSDARG00000059897	ntrk2a	1720.48	185.441	3255.53	17.5556	4.13386	9.45879e-46	1.55386e-43				ENSDARG00000099409	OGFR (1 to many)
ENSDARG00000037997	tubb5	4273.36	461.391	8085.32	17.5238	4.13124	2.44103e-49	4.63662e-47				ENSDARG00000104280	bnip1b
ENSDARG00000069297	upf3a	2082.57	224.997	3940.14	17.5119	4.13027	1.6267e-28	9.13392e-27				ENSDARG00000089289	pcdh1a6
ENSDARG00000086663	CABZ01066924.1	400.51	43.2979	757.722	17.5002	4.1293	1.98861e-13	3.16214e-12				ENSDARG00000035963	ccdc96
ENSDARG00000055852	mtnr1ab	68.3821	7.39521	129.369	17.4936	4.12876	1.07876e-08	1.0026e-07				ENSDARG00000075083	prkdc
ENSDARG00000073883	clstn3	2758.03	298.27	5217.8	17.4935	4.12875	2.6563e-27	1.33435e-25				ENSDARG00000087822	AGAP3
ENSDARG00000031283	vamp1	1000.09	108.171	1892	17.4908	4.12852	7.64458e-42	9.68034e-40				ENSDARG00000031693	KIF9
ENSDARG00000026084	KCNS1	168.571	18.2622	318.879	17.4612	4.12608	8.91097e-21	2.72862e-19				ENSDARG00000079656	FAM171A2 (1 to many)
ENSDARG00000045016	npffl	164.384	17.8761	310.893	17.3916	4.12032	0.000140677	0.000677148				ENSDARG00000101721	PLA2G4C (1 to many)
ENSDARG00000061288	kcnc4	2880.79	314.165	5447.41	17.3393	4.11598	1.50677e-16	3.27091e-15				ENSDARG00000059587	CU928117.1
ENSDARG00000046007	tmcc2	215.017	23.4601	406.574	17.3304	4.11524	5.84751e-24	2.30796e-22				ENSDARG00000059936	HERC4
ENSDARG00000063299	pcloa	5361.15	585.032	10137.3	17.3277	4.11501	6.44336e-14	1.07521e-12				ENSDARG00000105160	BX927098.1
ENSDARG00000093511	si:dkey-184n3.2	123.776	13.547	234.006	17.2737	4.1105	1.08728e-07	8.85006e-07				ENSDARG00000052061	col4a6
ENSDARG00000068286	slc7a4	825.066	90.3031	1559.83	17.2733	4.11047	1.80546e-15	3.54572e-14				ENSDARG00000059917	ccnj
ENSDARG00000075924	RAPGEF4 (1 to many)	233.007	25.6149	440.399	17.1931	4.10376	4.07868e-16	8.52664e-15				ENSDARG00000087697	lpl
ENSDARG00000054002	hn1a	263.362	28.9901	497.734	17.1691	4.10174	3.13567e-26	1.46049e-24				ENSDARG00000059510	coq2
ENSDARG00000021255	arhgap22	1001.52	110.612	1892.42	17.1087	4.09665	1.01267e-40	1.17804e-38				ENSDARG00000077769	cited1
ENSDARG00000076268	C9orf172 (1 to many)	451.58	49.8783	853.282	17.1073	4.09654	1.11498e-10	1.3153e-09				ENSDARG00000035116	CR847941.1
ENSDARG00000090690	nell2a	1019.28	112.647	1925.91	17.0968	4.09565	1.39249e-25	6.22346e-24				ENSDARG00000103362	FBXL19
ENSDARG00000057032	ppm1nb	854.486	94.5702	1614.4	17.0709	4.09347	3.84031e-25	1.66138e-23				ENSDARG00000102478	ADAMTS7
ENSDARG00000055585	c1galt1a	216.339	24.0278	408.65	17.0074	4.08809	2.63137e-23	9.76742e-22				ENSDARG00000068283	cyp2x10.2
ENSDARG00000022971	epha6	796.217	88.569	1503.86	16.9796	4.08573	2.3884e-39	2.56943e-37				ENSDARG00000103837	CU633479.2
ENSDARG00000074351	CNTNAP2	335.862	37.4357	634.288	16.9434	4.08265	9.10565e-15	1.65956e-13				ENSDARG00000074622	MYO5A (1 to many)
ENSDARG00000055317	c1ql4b	15.3612	1.71463	29.0078	16.9178	4.08047	0.00159457	0.0059189				ENSDARG00000016212	nup214
ENSDARG00000037495	rtn4rl2b	1270.14	142.016	2398.26	16.8873	4.07787	1.45871e-31	1.01042e-29				ENSDARG00000103903	CABZ01067945.1
ENSDARG00000092624	SPTBN4	177.484	19.8918	335.076	16.8449	4.07424	1.77801e-07	1.40353e-06				ENSDARG00000061147	zfp64
ENSDARG00000013975	gfra1b	155.603	17.4474	293.759	16.8368	4.07355	1.06448e-19	2.96458e-18				ENSDARG00000078653	ralbp1
ENSDARG00000087745	lrrc38b	562.745	63.1242	1062.37	16.8298	4.07294	3.05865e-09	3.03778e-08				ENSDARG00000042845	oxt
ENSDARG00000088669	CR847851.6	50.1069	5.62657	94.5872	16.8108	4.07132	5.27729e-09	5.10166e-08				ENSDARG00000090631	PDZD7 (1 to many)
ENSDARG00000079204	adam11	781.864	87.8818	1475.85	16.7936	4.06984	1.02951e-13	1.68783e-12				ENSDARG00000090903	CREB3L3 (1 to many)
ENSDARG00000057913	syt11a	4731.12	531.801	8930.44	16.7928	4.06977	1.63969e-27	8.4105e-26				ENSDARG00000079771	PEA15
ENSDARG00000089151	tlr8a	36.0139	4.05099	67.9768	16.7803	4.0687	6.73863e-07	4.92297e-06				ENSDARG00000100428	BOLA2
ENSDARG00000056572	NRSN2	271.643	30.6197	512.666	16.743	4.06549	1.72571e-13	2.75852e-12				ENSDARG00000054641	fam46ab
ENSDARG00000086992	BX005106.1	98.1112	11.0601	185.162	16.7415	4.06536	3.65991e-14	6.28858e-13				ENSDARG00000101973	CR769782.1
ENSDARG00000086706	zgc:114175	296.509	33.5548	559.463	16.6731	4.05945	1.53518e-14	2.73843e-13				ENSDARG00000016112	bbs12
ENSDARG00000029881	kcnh2a	471.056	53.3191	888.793	16.6693	4.05912	7.00946e-33	5.30906e-31				ENSDARG00000102163	CR361561.2
ENSDARG00000028586	GPR135	228.615	25.9895	431.24	16.5928	4.05249	3.34885e-24	1.3458e-22				ENSDARG00000098499	BX088712.1
ENSDARG00000045956	kcnk10b	63.6914	7.24466	120.138	16.583	4.05163	2.20346e-10	2.51515e-09				ENSDARG00000059786	CABZ01059408.1
ENSDARG00000041300	drc3	385.46	43.9081	727.012	16.5576	4.04942	2.89829e-15	5.56166e-14				ENSDARG00000037613	LGALS8 (1 to many)
ENSDARG00000001784	hoxa5a	6054.71	695.844	11413.6	16.4025	4.03584	1.18348e-18	3.02247e-17				ENSDARG00000102154	BX855614.3
ENSDARG00000020102	kctd16b	98.2601	11.3071	185.213	16.3802	4.03388	1.10725e-14	1.99264e-13				ENSDARG00000089517	zgc:92594
ENSDARG00000095167	si:dkeyp-66d7.4	404.997	46.6306	763.364	16.3704	4.03302	1.64099e-23	6.22425e-22				ENSDARG00000100878	P2RY6
ENSDARG00000076174	trim2b	649.858	74.883	1224.83	16.3566	4.0318	1.74212e-21	5.6626e-20				ENSDARG00000102609	nog5
ENSDARG00000007654	nsfa	1667.74	192.254	3143.22	16.3493	4.03116	3.83162e-43	5.09061e-41				ENSDARG00000101404	ZCCHC11 (1 to many)
ENSDARG00000045383	gpr22b	551.858	63.7884	1039.93	16.3028	4.02704	5.11506e-27	2.5432e-25				ENSDARG00000088120	CABZ01084616.1
ENSDARG00000086585	nrg2b	580.596	67.2832	1093.91	16.2583	4.0231	4.81956e-14	8.13171e-13				ENSDARG00000074260	FP236812.1
ENSDARG00000018259	atp1a3a	7001.95	816.954	13186.9	16.1416	4.01271	3.03356e-48	5.38357e-46				ENSDARG00000090323	U1
ENSDARG00000014652	ankrd13b	505.063	59.1387	950.988	16.0806	4.00725	1.9663e-33	1.51287e-31				ENSDARG00000100933	AL935274.1
ENSDARG00000024276	pcbp4	11217.2	1314.27	21120.2	16.0699	4.00628	6.79276e-47	1.17129e-44				ENSDARG00000102842	5S_rRNA
ENSDARG00000061920	NPAS4 (2 of 3)	54.9431	6.44136	103.445	16.0595	4.00535	6.15329e-10	6.67283e-09				ENSDARG00000101103	BX548173.2
ENSDARG00000013292	tmem179	339.939	39.8686	640.01	16.053	4.00477	2.06574e-28	1.15193e-26				ENSDARG00000089848	Metazoa_SRP
ENSDARG00000001463	tdh2	6216.58	731.195	11702	16.0039	4.00035	4.1168e-05	0.000221589				ENSDARG00000055279	CU633908.1
ENSDARG00000089438	FP236162.1	523.458	61.6141	985.303	15.9915	3.99923	1.77942e-27	9.06983e-26				ENSDARG00000103879	CR450785.2
ENSDARG00000074558	cntnap2b	497.332	58.6215	936.043	15.9676	3.99707	2.03412e-22	7.02495e-21				ENSDARG00000090006	U1
ENSDARG00000091023	sowahca	19.8159	2.33636	37.2955	15.9631	3.99667	0.000185624	0.000871924				ENSDARG00000101153	U1
ENSDARG00000074794	necab3	482.333	56.9724	907.694	15.9322	3.99387	1.03655e-17	2.4635e-16				ENSDARG00000083139	CT573279.1
ENSDARG00000056659	ttbk1b	1469.86	173.705	2766.02	15.9236	3.9931	1.8257e-22	6.36846e-21				ENSDARG00000100575	kdm2bb
ENSDARG00000070423	zgc:153157	1160.58	137.806	2183.35	15.8436	3.98583	6.95614e-39	7.28985e-37				ENSDARG00000080727	5S_rRNA
ENSDARG00000052400	GPR6	79.3815	9.44197	149.321	15.8146	3.98319	3.70453e-12	5.13795e-11				ENSDARG00000099264	BX324003.3
ENSDARG00000097444	CTXN1 (2 of 2)	412.828	49.106	776.55	15.8137	3.98311	1.91104e-11	2.44542e-10				ENSDARG00000103068	Metazoa_SRP
ENSDARG00000060637	clstn2	1192.88	141.95	2243.82	15.8071	3.9825	1.82055e-14	3.23324e-13				ENSDARG00000091147	U5
ENSDARG00000076712	RPH3A (2 of 2)	226.683	26.9859	426.38	15.8001	3.98186	2.069e-23	7.739e-22				ENSDARG00000083986	SNORA81
ENSDARG00000068100	si:ch211-240g9.1	751.207	90.0791	1412.33	15.6788	3.97075	1.37623e-23	5.24457e-22				ENSDARG00000098572	U6
ENSDARG00000011862	inaa	258.408	30.9944	485.822	15.6745	3.97035	6.84417e-16	1.40543e-14				ENSDARG00000086720	znf1023
ENSDARG00000002295	si:dkey-21p1.3	346.032	41.5292	650.534	15.6645	3.96943	1.24462e-26	5.93342e-25				ENSDARG00000099737	BX276122.3
ENSDARG00000042107	CNGB1 (1 to many)	540.856	64.9583	1016.75	15.6524	3.96831	1.21562e-08	1.12122e-07				ENSDARG00000105258	CEP72
ENSDARG00000012490	PDE1C (1 of 2)	49.2249	5.91617	92.5337	15.6408	3.96724	1.17251e-08	1.08516e-07				ENSDARG00000083966	5S_rRNA
ENSDARG00000090650	NRG3	281.615	33.8559	529.374	15.6361	3.96681	6.70768e-08	5.6004e-07				ENSDARG00000103171	U6
ENSDARG00000055559	chrna6	151.047	18.1657	283.929	15.63	3.96624	5.54452e-19	1.46526e-17				ENSDARG00000099099	si:dkeyp-53e4.4
ENSDARG00000077053	ppfia3	3173.87	382.572	5965.16	15.5923	3.96276	7.8778e-44	1.10713e-41				ENSDARG00000089678	CABZ01084829.1
ENSDARG00000075813	asphd1	502.175	60.8303	943.52	15.5107	3.95519	2.93386e-17	6.74206e-16				ENSDARG00000086373	U5
ENSDARG00000003655	tmem59l	3445.8	417.563	6474.03	15.5043	3.9546	1.19445e-35	1.04463e-33				ENSDARG00000082166	5S_rRNA
ENSDARG00000096738	si:zfos-911d5.4	42.8911	5.19791	80.5844	15.5032	3.9545	2.28069e-05	0.000129101				ENSDARG00000076476	zgc:173770
ENSDARG00000001710	flot1a	12648.9	1534.05	23763.7	15.4908	3.95334	4.58617e-14	7.77028e-13				ENSDARG00000074490	casc4
ENSDARG00000070045	celf4	839.514	101.826	1577.2	15.4891	3.95318	1.80129e-23	6.80043e-22				ENSDARG00000087458	U6
ENSDARG00000071252	scn1bb	63.6257	7.72733	119.524	15.4677	3.95119	1.84427e-10	2.12309e-09				ENSDARG00000104310	U3
ENSDARG00000070694	nxph3	77.7079	9.44197	145.974	15.4601	3.95048	9.15438e-12	1.2149e-10				ENSDARG00000098292	U6
ENSDARG00000071011	cdk5r2a	277.378	33.941	520.815	15.3447	3.93967	1.93616e-22	6.70567e-21				ENSDARG00000101364	wfikkn1
ENSDARG00000078350	lrrc24	33.8916	4.14752	63.6356	15.343	3.93951	2.42317e-06	1.6212e-05				ENSDARG00000084142	5S_rRNA
ENSDARG00000042922	gpr173	199.343	24.414	374.271	15.3302	3.93831	5.05634e-19	1.34208e-17				ENSDARG00000082100	5S_rRNA
ENSDARG00000089109	bcl2b	1760.53	215.856	3305.2	15.3121	3.9366	1.89831e-42	2.45498e-40				ENSDARG00000068367	nfkbie
ENSDARG00000004148	aplp1	2154.98	264.352	4045.6	15.3038	3.93582	4.36494e-28	2.37416e-26				ENSDARG00000091071	U1
ENSDARG00000019658	pou2f2a	348.586	42.8152	654.356	15.2833	3.93388	9.88015e-28	5.19948e-26				ENSDARG00000101550	U6
ENSDARG00000062325	shank2	1150.46	141.502	2159.42	15.2607	3.93175	7.52379e-17	1.67056e-15				ENSDARG00000059890	CU855821.1
ENSDARG00000059945	sv2a	766.859	94.7288	1438.99	15.1906	3.92511	5.01252e-20	1.43376e-18				ENSDARG00000104997	U6
ENSDARG00000078485	snpha	45.5209	5.62657	85.4152	15.1807	3.92417	7.2501e-08	6.02638e-07				ENSDARG00000084167	CT573382.2
ENSDARG00000055754	smc1a	156.442	19.3666	293.518	15.1559	3.92181	4.74401e-19	1.26194e-17				ENSDARG00000102932	CR450780.4
ENSDARG00000078504	si:ch73-60h1.1	319.364	39.5365	599.192	15.1554	3.92176	7.26772e-23	2.62946e-21				ENSDARG00000088052	CR759791.2
ENSDARG00000036344	calb2b	376.12	46.5766	705.664	15.1506	3.9213	7.78849e-08	6.44525e-07				ENSDARG00000103397	znf1132
ENSDARG00000056058	CABZ01065506.1	379.396	47.0053	711.787	15.1427	3.92055	5.47116e-26	2.50509e-24				ENSDARG00000085781	SNORD94
ENSDARG00000086257	FP102463.1	15.3955	1.9077	28.8833	15.1404	3.92033	0.00106869	0.00415265				ENSDARG00000102679	FP074874.3
ENSDARG00000087406	CABZ01060681.1	51.04	6.34483	95.7351	15.0887	3.91539	5.34594e-05	0.000281029				ENSDARG00000085186	5S_rRNA
ENSDARG00000081299	si:ch211-152f6.6	4081.28	507.724	7654.85	15.0768	3.91426	1.8567e-16	3.99486e-15				ENSDARG00000098797	U6
ENSDARG00000094091	si:dkey-21k10.3	15.3079	1.9077	28.7081	15.0485	3.91155	0.00161692	0.00599151				ENSDARG00000102112	BX677667.1
ENSDARG00000035340	zgc:194261	265.608	33.1377	498.077	15.0306	3.90983	1.67982e-24	6.96953e-23				ENSDARG00000101981	U1
ENSDARG00000035961	KCNG2	583.076	72.9753	1093.18	14.9801	3.90498	4.5667e-25	1.96862e-23				ENSDARG00000102858	CD200 (1 to many)
ENSDARG00000086619	CR847851.2	29.7086	3.71887	55.6984	14.9773	3.9047	7.60734e-06	4.72191e-05				ENSDARG00000100730	CABZ01088718.2
ENSDARG00000076081	sncgb	5187.24	649.654	9724.82	14.9692	3.90393	5.92991e-15	1.10141e-13				ENSDARG00000081235	SNORD14
ENSDARG00000056244	zgc:171740	118.26	14.8214	221.698	14.9579	3.90284	7.33351e-11	8.83109e-10				ENSDARG00000091018	U6
ENSDARG00000062887	steap2	83.2015	10.4383	155.965	14.9415	3.90126	5.90523e-12	8.003e-11				ENSDARG00000099335	U1
ENSDARG00000015931	SNAP91 (1 to many)	3951.56	495.972	7407.15	14.9346	3.90059	1.03644e-18	2.66937e-17				ENSDARG00000082105	SNORD14
ENSDARG00000039502	eef1a1a	3061.76	385.627	5737.89	14.8794	3.89524	1.86352e-21	6.033e-20				ENSDARG00000080095	BX005105.1
ENSDARG00000071658	ywhag2	4020.22	507.24	7533.2	14.8514	3.89252	8.98157e-46	1.4855e-43				ENSDARG00000088968	CT009687.1
ENSDARG00000059311	dpysl5b	3784.07	477.667	7090.48	14.844	3.89181	4.04828e-12	5.5892e-11				ENSDARG00000100724	CR936540.3
ENSDARG00000045316	map7d2b	3170.6	401.313	5939.89	14.8011	3.88763	2.72346e-08	2.38614e-07				ENSDARG00000090739	U6
ENSDARG00000076719	ANKRD34A	20.2809	2.57195	37.9898	14.7708	3.88468	0.000288345	0.00129441				ENSDARG00000101743	C11orf1
ENSDARG00000052769	glrbb	2854.24	362.502	5345.97	14.7474	3.88239	1.07285e-35	9.45077e-34				ENSDARG00000082615	5S_rRNA
ENSDARG00000079102	PRRG3	216.199	27.4686	404.93	14.7416	3.88182	3.33509e-22	1.13249e-20				ENSDARG00000100343	ACEA_U3
ENSDARG00000075170	zdhhc22	418.816	53.3076	784.325	14.7132	3.87904	8.7976e-26	3.98317e-24				ENSDARG00000101921	U1
ENSDARG00000058985	KCNJ6	395.22	50.4345	740.006	14.6726	3.87505	1.87223e-22	6.52143e-21				ENSDARG00000082219	SNORD24
ENSDARG00000014871	syngr3a	2311.81	295.235	4328.39	14.6608	3.8739	6.94754e-19	1.81825e-17				ENSDARG00000082666	5S_rRNA
ENSDARG00000061047	abcg4a	92.3728	11.8323	172.913	14.6136	3.86924	1.85443e-09	1.89122e-08				ENSDARG00000098848	U1
ENSDARG00000087717	tmprss5	91.9324	11.7783	172.086	14.6104	3.86893	1.99899e-13	3.17657e-12				ENSDARG00000102867	srfb
ENSDARG00000063215	lrrc3b	305.169	39.1078	571.23	14.6065	3.86854	2.40251e-08	2.12022e-07				ENSDARG00000089011	U5
ENSDARG00000022045	map1ab	921.965	118.328	1725.6	14.5832	3.86624	1.68496e-18	4.23206e-17				ENSDARG00000082391	5S_rRNA
ENSDARG00000098049	si:ch211-160d20.6	395.155	50.7781	739.531	14.564	3.86433	6.25657e-20	1.77706e-18				ENSDARG00000082113	5S_rRNA
ENSDARG00000078378	TRAF2 (1 to many)	187.721	24.1784	351.263	14.528	3.86076	3.12529e-20	9.11093e-19				ENSDARG00000101822	U6
ENSDARG00000059832	adgrb3	1695.6	219.061	3172.13	14.4806	3.85605	1.10949e-26	5.33105e-25				ENSDARG00000099777	U1
ENSDARG00000052425	hrh1	263.073	33.995	492.151	14.4772	3.85571	6.263e-16	1.28935e-14				ENSDARG00000091341	U6
ENSDARG00000038176	cyb561	975.194	126.194	1824.19	14.4554	3.85354	3.40425e-17	7.77161e-16				ENSDARG00000103975	CABZ01076666.1
ENSDARG00000089292	adgrl1a	356.648	46.31	666.987	14.4027	3.84826	4.40917e-11	5.47218e-10				ENSDARG00000083454	SNORA23
ENSDARG00000057013	cadm3	1870.65	244.174	3497.12	14.3222	3.84018	1.2743e-41	1.60286e-39				ENSDARG00000079639	PRRC2B
ENSDARG00000089937	dio3a	306.807	40.1467	573.468	14.2843	3.83636	0.00012655	0.000616844				ENSDARG00000100540	CABZ01114105.1
ENSDARG00000041750	ccdc92	1993.59	261.792	3725.39	14.2304	3.8309	7.57157e-32	5.36698e-30				ENSDARG00000085818	5S_rRNA
ENSDARG00000056163	slc25a51a	59.4351	7.82387	111.046	14.1933	3.82714	1.83419e-09	1.87294e-08				ENSDARG00000082906	5S_rRNA
ENSDARG00000068296	SLCO3A1 (1 to many)	112.167	14.7904	209.544	14.1675	3.82452	2.56658e-08	2.25276e-07				ENSDARG00000099464	FAM19A2
ENSDARG00000091919	radil	14.4637	1.9077	27.0198	14.1635	3.82411	0.0023668	0.00838101				ENSDARG00000091776	5_8S_rRNA
ENSDARG00000073799	zgc:194210	80.0409	10.5774	149.504	14.1343	3.82113	0.000414913	0.00179243				ENSDARG00000083826	SNORA56
ENSDARG00000014190	sst2	44554.6	5897.15	83212.1	14.1106	3.8187	9.7804e-06	5.93439e-05				ENSDARG00000102754	CABZ01061549.1
ENSDARG00000078965	chd5	84.9902	11.2531	158.727	14.1052	3.81815	5.00751e-12	6.82825e-11				ENSDARG00000082727	5S_rRNA
ENSDARG00000004988	ppp3ca	1725.24	230.261	3220.23	13.9852	3.80582	1.13463e-31	7.92711e-30				ENSDARG00000083653	5S_rRNA
ENSDARG00000024043	numbl	2390.97	319.675	4462.27	13.9588	3.8031	1.79993e-24	7.44246e-23				ENSDARG00000087028	U6
ENSDARG00000056294	SBK1	25.6173	3.42926	47.8053	13.9404	3.8012	8.50042e-05	0.000429669				ENSDARG00000101802	CABZ01040076.1
ENSDARG00000074486	CU468287.1	815.132	109.295	1520.97	13.9162	3.79869	2.39077e-24	9.7202e-23				ENSDARG00000091225	U5
ENSDARG00000059347	calml4b	47.2212	6.34483	88.0975	13.8849	3.79545	6.36736e-07	4.66716e-06				ENSDARG00000083690	5S_rRNA
ENSDARG00000008413	atp11a	13905.5	1868.47	25942.6	13.8844	3.79539	2.14421e-19	5.83135e-18				ENSDARG00000098480	5S_rRNA
ENSDARG00000063432	AP3B2	2889.39	389.133	5389.64	13.8504	3.79185	2.18102e-42	2.80567e-40				ENSDARG00000099376	CABZ01050249.1
ENSDARG00000094417	si:dkey-13n15.2	54.4285	7.3412	101.516	13.8282	3.78954	1.05526e-08	9.81134e-08				ENSDARG00000085469	5S_rRNA
ENSDARG00000052713	lrrtm1	640.128	86.3602	1193.9	13.8246	3.78917	5.24883e-17	1.17943e-15				ENSDARG00000103803	dre-mir-430c-1
ENSDARG00000076333	SORCS1	130.237	17.598	242.877	13.8014	3.78674	1.49363e-16	3.24528e-15				ENSDARG00000091423	dre-mir-430b-10
ENSDARG00000078466	cetn2	411.474	55.6014	767.347	13.8008	3.78669	2.95292e-28	1.6243e-26				ENSDARG00000099467	U6
ENSDARG00000011487	gnaq	174.566	23.6532	325.478	13.7605	3.78246	4.10881e-19	1.09537e-17				ENSDARG00000104970	CU856140.1
ENSDARG00000077715	GRIK3	294.283	39.9111	548.655	13.7469	3.78104	2.50929e-05	0.000141223				ENSDARG00000102498	U1
ENSDARG00000040982	fgf14	661.076	89.832	1232.32	13.7181	3.77801	1.94597e-33	1.50198e-31				ENSDARG00000084414	5S_rRNA
ENSDARG00000060837	trpc5b	156.054	21.2203	290.888	13.708	3.77695	3.92626e-10	4.33512e-09				ENSDARG00000085695	5S_rRNA
ENSDARG00000087594	SPTBN4 (1 of 2)	1211.97	165.345	2258.59	13.6599	3.77188	2.61623e-15	5.04829e-14				ENSDARG00000038865	acox3
ENSDARG00000078582	myo16	1716.62	234.303	3198.95	13.653	3.77115	7.70698e-40	8.51727e-38				ENSDARG00000100282	U6
ENSDARG00000045447	slc35g2b	768.475	105.125	1431.83	13.6203	3.76768	6.0689e-22	2.02405e-20				ENSDARG00000081593	dre-mir-150
ENSDARG00000079024	rps6kl1	529.894	72.5121	987.276	13.6153	3.76716	9.45394e-26	4.26445e-24				ENSDARG00000091112	U6
ENSDARG00000079264	baiap3	202.86	27.8007	377.92	13.5939	3.76489	0.000248032	0.00113226				ENSDARG00000040990	usp37
ENSDARG00000097983	si:ch211-230k8.1	40.7089	5.58405	75.8338	13.5804	3.76346	5.64267e-05	0.000294998				ENSDARG00000099591	U6
ENSDARG00000027602	lrfn1	497.633	68.3876	926.879	13.5533	3.76057	1.88199e-11	2.40952e-10				ENSDARG00000084859	5S_rRNA
ENSDARG00000074866	ptpn5	2068.11	284.267	3851.94	13.5505	3.76027	1.13713e-26	5.44231e-25				ENSDARG00000085921	5S_rRNA
ENSDARG00000079171	ryr2a	135.863	18.6909	253.036	13.538	3.75894	2.2594e-16	4.83138e-15				ENSDARG00000100757	BNC1
ENSDARG00000033161	sst1.2	73212.6	10088	136337	13.5148	3.75647	5.69572e-45	8.70943e-43				ENSDARG00000086185	CR318620.1
ENSDARG00000062797	nell2b	794.555	109.828	1479.28	13.469	3.75158	3.67439e-10	4.06995e-09				ENSDARG00000104722	MYL2 (1 to many)
ENSDARG00000063310	oxr1b	6608.45	913.889	12303	13.4623	3.75085	1.40392e-15	2.79096e-14				ENSDARG00000078442	NOP9
ENSDARG00000079797	TMEM117	20.6705	2.86155	38.4794	13.4471	3.74922	0.000225533	0.00104049				ENSDARG00000098337	CABZ01002281.1
ENSDARG00000029057	tm6sf2	17.5364	2.43289	32.6399	13.4161	3.74589	0.000620737	0.0025671				ENSDARG00000102158	CABZ01059912.2
ENSDARG00000086575	CU929113.1	58.0692	8.05946	108.079	13.4102	3.74526	6.22849e-09	5.97134e-08				ENSDARG00000100128	NCAN (1 to many)
ENSDARG00000004232	dlb	2032.89	283.332	3782.45	13.3499	3.73875	4.19485e-40	4.65705e-38				ENSDARG00000104265	CR759843.1
ENSDARG00000086027	si:ch211-168d23.3	117.338	16.3545	218.321	13.3493	3.73869	2.62771e-13	4.12177e-12				ENSDARG00000036005	pitpnb
ENSDARG00000022350	nek1	7026.94	979.623	13074.3	13.3462	3.73836	9.28851e-11	1.10647e-09				ENSDARG00000074676	rprd2b
ENSDARG00000008350	SMARCA4 (1 of 2)	734.061	102.553	1365.57	13.3158	3.73507	4.72886e-10	5.18129e-09				ENSDARG00000059409	ABCD2 (1 to many)
ENSDARG00000069343	gpr75	188.631	26.3642	350.898	13.3097	3.7344	5.06676e-19	1.34338e-17				ENSDARG00000063285	ube2t
ENSDARG00000053559	tspan3b	179.719	25.1747	334.264	13.2778	3.73094	1.29675e-18	3.29101e-17				ENSDARG00000075709	ndufb3
ENSDARG00000054136	ccdc105	261.484	36.6635	486.305	13.264	3.72945	8.72383e-08	7.18505e-07				ENSDARG00000102000	CABZ01080371.2
ENSDARG00000088323	XKR4	104.374	14.6399	194.108	13.2589	3.72889	2.01241e-07	1.57933e-06				ENSDARG00000104817	ryroxd1
ENSDARG00000042531	RYR3 (1 of 3)	68.5555	9.63503	127.476	13.2305	3.72579	4.5393e-10	4.98708e-09				ENSDARG00000034168	serpini1
ENSDARG00000093021	FAM163A (1 to many)	90.9674	12.7862	169.149	13.229	3.72563	7.83392e-13	1.16351e-11				ENSDARG00000073847	rbm15
ENSDARG00000058246	cysltr1	310.707	43.6725	577.741	13.2289	3.72563	3.41521e-17	7.78932e-16				ENSDARG00000102600	CABZ01003344.2
ENSDARG00000008829	chga	995.201	139.977	1850.42	13.2195	3.7246	2.44969e-16	5.21535e-15				ENSDARG00000100028	pole2
ENSDARG00000089314	mapta	11013.4	1549.11	20477.7	13.2191	3.72455	6.00129e-44	8.63369e-42				ENSDARG00000104448	LRR1
ENSDARG00000063011	antxr2b	4694.36	660.807	8727.92	13.208	3.72334	6.39256e-11	7.75948e-10				ENSDARG00000104069	rnf170
ENSDARG00000069970	lingo2b	141.612	19.9768	263.246	13.1776	3.72001	2.03293e-16	4.37017e-15				ENSDARG00000100477	CR792418.2
ENSDARG00000010482	prg4a	372.545	52.6008	692.489	13.165	3.71863	3.7992e-15	7.18833e-14				ENSDARG00000081883	CABZ01078244.2
ENSDARG00000030107	SYNE2 (1 to many)	8358.5	1182.45	15534.6	13.1377	3.71564	1.26202e-29	7.69011e-28				ENSDARG00000101503	AL954363.1
ENSDARG00000013491	map3k9	93.0117	13.1608	172.863	13.1346	3.7153	0.000139369	0.000671252				ENSDARG00000087455	U6
ENSDARG00000068144	nmba	6025.82	854.15	11197.5	13.1095	3.71254	9.57001e-43	1.25771e-40				ENSDARG00000085317	5S_rRNA
ENSDARG00000079479	gpr4	353.881	50.2104	657.551	13.0959	3.71104	9.30594e-13	1.37041e-11				ENSDARG00000084858	5S_rRNA
ENSDARG00000060626	dgkaa	14390.7	2043.44	26738	13.0848	3.70982	8.42482e-25	3.57148e-23				ENSDARG00000035699	srp19
ENSDARG00000062376	nlgn3b	371.598	52.7709	690.425	13.0835	3.70967	2.33716e-11	2.96419e-10				ENSDARG00000081815	dre-let-7h
ENSDARG00000003020	lrrc4.2	141.385	20.1159	262.655	13.0571	3.70676	1.10169e-13	1.79768e-12				ENSDARG00000100322	fut10
ENSDARG00000056722	cd99l2	6009.77	855.454	11164.1	13.0505	3.70603	2.28608e-12	3.2409e-11				ENSDARG00000103686	5S_rRNA
ENSDARG00000058771	nav1b	867.202	123.452	1610.95	13.0492	3.70589	1.6192e-15	3.20061e-14				ENSDARG00000105203	U6
ENSDARG00000055305	ret	14483	2062.57	26903.4	13.0436	3.70527	3.46094e-20	1.00293e-18				ENSDARG00000076824	CCKBR (1 to many)
ENSDARG00000010565	aqp4	76.7402	10.9635	142.517	12.9992	3.70035	1.53873e-10	1.78318e-09				ENSDARG00000099853	U6
ENSDARG00000053517	EML5	3902.62	557.76	7247.48	12.9939	3.69976	6.31861e-12	8.51845e-11				ENSDARG00000083624	dre-mir-430a-1
ENSDARG00000078657	si:zfos-1324h11.5	115.768	16.5476	214.989	12.9922	3.69957	6.42932e-08	5.37354e-07				ENSDARG00000088676	CT573191.1
ENSDARG00000041176	scn2b	542.332	77.54	1007.12	12.9884	3.69916	1.15068e-30	7.54082e-29				ENSDARG00000103188	CABZ01030628.1
ENSDARG00000096991	si:ch211-203d7.1	37.6779	5.39098	69.9648	12.9781	3.69801	1.3933e-06	9.69963e-06				ENSDARG00000024831	crhbp
ENSDARG00000097944	si:dkey-148h10.6	170.075	24.3714	315.779	12.9569	3.69565	9.338e-19	2.41014e-17				ENSDARG00000083874	dre-mir-2192
ENSDARG00000056833	svopa	311.497	44.6379	578.356	12.9566	3.69562	9.24495e-15	1.68117e-13				ENSDARG00000102213	CR848837.1
ENSDARG00000079777	map6d1	147.757	21.2088	274.305	12.9335	3.69304	4.27506e-16	8.92952e-15				ENSDARG00000083973	5S_rRNA
ENSDARG00000007578	lppr2a	172.516	24.8001	320.232	12.9125	3.6907	4.63494e-18	1.12129e-16				ENSDARG00000103557	U1
ENSDARG00000097143	ppp1r1b	444.413	64.016	824.81	12.8844	3.68756	0.000101208	0.000502486				ENSDARG00000101379	mfsd1
ENSDARG00000090748	pcdh2ab9	16.8896	2.43289	31.3462	12.8843	3.68755	0.000794131	0.00319929				ENSDARG00000087414	CR790388.3
ENSDARG00000029590	jph3	1124.51	162.182	2086.83	12.8672	3.68563	1.5972e-16	3.46103e-15				ENSDARG00000080253	SNORD83
ENSDARG00000056080	RAP1GDS1 (1 to many)	57.0563	8.24103	105.872	12.8469	3.68335	1.88351e-08	1.69105e-07				ENSDARG00000102988	U1
ENSDARG00000042525	ebf2	193.376	27.9398	358.813	12.8424	3.68284	2.32004e-19	6.27443e-18				ENSDARG00000090865	U5
ENSDARG00000020655	BX649530.1	1386.35	200.382	2572.32	12.8371	3.68224	1.41001e-07	1.13215e-06				ENSDARG00000074919	BFSP1
ENSDARG00000056130	neurog1	67.2151	9.73157	124.699	12.8138	3.67963	7.37658e-10	7.94273e-09				ENSDARG00000090950	U6
ENSDARG00000060182	pdzd4	192.44	27.8857	356.993	12.802	3.6783	7.35664e-19	1.91912e-17				ENSDARG00000105031	SOX2OT_exon1
ENSDARG00000091086	ALX3	75.0643	10.8785	139.25	12.8005	3.67813	1.0434e-10	1.23386e-09				ENSDARG00000080508	dre-mir-125c
ENSDARG00000021595	lhfpl3	1385.82	200.873	2570.77	12.798	3.67785	2.71976e-10	3.07132e-09				ENSDARG00000087259	U6
ENSDARG00000092233	vtg1	38.797	5.62657	71.9675	12.7907	3.67702	1.3193e-05	7.82538e-05				ENSDARG00000074984	MTUS2 (1 to many)
ENSDARG00000036626	sema6ba	204.36	29.6544	379.066	12.7828	3.67613	1.15574e-10	1.36207e-09				ENSDARG00000088341	U6
ENSDARG00000077545	si:dkey-16p21.7	2913.31	423.077	5403.54	12.772	3.67491	2.00117e-19	5.44843e-18				ENSDARG00000102384	U6
ENSDARG00000083412	5S_rRNA	40.0702	5.81963	74.3207	12.7707	3.67476	8.52534e-07	6.12158e-06				ENSDARG00000100692	CR388413.1
ENSDARG00000091349	plekhd1	127.718	18.5518	236.885	12.7688	3.67455	4.10201e-15	7.74319e-14				ENSDARG00000102155	CU896698.1
ENSDARG00000079251	nlgn2b	318.979	46.3525	591.605	12.7632	3.67392	1.76395e-24	7.30613e-23				ENSDARG00000103061	U6
ENSDARG00000060330	si:ch211-284e13.4	149.279	21.7455	276.812	12.7296	3.67012	3.4949e-13	5.40875e-12				ENSDARG00000103869	U6
ENSDARG00000069423	tmie	217.86	31.7552	403.965	12.7212	3.66917	2.15509e-20	6.35112e-19				ENSDARG00000102857	BX276081.1
ENSDARG00000062432	OTTDARG00000028174	539.95	78.8259	1001.07	12.6998	3.66673	1.28834e-29	7.83082e-28				ENSDARG00000086161	TMPRSS7
ENSDARG00000037320	fam131c	855.09	124.835	1585.34	12.6995	3.6667	3.87315e-11	4.81924e-10				ENSDARG00000104127	5S_rRNA
ENSDARG00000031015	dtna	502.383	73.3499	931.416	12.6982	3.66656	2.70463e-29	1.61171e-27				ENSDARG00000084802	SNORD52
ENSDARG00000079074	frmpd1a	2305.74	337.269	4274.21	12.673	3.66369	1.5804e-40	1.80396e-38				ENSDARG00000081335	5S_rRNA
ENSDARG00000005853	slc25a6	452.05	66.1363	837.963	12.6702	3.66337	3.30467e-13	5.12414e-12				ENSDARG00000082419	SNORA7
ENSDARG00000002898	DGKA (1 of 2)	251.998	36.922	467.074	12.6503	3.6611	1.0437e-22	3.72073e-21				ENSDARG00000102577	U1
ENSDARG00000090027	triobp	115.712	16.9762	214.448	12.6323	3.65904	0.000210407	0.000977199				ENSDARG00000041378	sh2d4a
ENSDARG00000090064	TMEM179 (1 to many)	126.251	18.5403	233.962	12.6191	3.65753	1.10915e-11	1.45766e-10				ENSDARG00000085182	5S_rRNA
ENSDARG00000006602	chrna2a	90.9475	13.3964	168.499	12.5779	3.65282	6.21685e-12	8.38792e-11				ENSDARG00000102373	U3
ENSDARG00000013110	dmtn	5935.62	874.338	10996.9	12.5774	3.65276	1.38955e-17	3.27366e-16				ENSDARG00000101168	5S_rRNA
ENSDARG00000097742	si:ch73-204p21.5	304.606	44.8735	564.338	12.5762	3.65262	2.93564e-11	3.68859e-10				ENSDARG00000087468	5S_rRNA
ENSDARG00000029114	LMTK3	3319.41	489.11	6149.7	12.5732	3.65229	4.69642e-13	7.14991e-12				ENSDARG00000104872	CABZ01111480.1
ENSDARG00000055698	pcnxl2	1245.33	183.692	2306.96	12.5589	3.65063	8.95498e-13	1.32193e-11				ENSDARG00000101601	U1
ENSDARG00000070626	cacng8b	448.619	66.1903	831.048	12.5554	3.65024	9.63579e-28	5.09294e-26				ENSDARG00000102521	CABZ01071739.1
ENSDARG00000030265	scdb	1799.54	266.507	3332.57	12.5046	3.64439	8.73624e-38	8.70509e-36				ENSDARG00000078362	TNC (1 to many)
ENSDARG00000078034	zgc:112001	140.313	20.7916	259.834	12.497	3.64351	8.39322e-16	1.71195e-14				ENSDARG00000099574	CABZ01030016.1
ENSDARG00000077327	ano11	441.062	65.387	816.737	12.4908	3.6428	8.61583e-28	4.58373e-26				ENSDARG00000101453	CABZ01059912.1
ENSDARG00000027497	mast1a	538.845	79.9843	997.706	12.4738	3.64082	2.22232e-20	6.54131e-19				ENSDARG00000104424	CABZ01009512.3
ENSDARG00000062261	CT476804.2	73.2056	10.867	135.544	12.473	3.64074	3.47675e-10	3.87221e-09				ENSDARG00000098214	CABZ01072487.1
ENSDARG00000075956	faxca	351.164	52.2687	650.059	12.4369	3.63655	1.48116e-20	4.44586e-19				ENSDARG00000024728	hdhd2
ENSDARG00000062017	fsd1	442.341	65.8467	818.835	12.4355	3.63639	2.35606e-27	1.18844e-25				ENSDARG00000088966	BX511034.3
ENSDARG00000057481	RNF157	1326.21	197.799	2454.62	12.4097	3.6334	6.22538e-13	9.34884e-12				ENSDARG00000098913	faslg
ENSDARG00000074386	CDH12 (1 of 2)	194.183	28.9901	359.376	12.3965	3.63186	8.13456e-19	2.10848e-17				ENSDARG00000102898	MTF1
ENSDARG00000068480	map7d2a	1681.66	251.427	3111.89	12.3769	3.62958	3.83811e-37	3.60293e-35				ENSDARG00000062780	AIFM3
ENSDARG00000087469	si:dkey-163m14.4	19.1394	2.86155	35.4172	12.3769	3.62958	0.000554652	0.00232144				ENSDARG00000059367	mfap2
ENSDARG00000012482	pclob	2567.08	384.008	4750.15	12.3699	3.62876	2.5337e-16	5.38008e-15				ENSDARG00000054050	vsig8a
ENSDARG00000088343	PRRT4 (1 to many)	77.4507	11.6393	143.262	12.3085	3.62158	7.10193e-11	8.57344e-10				ENSDARG00000076721	zgc:171686
ENSDARG00000011434	ptger2a	4163.55	625.714	7701.38	12.3081	3.62154	2.49925e-14	4.36525e-13				ENSDARG00000091618	CLTC (1 to many)
ENSDARG00000069765	syngap1b	568.524	85.4489	1051.6	12.3068	3.62138	3.37421e-15	6.43428e-14				ENSDARG00000102826	CU138548.15
ENSDARG00000097640	si:dkeyp-21h4.2	16.7953	2.52943	31.0613	12.28	3.61823	0.00101587	0.00397217				ENSDARG00000098528	rtn4rl1b
ENSDARG00000067999	GJD2 (1 to many)	149.658	22.5488	276.768	12.2742	3.61755	5.69071e-16	1.17852e-14				ENSDARG00000075422	MRPL49
ENSDARG00000044591	CT025910.1	290.454	43.9196	536.989	12.2266	3.61196	3.53642e-14	6.09362e-13				ENSDARG00000098336	CU138548.4
ENSDARG00000037415	dlgap1b	180.749	27.372	334.126	12.2068	3.60962	5.79507e-05	0.000302611				ENSDARG00000104306	UBR1 (1 to many)
ENSDARG00000010957	mpp2b	945.886	143.441	1748.33	12.1885	3.60745	4.05728e-19	1.08282e-17				ENSDARG00000098859	NOP14
ENSDARG00000013340	gch2	473.782	71.8594	875.704	12.1864	3.60719	2.83077e-18	6.98725e-17				ENSDARG00000078775	RASA2
ENSDARG00000097170	pcdh1a4	3954.77	600.045	7309.5	12.1816	3.60663	3.41187e-40	3.82271e-38				ENSDARG00000069335	BCL6B
ENSDARG00000068456	tmem91	408.123	61.9347	754.311	12.1791	3.60634	0.000128301	0.000624126				ENSDARG00000100278	CABZ01038479.1
ENSDARG00000036501	rab39bb	443.788	67.3682	820.209	12.175	3.60585	5.45247e-27	2.69443e-25				ENSDARG00000059121	EFEMP1 (1 to many)
ENSDARG00000061647	nrxn1a	6001.86	911.932	11091.8	12.1629	3.60442	2.5114e-11	3.17523e-10				ENSDARG00000103882	CABZ01076078.1
ENSDARG00000037122	TENM2 (1 to many)	978.473	148.905	1808.04	12.1422	3.60196	8.56969e-23	3.06855e-21				ENSDARG00000068590	NAT6
ENSDARG00000014053	olfm1b	3657.84	558.745	6756.93	12.0931	3.59611	7.65917e-36	6.79625e-34				ENSDARG00000011404	fen1
ENSDARG00000014280	dlgap1a	151.565	23.182	279.948	12.0761	3.59408	4.44938e-06	2.85656e-05				ENSDARG00000087059	fam213ab
ENSDARG00000006923	cacna1ab	682.864	104.46	1261.27	12.0741	3.59385	3.91493e-12	5.42048e-11				ENSDARG00000101279	ndr2
ENSDARG00000074419	hcn4l	31.1476	4.76925	57.5259	12.0618	3.59238	0.000906161	0.00359124				ENSDARG00000001937	CABZ01043017.1
ENSDARG00000038445	SPIRE1 (1 to many)	75.967	11.6393	140.295	12.0536	3.59139	1.29337e-10	1.51912e-09				ENSDARG00000098983	GHITM
ENSDARG00000096524	si:ch73-193i22.1	3390.17	520.099	6260.24	12.0366	3.58936	4.6948e-15	8.79388e-14				ENSDARG00000101134	CABZ01064859.2
ENSDARG00000089464	myt1b	6644.54	1020.23	12268.8	12.0255	3.58803	6.83072e-12	9.17543e-11				ENSDARG00000101580	AL954822.1
ENSDARG00000059773	SRCIN1 (1 to many)	1352.91	207.743	2498.07	12.0248	3.58794	3.57995e-18	8.74766e-17				ENSDARG00000089112	IRGM (1 to many)
ENSDARG00000020798	necap1	1609.4	247.353	2971.45	12.013	3.58652	2.51785e-14	4.39458e-13				ENSDARG00000099693	AL935065.2
ENSDARG00000088852	CABZ01051991.1	150.374	23.1705	277.578	11.9798	3.58253	3.38782e-16	7.13762e-15				ENSDARG00000091521	MAP3K11
ENSDARG00000013605	atp1b2a	7079.45	1091.19	13067.7	11.9756	3.58203	5.69324e-26	2.60188e-24				ENSDARG00000074264	tmem186
ENSDARG00000089435	macf1b	566.138	87.8277	1044.45	11.892	3.57192	3.09296e-29	1.83413e-27				ENSDARG00000063614	zgc:153395
ENSDARG00000001835	nalcn	7128.19	1106.19	13150.2	11.8878	3.57141	5.82132e-12	7.89809e-11				ENSDARG00000074174	BX901889.2
ENSDARG00000086049	FAM196B	56.1538	8.7237	103.584	11.8739	3.56972	2.51426e-08	2.21082e-07				ENSDARG00000058828	ccdc51
ENSDARG00000087176	sgk494a	524.08	81.4634	966.697	11.8666	3.56884	1.09981e-09	1.15158e-08				ENSDARG00000056781	ZAN
ENSDARG00000035808	clcn4	1585.31	247.013	2923.61	11.8359	3.56509	3.11659e-13	4.83868e-12				ENSDARG00000102758	FO704661.1
ENSDARG00000077295	akap6	1257.07	196.192	2317.96	11.8147	3.56252	7.1015e-35	5.9951e-33				ENSDARG00000034604	apobec2b
ENSDARG00000078302	brinp1	83.6629	13.0643	154.262	11.8079	3.56168	6.44343e-11	7.81342e-10				ENSDARG00000105191	FO834815.1
ENSDARG00000062359	scn3b	4343.97	679.71	8008.22	11.7818	3.55849	2.50818e-39	2.68641e-37				ENSDARG00000057886	BX901922.1
ENSDARG00000002167	cacnb1	9578.76	1502.14	17655.4	11.7534	3.55501	1.10112e-26	5.30131e-25				ENSDARG00000099511	CABZ01034698.4
ENSDARG00000034165	lingo1a	138.626	21.7455	255.507	11.7499	3.55458	4.70541e-15	8.80698e-14				ENSDARG00000019713	oatx
ENSDARG00000090124	alcama	453.553	71.1836	835.923	11.7432	3.55375	1.91715e-26	9.05082e-25				ENSDARG00000076949	zgc:173837
ENSDARG00000063527	elmo2	1763.7	276.857	3250.55	11.7409	3.55347	9.70174e-06	5.89401e-05				ENSDARG00000105136	CCDC50
ENSDARG00000077190	HCN1	133.911	21.0272	246.795	11.7369	3.55298	1.17334e-14	2.1069e-13				ENSDARG00000035961	KCNG2
ENSDARG00000041926	DLG4	684.77	107.623	1261.92	11.7253	3.55156	3.81234e-30	2.3889e-28				ENSDARG00000008219	crygm4
ENSDARG00000077228	ntrk3a	218.95	34.4236	403.477	11.7209	3.55102	2.13892e-06	1.44495e-05				ENSDARG00000103163	arid4b
ENSDARG00000096892	si:ch211-149e23.7	17.5051	2.76502	32.2452	11.6619	3.54373	0.00119655	0.00459223				ENSDARG00000046072	snx16
ENSDARG00000051852	kcnc1a	1865.38	294.694	3436.07	11.6598	3.54347	2.39581e-23	8.92026e-22				ENSDARG00000076371	SHROOM2 (1 to many)
ENSDARG00000077367	ntng2a	996.616	158.22	1835.01	11.5979	3.53579	1.14416e-11	1.49961e-10				ENSDARG00000035657	BX649384.1
ENSDARG00000037760	uncx4.1	240.67	38.239	443.101	11.5877	3.53452	8.75293e-21	2.68361e-19				ENSDARG00000087611	C9orf91
ENSDARG00000036913	st6galnac6	230.767	36.76	424.774	11.5553	3.53049	4.76716e-12	6.52245e-11				ENSDARG00000013526	SVEP1
ENSDARG00000053678	SLC4A3	964.601	153.674	1775.53	11.5538	3.5303	1.22001e-11	1.59217e-10				ENSDARG00000098860	FAM57A
ENSDARG00000023683	cacna1fb	342.448	54.7866	630.109	11.5011	3.52371	2.31778e-05	0.000131082				ENSDARG00000103875	CABZ01048402.2
ENSDARG00000096324	si:ch211-155d24.7	199.91	32.0022	367.818	11.4935	3.52275	2.07604e-18	5.17689e-17				ENSDARG00000086266	CU467905.1
ENSDARG00000063319	si:ch73-216m24.3	65.4978	10.4923	120.503	11.4849	3.52166	2.74266e-09	2.743e-08				ENSDARG00000077013	znf280d
ENSDARG00000087666	fibpb	205.164	32.8906	377.437	11.4755	3.52049	1.71969e-06	1.18043e-05				ENSDARG00000102332	SPINT1 (1 to many)
ENSDARG00000089504	CABZ01117605.1	77.7164	12.4851	142.948	11.4495	3.51721	3.78174e-10	4.18124e-09				ENSDARG00000035188	rab14l
ENSDARG00000088179	CABZ01073405.1	85.1029	13.686	156.52	11.4365	3.51557	5.19015e-11	6.37958e-10				ENSDARG00000099999	tcf3b
ENSDARG00000006607	gpr27	996.281	160.363	1832.2	11.4253	3.51416	2.69904e-10	3.04934e-09				ENSDARG00000101566	CR769772.1
ENSDARG00000008209	myt1la	442.958	71.3847	814.531	11.4104	3.51228	1.425e-16	3.09893e-15				ENSDARG00000025372	admp
ENSDARG00000045556	OTUD7A	426.74	68.7818	784.698	11.4085	3.51204	2.73771e-13	4.28326e-12				ENSDARG00000104749	FBXO48 (1 to many)
ENSDARG00000071374	lrrtm2	17.1252	2.76502	31.4854	11.3871	3.50932	0.00239907	0.00847923				ENSDARG00000098700	il1b
ENSDARG00000060845	antxr1d	291.33	47.0823	535.578	11.3754	3.50784	2.08101e-22	7.16652e-21				ENSDARG00000022399	ntmt1
ENSDARG00000026383	si:dkey-27j5.5	112.621	18.2197	207.022	11.3626	3.50622	4.43178e-13	6.77673e-12				ENSDARG00000067817	PRKAB2
ENSDARG00000055302	grid2	460.926	74.7094	847.143	11.3392	3.50324	6.08804e-09	5.8436e-08				ENSDARG00000089607	CU929037.1
ENSDARG00000041062	calb2a	3943.85	640.186	7247.52	11.321	3.50092	2.86101e-18	7.05473e-17				ENSDARG00000052511	LIN28B
ENSDARG00000026333	xkr7	306.057	49.9323	562.181	11.2589	3.49299	4.64644e-20	1.33375e-18				ENSDARG00000105048	CABZ01084447.1
ENSDARG00000017398	slc44a5a	32.6883	5.33696	60.0396	11.2498	3.49182	1.67451e-05	9.74915e-05				ENSDARG00000104508	slc10a7
ENSDARG00000097790	si:dkey-234i14.6	1848.01	301.873	3394.14	11.2436	3.49103	7.42397e-14	1.23292e-12				ENSDARG00000079302	and2
ENSDARG00000091799	FAM217B (1 to many)	268.703	43.9621	493.445	11.2243	3.48855	2.03425e-13	3.22417e-12				ENSDARG00000031150	gba3
ENSDARG00000088356	tmem117	65.2947	10.6854	119.904	11.2213	3.48816	2.83939e-09	2.83391e-08				ENSDARG00000093790	BX957348.1
ENSDARG00000079455	nlgn4a	767.907	125.746	1410.07	11.2136	3.48718	6.31382e-30	3.90605e-28				ENSDARG00000026376	aco1
ENSDARG00000079298	CABZ01081359.1	61.9371	10.1602	113.714	11.1921	3.4844	1.13932e-08	1.05686e-07				ENSDARG00000035391	ptcd2
ENSDARG00000091626	BX649278.1	312.479	51.3999	573.558	11.1587	3.4801	4.01475e-17	9.10547e-16				ENSDARG00000090454	gnb1a
ENSDARG00000087463	TRPC3	57.9572	9.5385	106.376	11.1523	3.47927	2.78938e-08	2.44214e-07				ENSDARG00000073731	DOK4
ENSDARG00000037613	LGALS8 (1 to many)	254.784	41.9384	467.63	11.1504	3.47903	6.30013e-21	1.94879e-19				ENSDARG00000104980	PPEF2 (1 to many)
ENSDARG00000068812	tlr7	41.9029	6.91254	76.8933	11.1237	3.47557	2.01676e-06	1.3685e-05				ENSDARG00000102482	CYSTM1 (1 to many)
ENSDARG00000058601	gdap1	710.336	117.258	1303.41	11.1158	3.47454	1.44407e-29	8.73375e-28				ENSDARG00000052437	mia
ENSDARG00000078238	nacc1	144.126	23.7922	264.46	11.1154	3.47448	4.84884e-15	9.06846e-14				ENSDARG00000078190	pcdh2g13
ENSDARG00000009442	pip5k1cb	203.888	33.7169	374.06	11.0941	3.47173	3.60047e-07	2.73814e-06				ENSDARG00000010238	rbm22
ENSDARG00000090041	si:dkey-163m14.6	20.3886	3.38674	37.3904	11.0402	3.4647	0.00049339	0.00209132				ENSDARG00000102558	pde6h
ENSDARG00000077251	RAI2	251.512	41.8188	461.206	11.0287	3.46319	4.70638e-20	1.34937e-18				ENSDARG00000101297	tmem266
ENSDARG00000070222	fam43b	302.35	50.3495	554.351	11.0101	3.46075	3.84302e-14	6.56148e-13				ENSDARG00000104844	AL935280.1
ENSDARG00000004246	slit2	12022.6	2007.52	22037.7	10.9776	3.45649	8.49778e-20	2.383e-18				ENSDARG00000099787	echdc3
ENSDARG00000058162	pcyt1ba	300.683	50.4035	550.962	10.931	3.45036	1.19859e-21	3.94335e-20				ENSDARG00000088292	CU539054.1
ENSDARG00000039714	phlda1	215.654	36.1923	395.116	10.9171	3.44852	8.97421e-09	8.42108e-08				ENSDARG00000104434	CABZ01048453.1
ENSDARG00000037932	lin7b	1091.98	183.275	2000.69	10.9164	3.44842	4.04772e-31	2.7261e-29				ENSDARG00000099193	BX640461.2
ENSDARG00000028899	tekt4	481.509	80.8187	882.2	10.9158	3.44835	6.42796e-26	2.92118e-24				ENSDARG00000016044	gins4
ENSDARG00000062942	kcna1a	67.8334	11.3922	124.275	10.9088	3.44741	5.52046e-09	5.32404e-08				ENSDARG00000077753	SZT2 (1 to many)
ENSDARG00000056729	her4.2	517.967	87.067	948.867	10.8981	3.44601	5.16989e-27	2.56522e-25				ENSDARG00000099057	CR388145.2
ENSDARG00000069368	nrn1la	36.5526	6.15176	66.9534	10.8836	3.44409	4.23842e-06	2.73266e-05				ENSDARG00000099945	CU467646.4
ENSDARG00000074034	si:dkey-91i10.2	248.62	41.8729	455.367	10.875	3.44294	6.28495e-20	1.78303e-18				ENSDARG00000036852	DXO
ENSDARG00000068716	cuedc1a	574.563	96.818	1052.31	10.8689	3.44214	7.19565e-13	1.07462e-11				ENSDARG00000086586	BX323854.3
ENSDARG00000070575	fam131bb	119.188	20.0849	218.292	10.8685	3.44208	1.97352e-13	3.14019e-12				ENSDARG00000100197	OVOL3
ENSDARG00000068008	arhgap44	587.808	99.1464	1076.47	10.8574	3.4406	1.07292e-27	5.62194e-26				ENSDARG00000053973	fetub
ENSDARG00000017162	KIF3C	383.688	64.7538	702.622	10.8507	3.43971	7.62824e-24	2.98176e-22				ENSDARG00000078250	zgc:194398
ENSDARG00000052764	chrnb3a	209.507	35.389	383.625	10.8402	3.43832	1.09416e-18	2.80319e-17				ENSDARG00000099334	CR786582.1
ENSDARG00000016699	trpa1a	3550.64	599.903	6501.37	10.8374	3.43794	6.99193e-13	1.04548e-11				ENSDARG00000052427	CCDC64B
ENSDARG00000023272	tfap2d	117.768	19.9768	215.559	10.7904	3.43168	2.26282e-10	2.58049e-09				ENSDARG00000098253	S1PR3
ENSDARG00000055123	kcnk2a	187.336	31.7977	342.874	10.783	3.43069	3.1325e-07	2.40178e-06				ENSDARG00000059891	CU633832.1
ENSDARG00000012019	glra1	241.127	40.9615	441.292	10.7733	3.42939	3.37467e-06	2.20857e-05				ENSDARG00000101783	CR762480.2
ENSDARG00000052567	tmem35	2853.8	485.043	5222.55	10.7672	3.42857	3.86835e-36	3.45777e-34				ENSDARG00000080923	dre-mir-24-1
ENSDARG00000036412	LRRC71	180.827	30.7588	330.895	10.7578	3.4273	1.61954e-07	1.28596e-06				ENSDARG00000074530	KCNK12
ENSDARG00000079519	si:ch211-69e5.1	78.5953	13.4389	143.752	10.6967	3.41909	8.26773e-10	8.82411e-09				ENSDARG00000102768	U6
ENSDARG00000070453	gch1	10032.2	1715.57	18348.8	10.6955	3.41893	2.05839e-38	2.11163e-36				ENSDARG00000084628	SNORA27
ENSDARG00000054030	hoxb5b	6485.81	1109.44	11862.2	10.6921	3.41847	1.33675e-37	1.30523e-35				ENSDARG00000104102	U6
ENSDARG00000055855	kcnc3a	1767.14	302.29	3231.99	10.6917	3.41842	1.04912e-06	7.42783e-06				ENSDARG00000104764	5S_rRNA
ENSDARG00000034011	GABRA2 (1 to many)	55.383	9.48448	101.282	10.6787	3.41666	6.93287e-08	5.77455e-07				ENSDARG00000100254	zgc:85789
ENSDARG00000077690	mb21d2	463.518	79.5442	847.492	10.6544	3.41337	2.33693e-25	1.02374e-23				ENSDARG00000104104	snoMBII-202
ENSDARG00000059416	EGFLAM	23.9123	4.105	43.7196	10.6503	3.41283	0.000145274	0.000696933				ENSDARG00000101344	U1
ENSDARG00000068745	MAP4 (1 to many)	8441.03	1451.25	15430.8	10.6328	3.41045	2.27173e-21	7.25788e-20				ENSDARG00000088211	U6
ENSDARG00000056690	mtmr1a	1078.52	185.677	1971.37	10.6172	3.40833	1.08651e-09	1.13912e-08				ENSDARG00000085691	SNORD52
ENSDARG00000043313	ank2b	18220.3	3156.29	33284.3	10.5454	3.39854	6.46577e-23	2.3463e-21				ENSDARG00000103983	slc30a10
ENSDARG00000067692	CDH18 (2 of 2)	345.605	60.1466	631.064	10.4921	3.39123	8.29542e-23	2.97473e-21				ENSDARG00000085941	5S_rRNA
ENSDARG00000056092	si:dkey-12h9.6	591.86	103.012	1080.71	10.491	3.39109	9.7573e-27	4.71629e-25				ENSDARG00000089189	U5
ENSDARG00000077371	kcnk15	74.626	13.0643	136.188	10.4244	3.3819	4.45993e-09	4.34085e-08				ENSDARG00000103195	DYNC1I2 (1 to many)
ENSDARG00000004445	GRM5 (1 to many)	42.9703	7.53427	78.4064	10.4066	3.37943	0.000116689	0.000573029				ENSDARG00000100177	CABZ01066957.1
ENSDARG00000023228	vsnl1a	1385.07	243.197	2526.94	10.3905	3.37719	4.22702e-18	1.02669e-16				ENSDARG00000082429	dre-mir-740
ENSDARG00000010791	dla	1514.8	266.209	2763.4	10.3805	3.37581	5.16201e-34	4.14204e-32				ENSDARG00000103051	CABZ01113980.1
ENSDARG00000061454	nrxn2a	804.436	141.402	1467.47	10.378	3.37546	7.71784e-13	1.14697e-11				ENSDARG00000086997	U6
ENSDARG00000022251	znf536	7466.71	1312.51	13620.9	10.3777	3.37542	2.16634e-37	2.0655e-35				ENSDARG00000103481	Metazoa_SRP
ENSDARG00000063180	dock3	953.847	167.874	1739.82	10.3638	3.37349	3.76802e-06	2.45543e-05				ENSDARG00000084148	SNORD63
ENSDARG00000061051	brinp3a.2	113.28	19.9768	206.583	10.3411	3.37032	2.03747e-12	2.902e-11				ENSDARG00000059751	ABTB2 (1 to many)
ENSDARG00000044605	stx12l	1146.17	202.147	2090.2	10.34	3.37016	4.88527e-15	9.12956e-14				ENSDARG00000083635	U4
ENSDARG00000091662	CABZ01116955.1	278.842	49.2141	508.469	10.3318	3.36902	1.05639e-20	3.2065e-19				ENSDARG00000100425	U6
ENSDARG00000096973	si:dkey-175g6.6	53.4908	9.44197	97.5397	10.3304	3.36883	1.21201e-07	9.81272e-07				ENSDARG00000091586	U5
ENSDARG00000093233	si:ch211-215d8.2	210.438	37.1461	383.73	10.3303	3.36881	0.000153969	0.000734154				ENSDARG00000104971	U1
ENSDARG00000027131	tmem169a	975.084	173.072	1777.1	10.268	3.36008	1.55842e-26	7.40036e-25				ENSDARG00000083239	CR450797.1
ENSDARG00000087798	pdyn	490.035	87.0014	893.069	10.265	3.35966	3.81463e-22	1.29171e-20				ENSDARG00000099861	5S_rRNA
ENSDARG00000021195	st8sia6	23071	4102.81	42039.2	10.2464	3.35705	8.79411e-25	3.712e-23				ENSDARG00000099011	U6
ENSDARG00000004633	epn3b	56.561	10.0637	103.058	10.2406	3.35623	0.000131875	0.000638954				ENSDARG00000052138	slc1a2a
ENSDARG00000012555	ak5	262.534	46.7157	478.353	10.2397	3.3561	2.13579e-08	1.89932e-07				ENSDARG00000035120	GLDC
ENSDARG00000086990	lrrc16b	1151.42	205.105	2097.73	10.2276	3.35439	2.03113e-18	5.07012e-17				ENSDARG00000103221	CR774192.1
ENSDARG00000023722	hcrtr2	70.6887	12.5931	128.784	10.2266	3.35425	6.91235e-06	4.31698e-05				ENSDARG00000086065	U6
ENSDARG00000086104	slco5a2	2181.2	388.716	3973.68	10.2226	3.35369	1.73568e-22	6.08063e-21				ENSDARG00000104712	U6
ENSDARG00000061131	kif21a	1838.21	327.916	3348.5	10.2114	3.35211	3.47664e-18	8.51234e-17				ENSDARG00000100837	U6
ENSDARG00000004472	atat1	1198.72	214.315	2183.12	10.1865	3.34859	2.2978e-31	1.56928e-29				ENSDARG00000101247	CR376829.1
ENSDARG00000079559	FAM196A (3 of 3)	74.1232	13.2574	134.989	10.1822	3.34798	3.14412e-09	3.11885e-08				ENSDARG00000089145	CU104784.3
ENSDARG00000060400	gpr185a	29.0521	5.19791	52.9064	10.1784	3.34744	4.97361e-05	0.000263277				ENSDARG00000104253	U6
ENSDARG00000074669	cacng4b	188.717	33.7709	343.663	10.1763	3.34714	2.10888e-07	1.65291e-06				ENSDARG00000105139	Metazoa_SRP
ENSDARG00000053746	OSBPL1A (1 to many)	30.6478	5.48751	55.8081	10.17	3.34625	3.817e-05	0.000206918				ENSDARG00000101670	KNTC1
ENSDARG00000032493	chn1	1300	232.813	2367.19	10.1678	3.34593	5.5236e-32	3.96151e-30				ENSDARG00000082493	SNORA57
ENSDARG00000057731	SHC3	964.4	172.902	1755.9	10.1555	3.34418	6.40387e-08	5.35594e-07				ENSDARG00000101522	CABZ01069081.1
ENSDARG00000088165	si:dkey-206f10.5	100.192	17.9841	182.4	10.1423	3.34231	6.96987e-11	8.42657e-10				ENSDARG00000098165	CABZ01046958.1
ENSDARG00000056768	rprml	35.3374	6.34483	64.33	10.139	3.34184	1.49265e-05	8.7532e-05				ENSDARG00000083762	dre-mir-2198
ENSDARG00000077730	CABZ01101980.1	4992.72	897.688	9087.74	10.1235	3.33964	1.24319e-17	2.94311e-16				ENSDARG00000098775	U1
ENSDARG00000086300	FAM107A	2837.3	510.627	5163.97	10.113	3.33814	4.87736e-12	6.66573e-11				ENSDARG00000102598	U6
ENSDARG00000057436	CABZ01069184.1	118.053	21.2628	214.843	10.1042	3.33688	0.000494668	0.002096				ENSDARG00000099367	U1
ENSDARG00000074100	zgc:163014	116.466	20.9847	211.948	10.1001	3.3363	1.50615e-12	2.1836e-11				ENSDARG00000075877	GPR35 (1 to many)
ENSDARG00000077791	BRSK2 (1 to many)	1251.77	225.684	2277.85	10.0931	3.33529	2.80463e-23	1.03946e-21				ENSDARG00000081214	U2
ENSDARG00000005176	zgc:101040	434.394	78.4398	790.349	10.0759	3.33283	1.27919e-05	7.61346e-05				ENSDARG00000104385	CT978957.2
ENSDARG00000002216	tbx3a	7111.61	1284.46	12938.8	10.0733	3.33246	6.33456e-12	8.53252e-11				ENSDARG00000105164	CABZ01009511.1
ENSDARG00000092716	VASH1	380.147	68.7507	691.544	10.0587	3.33037	9.4663e-09	8.86231e-08				ENSDARG00000098464	CABZ01060490.1
ENSDARG00000025174	HABP4	135.121	24.4565	245.787	10.05	3.32912	1.94746e-13	3.10482e-12				ENSDARG00000100151	TUBGCP6
ENSDARG00000069291	CU184872.1	36.8847	6.67695	67.0925	10.0484	3.32889	1.09739e-05	6.60093e-05				ENSDARG00000100769	CABZ01085201.1
ENSDARG00000038386	ascl1a	2668.83	483.973	4853.68	10.0288	3.32608	1.51552e-34	1.26188e-32				ENSDARG00000102725	CCDC34 (1 to many)
ENSDARG00000095011	si:ch211-67n3.9	126.254	22.9234	229.584	10.0153	3.32413	0.000303054	0.00135394				ENSDARG00000090431	ftr04
ENSDARG00000037607	nol4lb	1555.76	282.529	2829	10.0131	3.32382	1.68455e-10	1.94568e-09				ENSDARG00000098849	SLC25A29 (1 to many)
ENSDARG00000020853	galr2a	136.725	24.8426	248.608	10.0073	3.32298	2.3162e-11	2.93913e-10				ENSDARG00000105286	ddx54
ENSDARG00000042948	dnajc5aa	623.672	113.335	1134.01	10.0059	3.32277	8.01861e-25	3.40833e-23				ENSDARG00000021566	OTOP1
ENSDARG00000077328	CABZ01063317.1	692.928	125.97	1259.89	10.0015	3.32214	1.51763e-15	3.01209e-14				ENSDARG00000063333	nup210
ENSDARG00000075491	si:ch211-26b3.4	957.397	174.347	1740.45	9.98269	3.31943	7.54913e-08	6.25996e-07				ENSDARG00000078703	ASPH
ENSDARG00000090443	CABZ01081904.1	309.27	56.3507	562.189	9.97662	3.31855	2.90409e-08	2.54074e-07				ENSDARG00000070223	CABZ01058865.2
ENSDARG00000077656	arfgef3	2854.34	520.088	5188.59	9.97636	3.31851	2.28602e-14	4.01299e-13				ENSDARG00000058419	gcn1
ENSDARG00000054036	rnf34b	82.8629	15.111	150.615	9.96719	3.31719	1.08018e-09	1.13298e-08				ENSDARG00000103377	CU681855.1
ENSDARG00000018619	cers4b	410.078	75.0415	745.115	9.92937	3.3117	1.32909e-12	1.93846e-11				ENSDARG00000059853	manbal
ENSDARG00000090933	CABZ01075947.1	240.604	44.0392	437.17	9.92684	3.31134	5.74501e-05	0.00030019				ENSDARG00000101418	BX324179.1
ENSDARG00000045219	dkk1b	854.566	156.721	1552.41	9.90557	3.30824	5.00749e-12	6.82825e-11				ENSDARG00000095121	BX942815.1
ENSDARG00000060237	kcnma1b	508.552	93.2727	923.832	9.90463	3.3081	4.08272e-09	3.9961e-08				ENSDARG00000098716	PARP11
ENSDARG00000091683	cnrip1a	770.238	141.371	1399.1	9.8967	3.30695	9.66668e-28	5.09818e-26				ENSDARG00000069514	TRIM29 (1 to many)
ENSDARG00000096238	si:dkey-156n14.10	27.7871	5.10137	50.4729	9.89399	3.30655	0.000158424	0.000754214				ENSDARG00000099116	nagk
ENSDARG00000074504	DSEL (2 of 2)	442.547	81.2473	803.848	9.89383	3.30653	8.22304e-07	5.92492e-06				ENSDARG00000091793	CABZ01071911.2
ENSDARG00000055459	dlgap3	371.961	68.2911	675.632	9.89341	3.30647	2.72445e-22	9.30331e-21				ENSDARG00000099718	CU929391.3
ENSDARG00000036974	ripply3	48.5178	8.91677	88.1189	9.88237	3.30486	4.47596e-07	3.36084e-06				ENSDARG00000102006	BX928746.1
ENSDARG00000053114	si:ch211-272h9.3	18.9459	3.48328	34.4085	9.87819	3.30425	0.000860011	0.00342946				ENSDARG00000100589	ZNF830
ENSDARG00000057227	si:dkey-222b8.4	236.775	43.545	430.006	9.87498	3.30378	1.71036e-18	4.29142e-17				ENSDARG00000075933	cox15
ENSDARG00000056934	hepacama	138.523	25.4954	251.551	9.86654	3.30254	0.000576715	0.00240303				ENSDARG00000089342	wu:fc75a09
ENSDARG00000028628	gdap1l1	170.477	31.423	309.532	9.85048	3.30019	3.18572e-15	6.08441e-14				ENSDARG00000104122	CR388166.2
ENSDARG00000057296	cbln1	463.621	85.7695	841.472	9.81086	3.29438	1.68417e-06	1.15693e-05				ENSDARG00000103304	BX000364.1
ENSDARG00000013000	ppfia2	1255.14	232.824	2277.46	9.78189	3.29011	2.37937e-31	1.62044e-29				ENSDARG00000067999	GJD2 (1 to many)
ENSDARG00000093781	lrriq1	246.469	45.7193	447.218	9.78182	3.2901	2.01464e-13	3.19517e-12				ENSDARG00000042881	nthl1
ENSDARG00000015257	plcb4	711.3	132.091	1290.51	9.76985	3.28834	1.00885e-09	1.06459e-08				ENSDARG00000104043	gng10
ENSDARG00000057316	dpysl4	290.979	54.0683	527.889	9.76337	3.28738	9.01864e-20	2.52035e-18				ENSDARG00000102702	LRRN3 (1 to many)
ENSDARG00000078210	tulp1b	108.495	20.1699	196.82	9.75811	3.2866	0.000368219	0.00161248				ENSDARG00000103125	TSC2
ENSDARG00000090119	TLR8 (1 to many)	45.2912	8.4341	82.1483	9.74002	3.28392	3.85227e-06	2.50562e-05				ENSDARG00000104827	U6
ENSDARG00000074070	irx5b	143.911	26.8043	261.017	9.73788	3.28361	5.18274e-14	8.71423e-13				ENSDARG00000098756	U6
ENSDARG00000076401	cacng3b	472.558	88.1714	856.944	9.71907	3.28082	2.25834e-08	1.9988e-07				ENSDARG00000087795	U6
ENSDARG00000062973	ttll7	1089.49	203.541	1975.43	9.7053	3.27877	1.8001e-17	4.20017e-16				ENSDARG00000025889	usp14
ENSDARG00000035538	atp6v0a2a	444.81	83.209	806.411	9.69138	3.2767	2.03126e-23	7.60957e-22				ENSDARG00000083122	dre-mir-190b
ENSDARG00000075212	2016-03-11	22.648	4.24406	41.052	9.67283	3.27394	0.000485927	0.00206292				ENSDARG00000083498	dre-mir-184-2
ENSDARG00000079496	bicd1a	142.957	26.8469	259.067	9.64981	3.2705	3.7192e-05	0.000202067				ENSDARG00000082142	CR753862.1
ENSDARG00000038465	stmn3	131.985	24.7886	239.18	9.64881	3.27035	0.000151086	0.000722104				ENSDARG00000104411	U1
ENSDARG00000010023	CU856539.1	4090.6	768.581	7412.62	9.64456	3.26971	6.38706e-09	6.11372e-08				ENSDARG00000102348	U6
ENSDARG00000007097	her13	51.7262	9.72007	93.7324	9.64318	3.26951	1.37125e-06	9.55275e-06				ENSDARG00000100714	5S_rRNA
ENSDARG00000092131	si:ch211-219f7.3	698.394	131.523	1265.26	9.62008	3.26605	1.47634e-13	2.38342e-12				ENSDARG00000088633	U1
ENSDARG00000077322	SOWAHC (2 of 3)	43.9902	8.29505	79.6854	9.60638	3.26399	1.5474e-05	9.06114e-05				ENSDARG00000080851	dre-mir-194a
ENSDARG00000074739	slitrk3b	62.1672	11.7243	112.61	9.60485	3.26376	9.08815e-08	7.46235e-07				ENSDARG00000098617	Metazoa_SRP
ENSDARG00000079468	RHOBTB1	692.814	130.697	1254.93	9.60183	3.26331	9.38196e-16	1.90086e-14				ENSDARG00000083181	dre-mir-27c-1
ENSDARG00000086222	NAT16	1059.41	200.035	1918.79	9.5923	3.26188	8.43181e-25	3.57148e-23				ENSDARG00000102864	U6
ENSDARG00000001009	OTTDARG00000032605	363.681	68.7197	658.642	9.58447	3.2607	5.91698e-07	4.35674e-06				ENSDARG00000032627	SCYL2
ENSDARG00000077654	grm8a	633.516	120.12	1146.91	9.54809	3.25521	9.70078e-27	4.69831e-25				ENSDARG00000099288	U1
ENSDARG00000052375	zgc:66455	109.976	20.8882	199.064	9.52997	3.25247	5.36397e-06	3.40241e-05				ENSDARG00000081540	5S_rRNA
ENSDARG00000042803	rab3b	63.455	12.0564	114.854	9.52634	3.25192	5.73311e-08	4.82984e-07				ENSDARG00000103877	U1
ENSDARG00000087386	pcp4b	162.856	30.9519	294.761	9.52321	3.25145	9.02863e-15	1.648e-13				ENSDARG00000102345	AL935274.2
ENSDARG00000020278	si:dkeyp-120h9.1	9957.09	1892.85	18021.3	9.52072	3.25107	8.50436e-13	1.26e-11				ENSDARG00000104967	5S_rRNA
ENSDARG00000004260	cul5b	190.572	36.3198	344.825	9.49411	3.24703	1.37603e-15	2.73776e-14				ENSDARG00000088578	U6
ENSDARG00000094605	si:ch211-154e10.1	25.0083	4.76925	45.2474	9.48733	3.246	0.00153933	0.00574013				ENSDARG00000104785	U6
ENSDARG00000077489	lrfn2b	243.555	46.449	440.661	9.48698	3.24595	2.95181e-18	7.25656e-17				ENSDARG00000081289	U6
ENSDARG00000060877	edil3b	53.1319	10.1487	96.115	9.47065	3.24346	2.05489e-05	0.000117353				ENSDARG00000058993	rock1
ENSDARG00000021213	JAKMIP3	324.748	62.0428	587.454	9.46853	3.24314	1.60374e-20	4.77256e-19				ENSDARG00000089971	U5
ENSDARG00000087946	UNC13C (4 of 4)	39.8868	7.6308	72.1428	9.45415	3.24095	8.45132e-06	5.19742e-05				ENSDARG00000101395	CR388132.1
ENSDARG00000077556	flrt1a	123.916	23.7072	224.125	9.45387	3.24091	5.23586e-05	0.000275779				ENSDARG00000102663	U6
ENSDARG00000034522	rab6ba	617.536	118.15	1116.92	9.45343	3.24084	6.25139e-26	2.85159e-24				ENSDARG00000100239	U6
ENSDARG00000025162	asic4a	337.813	64.7768	610.85	9.43007	3.23727	3.65214e-10	4.05084e-09				ENSDARG00000082901	5S_rRNA
ENSDARG00000056156	npdc1b	952.75	182.804	1722.7	9.42376	3.2363	2.67243e-28	1.48006e-26				ENSDARG00000104444	BX957234.2
ENSDARG00000077609	elfn2a	168.448	32.3344	304.562	9.41914	3.2356	6.51913e-15	1.2044e-13				ENSDARG00000104794	BX465848.3
ENSDARG00000037174	nek12	68.7283	13.2033	124.253	9.41073	3.23431	0.0009012	0.00357378				ENSDARG00000098404	U6
ENSDARG00000019753	kcnn3	2080.78	399.772	3761.78	9.4098	3.23416	4.66789e-22	1.56755e-20				ENSDARG00000080041	dre-mir-192
ENSDARG00000052775	opn3	250.643	48.1637	453.122	9.40795	3.23388	1.07437e-18	2.75539e-17				ENSDARG00000082598	dre-mir-135b
ENSDARG00000044091	pitpnab	827.606	159.173	1496.04	9.3988	3.23248	2.72288e-27	1.36498e-25				ENSDARG00000100001	CT573263.2
ENSDARG00000069600	zgc:109889	1682.46	323.61	3041.3	9.39804	3.23236	2.9133e-18	7.17641e-17				ENSDARG00000081182	dre-mir-15b
ENSDARG00000067683	PDE1C (2 of 2)	435.633	83.9388	787.327	9.37977	3.22955	2.1713e-23	8.10918e-22				ENSDARG00000088199	5S_rRNA
ENSDARG00000084656	5S_rRNA	42.5459	8.19851	76.8933	9.37894	3.22942	6.82975e-06	4.26868e-05				ENSDARG00000103767	CR855320.1
ENSDARG00000075942	FRMD5 (1 to many)	134.996	26.0321	243.959	9.37149	3.22828	4.13513e-13	6.35107e-12				ENSDARG00000081115	SNORA70
ENSDARG00000025206	syt2a	239.841	46.256	433.426	9.37017	3.22808	1.22114e-17	2.89373e-16				ENSDARG00000100393	dre-mir-430c-1
ENSDARG00000025648	fibpb	182.493	35.2384	329.748	9.35761	3.22614	1.96334e-13	3.12809e-12				ENSDARG00000101763	CU467646.5
ENSDARG00000039528	slit1b	578.21	111.674	1044.75	9.35532	3.22579	1.37115e-05	8.10524e-05				ENSDARG00000088876	U5
ENSDARG00000034076	lrp11	2218.51	428.87	4008.15	9.34582	3.22432	1.62337e-31	1.11953e-29				ENSDARG00000100082	AP3B1
ENSDARG00000069336	rnasekb	174.06	33.6629	314.458	9.34138	3.22364	6.15844e-15	1.14298e-13				ENSDARG00000085431	5S_rRNA
ENSDARG00000070972	si:ch211-81a5.8	197.117	38.1965	356.037	9.32119	3.22051	4.94468e-07	3.67983e-06				ENSDARG00000101663	CABZ01078663.1
ENSDARG00000088708	ngfra	8196.68	1590.58	14802.8	9.30654	3.21825	3.97896e-21	1.24988e-19				ENSDARG00000103661	U6
ENSDARG00000036295	golga7ba	1659.17	322.841	2995.49	9.27853	3.2139	4.81023e-32	3.4601e-30				ENSDARG00000060024	GPR148
ENSDARG00000087088	si:ch211-274p24.4	526.048	102.437	949.659	9.27071	3.21268	1.0648e-13	1.74216e-12				ENSDARG00000100525	ANO2 (1 to many)
ENSDARG00000089549	BAALC (1 to many)	111.367	21.6915	201.043	9.26832	3.21231	1.91662e-11	2.45127e-10				ENSDARG00000087337	otud4
ENSDARG00000076500	chgb	594.363	115.853	1072.87	9.26068	3.21112	1.25864e-24	5.24895e-23				ENSDARG00000098922	SLC16A2 (1 to many)
ENSDARG00000043697	nefmb	69.9677	13.6435	126.292	9.25657	3.21048	2.93431e-08	2.56164e-07				ENSDARG00000103064	MEX3D
ENSDARG00000058646	ptprna	6068.6	1184.22	10953	9.24912	3.20932	4.84396e-17	1.09148e-15				ENSDARG00000099279	ift27
ENSDARG00000053487	osbp2	529.72	103.487	955.953	9.23742	3.20749	1.46283e-10	1.70252e-09				ENSDARG00000085196	5S_rRNA
ENSDARG00000075978	pcdh1gc5	8134.61	1589.98	14679.2	9.23234	3.2067	2.72876e-34	2.22632e-32				ENSDARG00000098237	fbn2b
ENSDARG00000017266	scml4	1387.74	271.299	2504.19	9.23035	3.20639	9.58441e-07	6.81362e-06				ENSDARG00000084784	SNORA68
ENSDARG00000062581	nlgn3a	1413	276.625	2549.38	9.21603	3.20415	4.2642e-30	2.65155e-28				ENSDARG00000103069	LSAMP
ENSDARG00000089271	si:dkey-114c15.7	3069.71	600.984	5538.43	9.2156	3.20408	2.61085e-22	8.92792e-21				ENSDARG00000087199	CABZ01041996.1
ENSDARG00000004150	grm2a	53.5739	10.4923	96.6554	9.21199	3.20351	3.42273e-07	2.61359e-06				ENSDARG00000083914	5S_rRNA
ENSDARG00000060243	enox1	1120.7	220.208	2021.2	9.17856	3.19827	2.743e-15	5.27616e-14				ENSDARG00000098523	NCAM2 (1 to many)
ENSDARG00000097322	si:dkey-81l17.6	399.334	78.4823	720.185	9.1764	3.19793	1.78895e-21	5.80703e-20				ENSDARG00000090010	U6
ENSDARG00000069467	igsf9bb	279.849	55.0647	504.633	9.16436	3.19603	7.66049e-19	1.99411e-17				ENSDARG00000102140	U6
ENSDARG00000090062	rac3a	1077.97	212.118	1943.82	9.16386	3.19596	1.71904e-28	9.6302e-27				ENSDARG00000104779	U6
ENSDARG00000027394	AL929252.1	1173.74	231.535	2115.94	9.13873	3.19199	2.36903e-23	8.83409e-22				ENSDARG00000082611	SNORA23
ENSDARG00000060915	fbxl16	2367.66	467.155	4268.16	9.13648	3.19164	2.13049e-31	1.46324e-29				ENSDARG00000103916	5S_rRNA
ENSDARG00000088094	plcb4	867.363	171.241	1563.48	9.1303	3.19066	2.95183e-09	2.93649e-08				ENSDARG00000088694	U6
ENSDARG00000079862	kl	797.698	157.493	1437.9	9.12994	3.1906	2.13487e-27	1.08136e-25				ENSDARG00000101084	CABZ01069184.1
ENSDARG00000038814	myrip	992.213	195.987	1788.44	9.12527	3.18987	6.71037e-28	3.60153e-26				ENSDARG00000038305	VGLL3
ENSDARG00000068557	htr5al	118.549	23.4176	213.68	9.12478	3.18979	1.96553e-09	1.99615e-08				ENSDARG00000101398	U1
ENSDARG00000078078	lrfn4b	324.43	64.2286	584.632	9.10237	3.18624	5.63253e-20	1.60732e-18				ENSDARG00000104433	5S_rRNA
ENSDARG00000004305	vangl1	1632.77	323.965	2941.57	9.07988	3.18267	2.44231e-30	1.56675e-28				ENSDARG00000090996	PARM1
ENSDARG00000090496	thsd7ab	172.002	34.134	309.869	9.07801	3.18238	0.000230728	0.00106224				ENSDARG00000084166	5S_rRNA
ENSDARG00000043465	atp6v1b2	2677.9	532.214	4823.59	9.06326	3.18003	7.8408e-32	5.5256e-30				ENSDARG00000084497	5S_rRNA
ENSDARG00000044161	grid1b	588.31	116.945	1059.67	9.06127	3.17971	5.11084e-24	2.03371e-22				ENSDARG00000101340	CST7
ENSDARG00000036375	cyfip2	3208.15	637.78	5778.51	9.06036	3.17957	4.13285e-26	1.90668e-24				ENSDARG00000082604	SNORD77
ENSDARG00000078599	micu3a	1067.82	212.717	1922.93	9.03987	3.1763	2.04038e-27	1.03565e-25				ENSDARG00000070676	ifnphi3
ENSDARG00000026531	alcama	30302.5	6039.12	54566	9.03542	3.17559	8.77575e-18	2.09181e-16				ENSDARG00000089178	U6
ENSDARG00000074665	cdk14	292.865	58.3664	527.364	9.03539	3.17559	2.27053e-15	4.41274e-14				ENSDARG00000099823	U1
ENSDARG00000051827	gramd2a	505.765	100.946	910.584	9.0205	3.17321	6.94057e-24	2.71733e-22				ENSDARG00000098194	SLC39A11
ENSDARG00000094503	si:ch211-225b14.5	109.644	21.8845	197.403	9.02021	3.17316	1.48235e-11	1.92015e-10				ENSDARG00000091664	dre-mir-430b-9
ENSDARG00000036156	fnbp1a	226.994	45.3446	408.644	9.01195	3.17184	1.53808e-10	1.78318e-09				ENSDARG00000104371	5S_rRNA
ENSDARG00000090084	PLCB1	113.126	22.6568	203.595	8.98603	3.16768	5.54791e-08	4.68844e-07				ENSDARG00000080314	U1
ENSDARG00000091395	CABZ01067945.1	865.606	173.373	1557.84	8.98547	3.16759	8.57954e-27	4.18025e-25				ENSDARG00000102502	U6
ENSDARG00000096836	si:ch211-247l22.4	101.143	20.2664	182.02	8.98134	3.16693	1.19445e-07	9.67375e-07				ENSDARG00000089825	U6
ENSDARG00000061576	gldn	47.1215	9.44197	84.8011	8.9813	3.16692	2.3888e-06	1.59909e-05				ENSDARG00000100650	U6
ENSDARG00000060092	RNF182 (1 to many)	444.983	89.2838	800.682	8.96784	3.16476	3.36602e-09	3.31865e-08				ENSDARG00000070424	CU138548.1
ENSDARG00000025855	camk2n1a	3262.92	656.489	5869.34	8.9405	3.16036	8.33163e-14	1.37988e-12				ENSDARG00000083357	dre-mir-203b
ENSDARG00000074182	prokr1a	73.8834	14.8755	132.891	8.9336	3.15924	1.57156e-08	1.42679e-07				ENSDARG00000083428	5S_rRNA
ENSDARG00000067801	SEMA4D	2450.87	494.369	4407.37	8.91515	3.15626	1.62544e-31	1.11953e-29				ENSDARG00000103228	5S_rRNA
ENSDARG00000079977	nhsb	871.153	175.732	1566.57	8.91453	3.15616	1.04499e-26	5.04103e-25				ENSDARG00000088104	U6
ENSDARG00000097122	si:ch211-194e18.1	66.6591	13.4504	119.868	8.91182	3.15572	1.6845e-06	1.15693e-05				ENSDARG00000100736	U1
ENSDARG00000086214	ntrk3b	106.462	21.4984	191.426	8.9042	3.15449	6.0508e-07	4.44988e-06				ENSDARG00000086537	U1
ENSDARG00000011370	fyna	1511.75	305.302	2718.2	8.9033	3.15434	8.7671e-28	4.65403e-26				ENSDARG00000086708	TRAF3IP3
ENSDARG00000062794	trim36	411.621	83.186	740.057	8.8964	3.15322	4.85362e-21	1.5129e-19				ENSDARG00000101674	5S_rRNA
ENSDARG00000079858	tmem163a	117.841	23.8348	211.846	8.88813	3.15188	7.62512e-05	0.000389474				ENSDARG00000103698	dre-mir-430a-2
ENSDARG00000058699	tmeff2b	2548.71	516.358	4581.07	8.87188	3.14924	2.27608e-31	1.55882e-29				ENSDARG00000081785	dre-let-7a-2
ENSDARG00000076127	GABRB1	167.747	34.0605	301.434	8.84996	3.14567	2.40031e-14	4.20149e-13				ENSDARG00000007813	RNPEPL1
ENSDARG00000055875	pag1	3907.63	794.503	7020.77	8.83668	3.1435	2.57415e-10	2.9123e-09				ENSDARG00000090409	SNORD53_SNORD92
ENSDARG00000060095	kcnb1	217.766	44.4873	391.045	8.79002	3.13587	8.09492e-09	7.62837e-08				ENSDARG00000089378	U5
ENSDARG00000031438	kcnj11l	496.198	101.375	891.022	8.78939	3.13576	1.23388e-22	4.36673e-21				ENSDARG00000101089	gart
ENSDARG00000061685	hcn4	798.629	163.221	1434.04	8.78586	3.13518	1.20081e-05	7.1698e-05				ENSDARG00000088980	CU468622.1
ENSDARG00000078744	tmem63bb	63.7363	13.0643	114.408	8.75732	3.13049	1.55652e-07	1.2396e-06				ENSDARG00000081880	5S_rRNA
ENSDARG00000087100	ntng2b	564.101	115.64	1012.56	8.75616	3.1303	6.72053e-24	2.63542e-22				ENSDARG00000101500	Metazoa_SRP
ENSDARG00000005783	ncanb	65.6971	13.493	117.901	8.73798	3.1273	4.91135e-08	4.1737e-07				ENSDARG00000088255	smoc1
ENSDARG00000079847	zgc:194578	963.525	197.903	1729.15	8.73734	3.12719	1.62071e-11	2.0882e-10				ENSDARG00000104452	U1
ENSDARG00000053220	UNC13C (1 of 4)	305.504	62.7495	548.259	8.73726	3.12718	3.06786e-13	4.76606e-12				ENSDARG00000080952	dre-mir-30c
ENSDARG00000089216	CYTL1	86.3153	17.791	154.84	8.70324	3.12155	0.000399907	0.00173562				ENSDARG00000098814	U1
ENSDARG00000075812	kcnt2	181.625	37.4783	325.772	8.69228	3.11973	1.85806e-14	3.29025e-13				ENSDARG00000084123	5S_rRNA
ENSDARG00000088837	fam19a1b	36.9596	7.6308	66.2885	8.68696	3.11885	2.41838e-05	0.000136423				ENSDARG00000091325	FP016248.1
ENSDARG00000091309	LSAMP	149.139	30.8128	267.464	8.6803	3.11775	9.0299e-06	5.52034e-05				ENSDARG00000102759	CT583723.1
ENSDARG00000007245	rundc3aa	172.372	35.7521	308.991	8.6426	3.11147	9.76636e-09	9.12215e-08				ENSDARG00000088458	U5
ENSDARG00000031343	rab6bb	2945.36	611.318	5279.4	8.63609	3.11038	3.3585e-31	2.2682e-29				ENSDARG00000083259	BX663611.1
ENSDARG00000015240	cdkl5	790.465	164.221	1416.71	8.62686	3.10884	1.4765e-25	6.55075e-24				ENSDARG00000091526	U6
ENSDARG00000078665	zgc:165603	35.7741	7.43773	64.1105	8.61964	3.10763	3.87978e-05	0.000209994				ENSDARG00000090971	cc2d2a
ENSDARG00000007177	CABZ01088933.1	276.436	57.4746	495.397	8.6194	3.10759	1.9237e-06	1.30828e-05				ENSDARG00000101621	CABZ01040054.1
ENSDARG00000055279	CU633908.1	25.4388	5.29444	45.5832	8.60963	3.10595	0.000271298	0.00122376				ENSDARG00000076464	lamtor1
ENSDARG00000087669	UNC13C (3 of 4)	53.3075	11.1141	95.5009	8.59279	3.10313	9.37724e-07	6.67414e-06				ENSDARG00000102860	CU655961.5
ENSDARG00000074865	frmpd3	348.158	72.7592	623.557	8.57015	3.09932	8.809e-20	2.46459e-18				ENSDARG00000104871	LEPROTL1
ENSDARG00000095022	thsd7ba	572.589	119.927	1025.25	8.54899	3.09575	4.20645e-23	1.53792e-21				ENSDARG00000059294	marco
ENSDARG00000033447	nxph1	443.151	92.8326	793.469	8.54731	3.09547	7.46702e-09	7.07504e-08				ENSDARG00000100122	CABZ01029938.2
ENSDARG00000063264	PCDH9	1787.2	374.431	3199.98	8.54624	3.09529	4.83555e-16	1.0057e-14				ENSDARG00000045888	acat1
ENSDARG00000029842	nrcamb	97.0197	20.3515	173.688	8.53442	3.09329	1.38458e-09	1.43248e-08				ENSDARG00000100562	SDC3
ENSDARG00000087426	si:ch211-151p13.8	504.311	105.835	902.788	8.53016	3.09257	8.16344e-23	2.93172e-21				ENSDARG00000101066	srp14
ENSDARG00000079665	gpr158b	591.961	124.437	1059.49	8.51422	3.08987	1.59691e-09	1.64098e-08				ENSDARG00000102249	PEPD
ENSDARG00000056791	PDE6H	62.4982	13.1608	111.836	8.49761	3.08706	2.50901e-07	1.94956e-06				ENSDARG00000011463	CABZ01044048.1
ENSDARG00000077462	FAM131A (2 of 2)	97.2301	20.502	173.958	8.48492	3.0849	7.0782e-10	7.64175e-09				ENSDARG00000103612	akt2l
ENSDARG00000091612	CABZ01090118.1	20.5806	4.34059	36.8206	8.48284	3.08455	0.00188848	0.00686624				ENSDARG00000062621	SATB1
ENSDARG00000077986	TMEM151A (1 to many)	80.8854	17.0613	144.71	8.48176	3.08436	3.77286e-06	2.45792e-05				ENSDARG00000102687	MINOS1-NBL1
ENSDARG00000076213	DOCK4 (1 to many)	489.17	103.197	875.142	8.48028	3.08411	2.92298e-08	2.55359e-07				ENSDARG00000090015	BX321875.1
ENSDARG00000018032	scn8ab	1637.25	345.73	2928.78	8.47127	3.08258	9.19427e-29	5.25977e-27				ENSDARG00000078258	GGT5 (1 to many)
ENSDARG00000039218	gpr101	28.1757	5.95869	50.3927	8.45701	3.08015	0.00105464	0.00410396				ENSDARG00000100549	TMEM38B
ENSDARG00000068468	DNAH3	276.002	58.4204	493.584	8.44882	3.07875	1.27245e-08	1.17098e-07				ENSDARG00000075606	RNF5
ENSDARG00000057448	SRCIN1 (1 of 2)	582.339	123.375	1041.3	8.44012	3.07726	1.82744e-08	1.64619e-07				ENSDARG00000075779	BX323087.1
ENSDARG00000074923	SLC16A7	325.37	69.0518	581.688	8.42393	3.07449	1.338e-15	2.66646e-14				ENSDARG00000104674	CCT2 (1 to many)
ENSDARG00000029372	rasa4	697.384	148.596	1246.17	8.38631	3.06804	2.258e-24	9.22669e-23				ENSDARG00000100521	FO704710.2
ENSDARG00000095557	si:dkey-11n6.3	74.8163	16.0109	133.622	8.34569	3.06103	2.56469e-08	2.25191e-07				ENSDARG00000038312	rcl1
ENSDARG00000078688	frs3	758.204	162.441	1353.97	8.33515	3.05921	2.17515e-24	8.94831e-23				ENSDARG00000099582	CABZ01074276.1
ENSDARG00000075829	kiss1	34.6999	7.43773	61.962	8.33077	3.05845	9.11749e-05	0.000457436				ENSDARG00000079914	stoml3a
ENSDARG00000023448	galnt14	1546.03	331.712	2760.35	8.32151	3.05685	1.91064e-14	3.37597e-13				ENSDARG00000101407	tgm1l4
ENSDARG00000074086	tecpr1b	695.598	149.399	1241.8	8.31193	3.05518	3.82162e-13	5.89189e-12				ENSDARG00000100321	NAMPT (1 to many)
ENSDARG00000077244	setd1bb	128.319	27.5651	229.072	8.31021	3.05489	1.03401e-11	1.36481e-10				ENSDARG00000092516	pimr152
ENSDARG00000013057	hoxb5a	13796.4	2966.89	24625.9	8.30025	3.05315	6.33419e-32	4.50301e-30				ENSDARG00000098990	CABZ01102528.1
ENSDARG00000052948	zgc:195023	775.825	166.862	1384.79	8.29902	3.05294	2.04049e-12	2.9046e-11				ENSDARG00000098401	fam136a
ENSDARG00000003469	neurod4	86.6777	18.6483	154.707	8.29602	3.05242	1.85798e-09	1.89346e-08				ENSDARG00000099854	HTR7 (1 to many)
ENSDARG00000000472	cntn2	232.102	50.0289	414.175	8.27873	3.04941	3.16573e-16	6.6871e-15				ENSDARG00000004262	cyp46a1.2
ENSDARG00000060656	si:ch211-10a23.2	272.887	58.8491	486.926	8.27414	3.04861	1.75167e-10	2.01841e-09				ENSDARG00000100069	BX510646.1
ENSDARG00000053130	pcp4a	171.085	36.899	305.271	8.27314	3.04843	1.91128e-13	3.04914e-12				ENSDARG00000068628	rab8b
ENSDARG00000089493	RYR3 (3 of 3)	187.42	40.4363	334.403	8.26987	3.04786	6.06622e-12	8.20584e-11				ENSDARG00000098136	BX928744.1
ENSDARG00000068701	gpr85	843.929	182.324	1505.53	8.25744	3.04569	1.19428e-18	3.04685e-17				ENSDARG00000099251	CU041376.1
ENSDARG00000024785	ctnna2	2577	557.477	4596.52	8.24522	3.04356	9.5667e-30	5.85882e-28				ENSDARG00000074017	USP31
ENSDARG00000091264	FRMPD1 (5 of 6)	107.147	23.182	191.112	8.24396	3.04334	1.97433e-09	2.00425e-08				ENSDARG00000079517	nitr1f
ENSDARG00000063695	FARP1 (1 of 2)	51.981	11.2531	92.7089	8.2385	3.04238	1.78186e-06	1.22001e-05				ENSDARG00000103739	BAHCC1 (1 to many)
ENSDARG00000055712	sdhda	66.0168	14.3077	117.726	8.22812	3.04056	9.0565e-08	7.43887e-07				ENSDARG00000075985	FP243385.1
ENSDARG00000059057	atpv0e2	907.981	196.964	1619	8.21975	3.0391	1.66674e-21	5.42481e-20				ENSDARG00000056742	crmp1
ENSDARG00000036577	atp6v0cb	7696.22	1670.06	13722.4	8.21669	3.03856	1.07084e-16	2.354e-15				ENSDARG00000024112	gmppaa
ENSDARG00000057665	sprn2	383.779	83.2941	684.265	8.21505	3.03827	1.87783e-06	1.281e-05				ENSDARG00000076404	MCTP1 (1 to many)
ENSDARG00000052766	EVI5L	274.676	59.6409	489.711	8.21099	3.03756	5.12883e-05	0.00027061				ENSDARG00000105094	CR847936.13
ENSDARG00000078748	si:ch211-137a8.4	3729.11	810.091	6648.13	8.20664	3.03679	4.19959e-30	2.61807e-28				ENSDARG00000028857	SGSM1 (1 to many)
ENSDARG00000063035	ntrk3b	394.149	85.866	702.432	8.18056	3.0322	1.13879e-19	3.16788e-18				ENSDARG00000074314	TTC37
ENSDARG00000070037	rgs8	972.802	212.029	1733.57	8.17611	3.03141	9.75999e-16	1.97252e-14				ENSDARG00000100942	zgc:194655
ENSDARG00000095308	si:ch211-215c18.3	20.9833	4.57618	37.3904	8.17067	3.03045	0.00170566	0.00628043				ENSDARG00000094579	b4galnt2.1
ENSDARG00000039123	trim9	561.536	122.487	1000.58	8.16891	3.03014	4.31317e-22	1.45244e-20				ENSDARG00000103023	FO704846.1
ENSDARG00000061081	arpp21	8455.9	1845.95	15065.8	8.16156	3.02884	4.34773e-16	9.06572e-15				ENSDARG00000089663	LSM3
ENSDARG00000097420	si:ch73-250a16.5	32.1029	7.00907	57.1967	8.16039	3.02864	0.000144276	0.00069269				ENSDARG00000007040	tmigd1
ENSDARG00000074781	ptprt	1402.43	306.796	2498.06	8.14241	3.02546	5.47212e-08	4.63244e-07				ENSDARG00000099449	CR762398.1
ENSDARG00000002600	pcsk1	2435.02	532.783	4337.26	8.14076	3.02516	1.08497e-10	1.28115e-09				ENSDARG00000099702	AHRR
ENSDARG00000046150	b4galnt4a	640.693	140.235	1141.15	8.13739	3.02457	6.66594e-13	9.99192e-12				ENSDARG00000074671	nptx1l
ENSDARG00000043241	arrb1	748.369	164.082	1332.66	8.1219	3.02182	6.3512e-24	2.49865e-22				ENSDARG00000100465	CLRN3
ENSDARG00000070338	hoxc4a	3316.65	727.344	5905.95	8.11989	3.02146	8.41081e-30	5.17702e-28				ENSDARG00000086549	BX005305.1
ENSDARG00000062080	shc2	1712.57	375.643	3049.5	8.11808	3.02114	6.17907e-21	1.91378e-19				ENSDARG00000060263	pecam1
ENSDARG00000086698	TMEM200C (1 of 2)	149.661	32.9021	266.42	8.09735	3.01745	0.000711475	0.00289459				ENSDARG00000099874	agap2
ENSDARG00000074723	myo10l1	394.2	87.0359	701.364	8.05833	3.01048	5.38322e-20	1.53798e-18				ENSDARG00000099185	chia.2
ENSDARG00000058950	CSPP1 (1 of 2)	884.086	195.439	1572.73	8.04717	3.00848	1.29422e-24	5.38806e-23				ENSDARG00000038747	TRIM29 (1 to many)
ENSDARG00000089348	C2H19orf26 (2 of 2)	179.225	39.6215	318.828	8.04684	3.00842	1.30326e-13	2.11242e-12				ENSDARG00000060257	CABZ01057907.1
ENSDARG00000017649	CDH7 (1 to many)	24.5364	5.4335	43.6394	8.03155	3.00568	0.00102231	0.00399283				ENSDARG00000098823	PDZD4 (1 to many)
ENSDARG00000039497	ccdc85a	304.411	67.4107	541.411	8.03152	3.00567	1.88909e-14	3.34276e-13				ENSDARG00000008030	myl9b
ENSDARG00000055238	kif17	81.7996	18.1231	145.476	8.02709	3.00488	4.68372e-09	4.5441e-08				ENSDARG00000099947	GPRC5D
ENSDARG00000088100	KCNIP4	383.123	85.0742	681.172	8.00679	3.00122	2.22086e-19	6.0196e-18				ENSDARG00000100248	c1r
ENSDARG00000059883	trpv1	630.464	140.031	1120.9	8.00463	3.00084	8.04603e-23	2.89383e-21				ENSDARG00000067784	SLC9A1
ENSDARG00000062447	hecw2a	289.566	64.3676	514.764	7.99725	2.9995	2.91568e-08	2.54905e-07				ENSDARG00000090486	CABZ01114051.1
ENSDARG00000006636	slitrk2	302.646	67.3257	537.967	7.99051	2.99829	7.849e-18	1.87631e-16				ENSDARG00000079364	CR377211.1
ENSDARG00000062744	scn1lab	2455.44	546.302	4364.57	7.98931	2.99807	1.15791e-16	2.53852e-15				ENSDARG00000098792	ZNRF2
ENSDARG00000059466	wasf3a	66.4244	14.7789	118.07	7.98907	2.99803	2.91734e-07	2.24531e-06				ENSDARG00000078022	FYCO1 (1 to many)
ENSDARG00000061466	cpne5a	37.8911	8.4341	67.348	7.98521	2.99733	3.88381e-05	0.000210165				ENSDARG00000067927	CABZ01059104.1
ENSDARG00000032705	foxg1b	309.161	68.9013	549.421	7.97404	2.99531	1.59049e-07	1.26454e-06				ENSDARG00000098932	GIGYF1 (1 to many)
ENSDARG00000061493	kcng1	1279.56	285.862	2273.26	7.95229	2.99137	3.61016e-08	3.11807e-07				ENSDARG00000099194	INCENP
ENSDARG00000020493	lgi1a	923.942	206.843	1641.04	7.93376	2.988	6.04897e-16	1.24846e-14				ENSDARG00000076729	myo9aa
ENSDARG00000032838	si:dkey-206f10.1	225.965	50.6391	401.291	7.92453	2.98633	1.67713e-13	2.68263e-12				ENSDARG00000103462	DVL3 (1 to many)
ENSDARG00000089193	si:ch211-287i21.1	269.41	60.4017	478.418	7.92062	2.98561	1.87609e-09	1.91011e-08				ENSDARG00000059503	ACSF3
ENSDARG00000069101	NAPB (1 to many)	883.27	198.196	1568.34	7.91308	2.98424	2.71991e-14	4.73705e-13				ENSDARG00000077760	ascc1
ENSDARG00000074839	impg1b	87.591	19.6562	155.526	7.9123	2.9841	2.90268e-09	2.89114e-08				ENSDARG00000101479	BX908782.3
ENSDARG00000087008	CU638740.4	80.0786	17.9841	142.173	7.90549	2.98285	1.17586e-08	1.08785e-07				ENSDARG00000009170	ctr9
ENSDARG00000077329	nlgn2a	193.341	43.4369	343.246	7.90217	2.98225	4.40119e-14	7.4725e-13				ENSDARG00000012311	myoz2a
ENSDARG00000097652	si:dkey-234i14.2	382.945	86.1131	679.778	7.89401	2.98076	5.93665e-05	0.000309406				ENSDARG00000076068	crtc1a
ENSDARG00000075685	FRMPD4	464.91	104.634	825.185	7.88641	2.97937	6.04298e-21	1.87641e-19				ENSDARG00000103277	cyp24a1
ENSDARG00000070473	parp6b	77.7461	17.5439	137.948	7.86301	2.97508	1.58874e-08	1.44077e-07				ENSDARG00000074738	pcdh2g9
ENSDARG00000015110	slc18a2	1104.91	250.005	1959.82	7.8391	2.97069	9.83109e-26	4.42636e-24				ENSDARG00000104633	CABZ01075125.2
ENSDARG00000035056	fgf13a	2087.06	472.763	3701.36	7.82922	2.96887	1.23766e-27	6.44351e-26				ENSDARG00000100993	BX950868.2
ENSDARG00000044334	ppp2r2ba	283.337	64.2481	502.427	7.8201	2.96719	5.86418e-12	7.9518e-11				ENSDARG00000103169	BX649341.1
ENSDARG00000018967	gabbr1a	319.601	72.4811	566.721	7.81887	2.96696	1.60235e-08	1.45203e-07				ENSDARG00000043426	CABZ01058867.1
ENSDARG00000076834	LRRC75A	2272.78	517.191	4028.37	7.78893	2.96143	4.22115e-12	5.82126e-11				ENSDARG00000100645	BX321887.2
ENSDARG00000060512	kbtbd3	187.972	42.7842	333.16	7.78699	2.96107	5.4388e-14	9.11955e-13				ENSDARG00000103680	CR762475.2
ENSDARG00000093874	si:dkey-196j8.2	1970.33	448.48	3492.18	7.78671	2.96101	5.09558e-06	3.24741e-05				ENSDARG00000104392	eri2
ENSDARG00000055400	si:dkey-56f14.7	559.756	127.673	991.838	7.76856	2.95765	1.4635e-07	1.17085e-06				ENSDARG00000089642	BX649497.1
ENSDARG00000076804	ttyh1	450.343	102.854	797.831	7.75695	2.95549	1.22069e-13	1.98387e-12				ENSDARG00000070813	MBL2 (1 to many)
ENSDARG00000004158	tmem63c	1127.64	257.706	1997.57	7.75133	2.95444	1.89979e-22	6.5891e-21				ENSDARG00000100485	CT573234.2
ENSDARG00000062672	si:dkey-100n10.2	548.652	125.391	971.912	7.75105	2.95439	3.6202e-21	1.14013e-19				ENSDARG00000095311	BX664614.1
ENSDARG00000042840	eml1	4755.1	1087.3	8422.89	7.74661	2.95356	3.01478e-29	1.79214e-27				ENSDARG00000102090	CABZ01021453.1
ENSDARG00000073713	vav3b	80.2659	18.3587	142.173	7.74417	2.95311	2.22702e-08	1.97251e-07				ENSDARG00000103157	CABZ01021450.4
ENSDARG00000078528	PARP6 (3 of 4)	872.65	199.737	1545.56	7.73798	2.95196	5.76419e-11	7.05366e-10				ENSDARG00000103850	CABZ01021426.1
ENSDARG00000090424	camk2n2	81.6307	18.6909	144.57	7.73482	2.95137	2.60614e-08	2.28665e-07				ENSDARG00000104821	CABZ01019032.2
ENSDARG00000016676	gnao1a	5601.4	1283.61	9919.19	7.72755	2.95001	3.15776e-29	1.868e-27				ENSDARG00000087887	PHF21B
ENSDARG00000089918	rtn4r	40.3487	9.2489	71.4484	7.72508	2.94955	3.99729e-05	0.000215586				ENSDARG00000077712	zgc:113886
ENSDARG00000077920	si:ch211-233f16.1	44.4945	10.2027	78.7863	7.72207	2.94899	2.1281e-05	0.0001211				ENSDARG00000102480	BX005417.2
ENSDARG00000086169	sgk494b	519.095	119.038	919.152	7.72149	2.94888	3.31391e-21	1.04502e-19				ENSDARG00000102457	BX539341.1
ENSDARG00000008407	tspan7b	7372.08	1691.25	13052.9	7.7179	2.94821	4.85059e-22	1.62665e-20				ENSDARG00000099507	CABZ01050387.1
ENSDARG00000069160	fam19a5a	128.889	29.5693	228.209	7.71775	2.94818	1.73254e-11	2.22404e-10				ENSDARG00000100543	CT573234.3
ENSDARG00000089789	CABZ01084010.1	120.209	27.6076	212.811	7.70841	2.94643	2.95249e-06	1.95224e-05				ENSDARG00000098632	CR388145.1
ENSDARG00000014655	itpr1a	11082.8	2545.63	19620	7.70731	2.94623	5.2585e-19	1.3927e-17				ENSDARG00000101451	CABZ01033540.1
ENSDARG00000043951	pcdh1g9	65.3893	15.026	115.753	7.70349	2.94551	1.88132e-07	1.48219e-06				ENSDARG00000098841	CABZ01044108.1
ENSDARG00000088731	CABZ01021449.1	20.7327	4.76925	36.6961	7.69432	2.94379	0.00191844	0.00696787				ENSDARG00000099550	CT027772.1
ENSDARG00000057155	XRG5	113.015	26.001	200.028	7.69308	2.94356	1.31482e-07	1.05852e-06				ENSDARG00000077719	BX004876.1
ENSDARG00000053548	dpf1	239.818	55.1923	424.444	7.69029	2.94304	7.90731e-12	1.05748e-10				ENSDARG00000098073	CABZ01027575.1
ENSDARG00000044053	vsnl1b	309.64	71.3882	547.892	7.67483	2.94013	1.59259e-17	3.72673e-16				ENSDARG00000103943	CR450842.2
ENSDARG00000060152	fam155b	149.813	34.5742	265.052	7.66619	2.93851	4.18542e-08	3.58689e-07				ENSDARG00000101583	CU927920.1
ENSDARG00000070337	hoxc1a	4862.34	1123.99	8600.68	7.65191	2.93582	5.06735e-28	2.74393e-26				ENSDARG00000069432	plscr3b
ENSDARG00000009867	adssl1	1455.24	336.516	2573.96	7.64886	2.93525	2.77887e-12	3.90761e-11				ENSDARG00000075154	B3GALT1 (1 to many)
ENSDARG00000008191	tmeff1a	112.02	25.9045	198.135	7.64867	2.93521	1.95808e-09	1.99025e-08				ENSDARG00000102721	BX511155.1
ENSDARG00000012468	aacs	1258.9	291.423	2226.39	7.63971	2.93352	1.17137e-08	1.08452e-07				ENSDARG00000101212	CU681841.1
ENSDARG00000041098	barx2	470.026	109.091	830.961	7.61717	2.92925	2.97771e-15	5.70955e-14				ENSDARG00000104880	CR847847.2
ENSDARG00000043550	ENKD1	120.53	27.9938	213.066	7.61121	2.92813	1.69258e-10	1.95403e-09				ENSDARG00000041451	AL929507.1
ENSDARG00000073803	HOMER1 (3 of 3)	107.532	24.9817	190.082	7.60884	2.92768	0.000641031	0.00264069				ENSDARG00000100037	CU929317.1
ENSDARG00000094488	si:ch211-214j8.15	714.771	166.14	1263.4	7.60445	2.92684	1.9832e-06	1.34649e-05				ENSDARG00000104118	antxr2a
ENSDARG00000026796	grm1a	184.423	42.8692	325.976	7.60397	2.92675	2.83671e-13	4.42676e-12				ENSDARG00000028746	BX927346.1
ENSDARG00000057159	ankrd29	385.219	89.5539	680.885	7.60308	2.92658	4.35227e-19	1.159e-17				ENSDARG00000088591	CR759791.3
ENSDARG00000014910	panx1b	231.581	53.8558	409.307	7.60006	2.92601	7.94137e-16	1.62524e-14				ENSDARG00000104514	U1
ENSDARG00000055577	chrm2a	809.916	188.465	1431.37	7.59489	2.92503	5.12798e-24	2.0372e-22				ENSDARG00000104354	U6
ENSDARG00000079484	kcnt1	1272.43	296.933	2247.92	7.57044	2.92038	1.4644e-25	6.50893e-24				ENSDARG00000104164	CABZ01028711.1
ENSDARG00000070590	nt5c1ab	98.3908	22.9774	173.804	7.56413	2.91917	2.28032e-09	2.30048e-08				ENSDARG00000102485	U1
ENSDARG00000071209	oprl1	964.472	225.29	1703.65	7.56204	2.91878	2.77592e-17	6.39724e-16				ENSDARG00000099278	U6
ENSDARG00000069038	SUSD3 (1 to many)	513.147	119.892	906.403	7.56016	2.91842	0.0015135	0.00566295				ENSDARG00000102652	U1
ENSDARG00000097077	si:ch211-237h22.2	33.185	7.76985	58.6001	7.54199	2.91494	0.000268285	0.00121174				ENSDARG00000084004	SNORA38
ENSDARG00000056181	ncam1a	2402.82	562.799	4242.84	7.53881	2.91434	2.15698e-27	1.09029e-25				ENSDARG00000104941	U6
ENSDARG00000074760	ttc7a	2901.77	680.401	5123.14	7.52959	2.91257	2.15242e-19	5.84714e-18				ENSDARG00000081839	5S_rRNA
ENSDARG00000075358	prr16	74.2237	17.4049	131.043	7.52907	2.91247	1.47402e-07	1.17849e-06				ENSDARG00000090731	CU571068.1
ENSDARG00000079670	lrrc7	252.061	59.1697	444.953	7.51995	2.91072	3.25905e-05	0.000179148				ENSDARG00000081487	5S_rRNA
ENSDARG00000094522	si:ch211-14c7.2	566.802	133.226	1000.38	7.50886	2.90859	3.01053e-21	9.50584e-20				ENSDARG00000091494	U5
ENSDARG00000058513	gfra1a	2588.13	609.299	4566.97	7.49545	2.90602	1.33659e-15	2.66583e-14				ENSDARG00000089699	U1
ENSDARG00000060925	jarid2a	1775.25	418.03	3132.48	7.49342	2.90563	8.84654e-27	4.30172e-25				ENSDARG00000099993	5S_rRNA
ENSDARG00000073920	cntnap5a	111.731	26.3217	197.141	7.48969	2.90491	8.14691e-10	8.71046e-09				ENSDARG00000089147	U1
ENSDARG00000040435	SLC6A11	115.361	27.179	203.542	7.48897	2.90477	1.48217e-10	1.72421e-09				ENSDARG00000098160	U1
ENSDARG00000076253	NIPAL2 (1 of 2)	38.337	9.05583	67.6182	7.46682	2.90049	0.000138684	0.000668616				ENSDARG00000082005	U6
ENSDARG00000069804	si:ch211-198k9.6	550.673	130.118	971.228	7.46422	2.89999	3.77843e-08	3.25238e-07				ENSDARG00000099659	U1
ENSDARG00000062889	fam78bb	33.0622	7.82387	58.3004	7.45161	2.89755	0.000191865	0.000899328				ENSDARG00000087480	U6
ENSDARG00000086249	CABZ01060030.1	58.1789	13.7826	102.575	7.44239	2.89577	9.30721e-07	6.63207e-06				ENSDARG00000084789	5S_rRNA
ENSDARG00000088334	BX005085.2	92.1555	21.842	162.469	7.43837	2.89499	6.80604e-09	6.48414e-08				ENSDARG00000068026	FO704819.1
ENSDARG00000076076	crtc1b	292.009	69.2334	514.785	7.43551	2.89443	4.18315e-15	7.8841e-14				ENSDARG00000104336	U6
ENSDARG00000024004	cacna1da	1612.16	382.714	2841.6	7.42486	2.89236	6.77454e-16	1.3923e-14				ENSDARG00000080758	dre-mir-181a-2
ENSDARG00000053475	ngb	586.306	139.475	1033.14	7.40735	2.88896	4.16893e-15	7.86339e-14				ENSDARG00000086812	U5
ENSDARG00000031876	pard6ga	28.4332	6.77348	50.093	7.39545	2.88664	0.000634043	0.00261501				ENSDARG00000087379	U5
ENSDARG00000074690	ppm1j	485.936	115.884	855.987	7.38662	2.88491	0.000135055	0.000652674				ENSDARG00000088441	U5
ENSDARG00000070507	trpc4a	278.841	66.5764	491.106	7.37658	2.88295	3.22362e-08	2.80414e-07				ENSDARG00000101875	U6
ENSDARG00000060085	kcnq3	168.533	40.2433	296.823	7.37571	2.88278	6.61209e-08	5.52249e-07				ENSDARG00000084546	5S_rRNA
ENSDARG00000031720	clstn1	18819.5	4499.35	33139.7	7.36546	2.88077	5.41348e-10	5.89686e-09				ENSDARG00000104761	U6
ENSDARG00000020758	tmem178	2219.34	531.453	3907.23	7.35198	2.87813	4.83237e-27	2.40757e-25				ENSDARG00000086171	U5
ENSDARG00000054894	EMP3 (2 of 2)	62.5121	14.972	110.052	7.35054	2.87785	1.16891e-06	8.21141e-06				ENSDARG00000101141	U6
ENSDARG00000061806	si:dkey-13n15.2	424.666	101.834	747.498	7.34033	2.87584	3.70112e-10	4.09769e-09				ENSDARG00000104533	U1
ENSDARG00000084793	5S_rRNA	21.5939	5.19791	37.9898	7.30867	2.86961	0.00222501	0.00794255				ENSDARG00000090241	U6
ENSDARG00000094177	si:ch211-208f21.2	93.6052	22.5488	164.662	7.30247	2.86838	1.33442e-08	1.22245e-07				ENSDARG00000084484	5S_rRNA
ENSDARG00000034086	zgc:65895	1044.47	251.94	1836.99	7.29137	2.86619	2.85514e-11	3.59116e-10				ENSDARG00000080181	dre-mir-499
ENSDARG00000079358	AKAP13 (2 of 2)	8700.27	2099.59	15300.9	7.28759	2.86544	3.50921e-08	3.03844e-07				ENSDARG00000103269	U1
ENSDARG00000054177	adgra1a	175.981	42.4831	309.48	7.28477	2.86488	4.47926e-13	6.84502e-12				ENSDARG00000103327	U6
ENSDARG00000090883	gabra3	59.5386	14.4043	104.673	7.26679	2.86132	1.07725e-06	7.61372e-06				ENSDARG00000080363	U4
ENSDARG00000003779	ctnnd2b	1339.58	324.26	2354.9	7.2624	2.86045	2.35494e-24	9.60666e-23				ENSDARG00000104238	5_8S_rRNA
ENSDARG00000062217	kcnj3b	382.497	92.651	672.343	7.25673	2.85932	1.60225e-13	2.57473e-12				ENSDARG00000104055	U1
ENSDARG00000097477	si:dkey-4c2.11	44.6408	10.8245	78.4572	7.24813	2.85761	1.99912e-05	0.000114445				ENSDARG00000089196	dre-mir-92b
ENSDARG00000068050	agbl4	258.416	62.6645	454.168	7.24761	2.85751	2.31807e-15	4.49794e-14				ENSDARG00000085424	U6
ENSDARG00000063730	osbpl6	160.022	38.8182	281.227	7.2447	2.85693	3.80918e-05	0.000206586				ENSDARG00000087612	5S_rRNA
ENSDARG00000071086	gpr155b	492.998	119.691	866.306	7.23786	2.85556	1.88197e-08	1.6903e-07				ENSDARG00000100877	CR790388.4
ENSDARG00000070528	cana1hb	338.91	82.3092	595.51	7.23504	2.855	0.00105124	0.004094				ENSDARG00000087637	U6
ENSDARG00000097111	si:ch211-213i6.1	37.6729	9.15236	66.1935	7.2324	2.85447	0.000100306	0.00049872				ENSDARG00000101356	CABZ01044157.1
ENSDARG00000039936	GFRA1 (1 to many)	641.848	156.022	1127.67	7.22765	2.85353	4.80618e-13	7.30329e-12				ENSDARG00000081432	U4
ENSDARG00000090963	atp6ap1lb	276.268	67.1982	485.339	7.2225	2.8525	8.04088e-16	1.64422e-14				ENSDARG00000099490	dre-mir-430a-2
ENSDARG00000029772	ablim3	58.927	14.3503	103.504	7.21267	2.85053	2.29383e-06	1.5406e-05				ENSDARG00000098484	U6
ENSDARG00000055787	dzank1	197.721	48.2062	347.237	7.20316	2.84863	3.3934e-13	5.25502e-12				ENSDARG00000083103	5S_rRNA
ENSDARG00000089009	frmpd1b	1260.68	307.642	2213.72	7.19578	2.84715	1.57576e-19	4.33878e-18				ENSDARG00000084932	5S_rRNA
ENSDARG00000013360	sh3gl3a	800.913	195.451	1406.37	7.19555	2.8471	0.000419215	0.00180908				ENSDARG00000089912	U6
ENSDARG00000077047	ptprnb	2217.58	541.251	3893.92	7.19429	2.84685	2.80017e-06	1.85962e-05				ENSDARG00000083753	5S_rRNA
ENSDARG00000056656	tspan18a	8609.96	2101.72	15118.2	7.19324	2.84664	2.30809e-13	3.64393e-12				ENSDARG00000089180	U6
ENSDARG00000004721	mpp5b	41.0271	10.0212	72.0331	7.18808	2.84561	2.96616e-05	0.000164424				ENSDARG00000087578	U5
ENSDARG00000075041	fmnl2b	1700.82	415.466	2986.18	7.18754	2.8455	6.92141e-19	1.81336e-17				ENSDARG00000099067	CABZ01039298.1
ENSDARG00000076233	CHL1 (1 of 2)	8481.5	2072.92	14890.1	7.18314	2.84461	8.08254e-29	4.65665e-27				ENSDARG00000082395	5S_rRNA
ENSDARG00000063483	RNF122	558.985	136.733	981.237	7.17632	2.84324	9.38221e-21	2.8657e-19				ENSDARG00000081514	dre-mir-23b
ENSDARG00000088825	FO818716.1	113.133	27.7582	198.508	7.15135	2.83821	0.00166188	0.00613967				ENSDARG00000083699	SNORA81
ENSDARG00000075126	si:dkey-84j12.1	165.544	40.6179	290.471	7.1513	2.8382	4.43632e-12	6.10415e-11				ENSDARG00000087276	U5
ENSDARG00000062631	npffr1l2	59.261	14.5433	103.979	7.14957	2.83786	1.63558e-06	1.12587e-05				ENSDARG00000102120	SNORA74
ENSDARG00000032565	cacng2a	129.858	31.8942	227.822	7.14307	2.83654	1.35969e-09	1.40972e-08				ENSDARG00000083583	5S_rRNA
ENSDARG00000062976	iffo1a	142.521	35.0454	249.997	7.13352	2.83461	4.4194e-09	4.30312e-08				ENSDARG00000098251	U1
ENSDARG00000075551	aifm5	28.1081	6.91254	49.3037	7.1325	2.83441	0.00187373	0.00682386				ENSDARG00000081329	5S_rRNA
ENSDARG00000097648	si:dkey-35i13.1	177.168	43.576	310.76	7.13145	2.8342	2.11541e-09	2.14211e-08				ENSDARG00000098974	U1
ENSDARG00000025189	cpne8	62.3982	15.3581	109.438	7.12575	2.83304	9.92695e-07	7.04066e-06				ENSDARG00000067607	srebf1
ENSDARG00000016454	esr2a	266.772	65.6651	467.879	7.12523	2.83294	7.10485e-15	1.30864e-13				ENSDARG00000086007	SNORA77
ENSDARG00000016348	dip2bb	1218.12	299.872	2136.37	7.12427	2.83274	7.54111e-18	1.80816e-16				ENSDARG00000081399	dre-mir-200a
ENSDARG00000094625	si:dkey-84j12.1	91.2562	22.5063	160.006	7.10941	2.82973	1.95325e-08	1.75044e-07				ENSDARG00000082538	U5
ENSDARG00000076280	ppp1r1b	206.223	50.9287	361.518	7.09851	2.82752	2.72608e-11	3.43594e-10				ENSDARG00000084684	5S_rRNA
ENSDARG00000074328	apba1b	1639.51	405.603	2873.41	7.0843	2.82462	1.63836e-24	6.80914e-23				ENSDARG00000080876	CU682811.1
ENSDARG00000076752	tmem67	2846.56	704.679	4988.44	7.07902	2.82355	0.00026818	0.00121174				ENSDARG00000083232	5S_rRNA
ENSDARG00000069701	lgi2b	93.8113	23.2245	164.398	7.07864	2.82347	6.63416e-09	6.33279e-08				ENSDARG00000104019	5S_rRNA
ENSDARG00000090605	FILIP1L (2 of 2)	121.642	30.1371	213.147	7.07258	2.82224	4.95899e-10	5.42366e-09				ENSDARG00000090928	U1
ENSDARG00000063008	si:dkeyp-27e10.3	631.785	156.632	1106.94	7.0671	2.82112	1.30772e-20	3.94964e-19				ENSDARG00000104521	U6
ENSDARG00000069427	nkain2	92.5046	22.9349	162.074	7.06671	2.82104	1.66034e-08	1.50011e-07				ENSDARG00000099013	U1
ENSDARG00000094947	si:ch73-369o7.3	85.2911	21.1663	149.416	7.05916	2.8195	6.02245e-08	5.04909e-07				ENSDARG00000104229	Metazoa_SRP
ENSDARG00000070320	si:dkey-245p14.4	28.0582	6.96655	49.1498	7.05511	2.81867	0.000364826	0.00159935				ENSDARG00000091041	SNORA14
ENSDARG00000090553	socs7	158.34	39.417	277.264	7.03412	2.81437	1.1515e-11	1.50842e-10				ENSDARG00000100100	5S_rRNA
ENSDARG00000075928	hivep3a	1406.61	350.407	2462.81	7.02843	2.8132	1.97929e-18	4.94579e-17				ENSDARG00000085732	5S_rRNA
ENSDARG00000075193	si:ch211-198k9.7	20.8447	5.19791	36.4914	7.02041	2.81155	0.00254595	0.00891668				ENSDARG00000085301	SNORA31
ENSDARG00000013843	sept5a	1381.51	344.989	2418.02	7.00898	2.80921	2.65451e-09	2.65702e-08				ENSDARG00000100988	CABZ01076674.1
ENSDARG00000053248	inab	40.4302	10.1062	70.7541	7.00105	2.80757	8.22096e-05	0.000417191				ENSDARG00000100212	5S_rRNA
ENSDARG00000087888	CABZ01114120.1	34.3195	8.58465	60.0543	6.99554	2.80644	0.000174235	0.000823519				ENSDARG00000102784	5S_rRNA
ENSDARG00000069339	tbc1d24	1196.56	299.378	2093.75	6.99365	2.80605	1.64433e-23	6.2272e-22				ENSDARG00000099231	U1
ENSDARG00000078087	CNNM1	118.563	29.6659	207.461	6.99325	2.80596	1.93284e-06	1.31413e-05				ENSDARG00000098781	U6
ENSDARG00000006212	MYT1L (1 of 2)	139.228	34.9063	243.55	6.97724	2.80266	4.70887e-11	5.81741e-10				ENSDARG00000085848	5S_rRNA
ENSDARG00000069669	adra2c	197.944	49.6967	346.192	6.96609	2.80035	1.75175e-09	1.79328e-08				ENSDARG00000080278	5S_rRNA
ENSDARG00000070625	enpp5	1392.44	349.858	2435.03	6.96005	2.7991	3.23297e-08	2.81034e-07				ENSDARG00000086157	SNORD60
ENSDARG00000074564	fam57bb	238.662	60.2316	417.092	6.9248	2.79177	3.46052e-14	5.97555e-13				ENSDARG00000102811	Metazoa_SRP
ENSDARG00000024167	kcnh1a	93.2757	23.5566	162.995	6.91927	2.79062	8.87546e-09	8.33484e-08				ENSDARG00000102170	CU915770.1
ENSDARG00000095041	si:rp71-78h1.10	1245.4	315.06	2175.74	6.90579	2.78781	1.17524e-23	4.53548e-22				ENSDARG00000098446	dre-mir-430b-1
ENSDARG00000015002	cdh4	1597.1	404.112	2790.09	6.90425	2.78749	2.2504e-24	9.21112e-23				ENSDARG00000098833	dre-mir-430c-1
ENSDARG00000070627	pimr60	94.2393	23.8462	164.632	6.90391	2.78741	1.21158e-08	1.11834e-07				ENSDARG00000090368	dre-mir-132-2
ENSDARG00000079882	OTTDARG00000034278	79.0918	20.0734	138.11	6.88027	2.78247	0.00149894	0.00561881				ENSDARG00000086414	U5
ENSDARG00000002498	KATNA1	190.127	48.3142	331.94	6.87044	2.7804	2.05065e-09	2.07826e-08				ENSDARG00000081987	dre-mir-457a
ENSDARG00000040253	onecutl	664.166	169.144	1159.19	6.85325	2.77679	9.79194e-21	2.98709e-19				ENSDARG00000089332	U1
ENSDARG00000003210	ANO2 (1 to many)	61.8395	15.7753	107.904	6.84005	2.77401	0.000585274	0.0024341				ENSDARG00000101042	BX005470.1
ENSDARG00000096540	si:dkey-148e3.2	544.81	139.027	950.593	6.83749	2.77347	1.27873e-19	3.54502e-18				ENSDARG00000098366	5S_rRNA
ENSDARG00000077203	TMEM25	56.7637	14.4893	99.0381	6.83525	2.77299	5.80356e-06	3.6688e-05				ENSDARG00000101895	CABZ01090031.1
ENSDARG00000078123	SLITRK3 (1 to many)	197.065	50.307	343.824	6.83452	2.77284	1.30794e-08	1.2009e-07				ENSDARG00000081067	5S_rRNA
ENSDARG00000096601	FAM13C	666.569	170.202	1162.94	6.83266	2.77245	1.47055e-20	4.41948e-19				ENSDARG00000083529	5S_rRNA
ENSDARG00000045150	csnk1e	2417.63	617.501	4217.75	6.83036	2.77196	1.98329e-25	8.71967e-24				ENSDARG00000086387	U6
ENSDARG00000042846	disp2	3538.75	904.008	6173.5	6.82903	2.77168	1.67365e-10	1.93401e-09				ENSDARG00000099794	CR847936.5
ENSDARG00000055089	mab21l1	10191.5	2604.53	17778.5	6.826	2.77104	7.7334e-27	3.78314e-25				ENSDARG00000086500	U6
ENSDARG00000077799	EGR4	6058.31	1549.75	10566.9	6.81843	2.76944	5.84726e-11	7.14394e-10				ENSDARG00000104939	ACEA_U3
ENSDARG00000077249	gmip	1619.73	414.517	2824.95	6.81505	2.76872	1.58044e-23	6.00394e-22				ENSDARG00000090147	U8
ENSDARG00000090808	CABZ01113152.1	38.5692	9.87062	67.2678	6.81495	2.7687	8.85959e-05	0.000445601				ENSDARG00000081232	dre-mir-454b
ENSDARG00000092638	ptprua	894.739	229.565	1559.91	6.79507	2.76449	3.52505e-22	1.19532e-20				ENSDARG00000099647	U3
ENSDARG00000076660	FOXO6 (2 of 2)	29.3033	7.53427	51.0723	6.77866	2.761	0.000833913	0.00334184				ENSDARG00000101342	U1
ENSDARG00000006849	asic2	419.869	108.063	731.674	6.7708	2.75933	1.70813e-17	3.98942e-16				ENSDARG00000103385	U1
ENSDARG00000068714	ksr1a	488.812	125.885	851.74	6.766	2.7583	9.9534e-09	9.28615e-08				ENSDARG00000101596	5S_rRNA
ENSDARG00000058262	CU929328.1	313.416	80.8417	545.991	6.75383	2.75571	2.06633e-16	4.43804e-15				ENSDARG00000083959	5S_rRNA
ENSDARG00000079742	mcf2l2	2199.6	567.375	3831.82	6.75358	2.75565	1.14186e-16	2.50559e-15				ENSDARG00000082257	dre-mir-219-1
ENSDARG00000030154	pak7	657.134	169.581	1144.69	6.7501	2.75491	3.60822e-20	1.04189e-18				ENSDARG00000099897	U6
ENSDARG00000004577	zgc:194665	292.911	75.6633	510.159	6.7425	2.75328	5.54182e-11	6.79124e-10				ENSDARG00000083706	dre-mir-2193
ENSDARG00000077128	galnt13	185.988	48.0982	323.879	6.7337	2.7514	6.09092e-12	8.23171e-11				ENSDARG00000102697	mir196c
ENSDARG00000069951	eef1a1b	264.481	68.4496	460.512	6.72775	2.75012	3.87486e-14	6.60192e-13				ENSDARG00000080804	5S_rRNA
ENSDARG00000090654	gak	565.883	146.677	985.088	6.71605	2.74761	1.58196e-19	4.35093e-18				ENSDARG00000087404	U6
ENSDARG00000060638	CLSTN2 (1 to many)	298.688	77.6365	519.739	6.69452	2.74298	1.10618e-15	2.22454e-14				ENSDARG00000101108	5S_rRNA
ENSDARG00000093768	prr18	405.396	105.437	705.355	6.68981	2.74197	2.68804e-17	6.20648e-16				ENSDARG00000089424	U6
ENSDARG00000039626	nrgna	84.5032	21.9811	147.025	6.68872	2.74173	3.89199e-07	2.94052e-06				ENSDARG00000101784	U6
ENSDARG00000058969	cntnap2a	1419.8	369.384	2470.23	6.68743	2.74145	3.09796e-18	7.59282e-17				ENSDARG00000087336	U5
ENSDARG00000053453	mpp2a	346.986	90.4112	603.561	6.67573	2.73893	1.8531e-16	3.99418e-15				ENSDARG00000104494	CT956002.2
ENSDARG00000077161	ccdc153	74.8933	19.5482	130.239	6.66244	2.73605	5.62954e-07	4.16022e-06				ENSDARG00000104261	CABZ01111729.1
ENSDARG00000037020	kif1b	13617.6	3555.63	23679.5	6.65972	2.73546	4.4772e-12	6.15691e-11				ENSDARG00000098829	U6
ENSDARG00000037256	si:ch211-145b13.5	44.5733	11.6393	77.5074	6.65913	2.73533	7.98997e-05	0.000406487				ENSDARG00000089740	U5
ENSDARG00000088463	FO904873.1	311.78	81.4404	542.12	6.65664	2.73479	1.13207e-11	1.48537e-10				ENSDARG00000081007	CU469313.1
ENSDARG00000086931	CABZ01029822.1	38.6395	10.1062	67.1728	6.64668	2.73263	0.000127961	0.000622721				ENSDARG00000087630	U6
ENSDARG00000040430	nptxra	158.492	41.5177	275.467	6.63493	2.73008	1.95659e-05	0.000112248				ENSDARG00000101107	5S_rRNA
ENSDARG00000025034	syngr3b	2363.02	619.247	4106.78	6.6319	2.72942	2.34808e-21	7.49196e-20				ENSDARG00000084555	5S_rRNA
ENSDARG00000009567	SPEG (1 to many)	2041.36	536.311	3546.42	6.61261	2.72522	1.1409e-24	4.7743e-23				ENSDARG00000080435	BX511226.1
ENSDARG00000055874	cpe	25394.7	6676.66	44112.8	6.60702	2.724	5.38203e-14	9.03683e-13				ENSDARG00000091827	U6
ENSDARG00000014273	camk2d2	1346.11	353.96	2338.25	6.60599	2.72377	2.22505e-21	7.11811e-20				ENSDARG00000087928	5S_rRNA
ENSDARG00000076443	CR388231.1	352.165	92.6935	611.637	6.59849	2.72214	3.7151e-16	7.8001e-15				ENSDARG00000099592	U6
ENSDARG00000061692	yjefn3	1090.17	287.066	1893.27	6.59525	2.72143	1.93355e-20	5.72601e-19				ENSDARG00000085630	5S_rRNA
ENSDARG00000036998	arf3b	126.948	33.4698	220.426	6.58581	2.71936	7.97486e-10	8.53777e-09				ENSDARG00000104662	SNORA30
ENSDARG00000071235	si:ch211-117c9.5	2127.3	561.092	3693.51	6.58271	2.71868	1.07427e-11	1.41489e-10				ENSDARG00000099762	U6
ENSDARG00000061551	rap1gap2a	4213.6	1111.79	7315.41	6.57986	2.71806	1.4473e-06	1.00394e-05				ENSDARG00000080351	SNORA19
ENSDARG00000031890	tcp11l1	1086.37	286.873	1885.87	6.5739	2.71675	3.11753e-22	1.06158e-20				ENSDARG00000084068	U1
ENSDARG00000022560	clcnk	121.721	32.1953	211.247	6.56142	2.71401	0.000135606	0.000655073				ENSDARG00000054337	ap1g2
ENSDARG00000038855	chmp5a	292.423	77.3779	507.469	6.55832	2.71333	9.32651e-15	1.69473e-13				ENSDARG00000099452	U6
ENSDARG00000061990	kcnh4b	50.959	13.5355	88.3825	6.52969	2.70701	3.31174e-05	0.000181675				ENSDARG00000085725	5S_rRNA
ENSDARG00000028857	SGSM1 (1 to many)	1401.01	372.188	2429.82	6.52849	2.70675	6.1869e-12	8.35214e-11				ENSDARG00000101659	SNORA17
ENSDARG00000055099	fam184b	2034.35	542.019	3526.68	6.50657	2.7019	5.35253e-15	9.97975e-14				ENSDARG00000081800	CU929237.1
ENSDARG00000034268	slit3	30976.4	8260.06	53692.8	6.5003	2.70051	3.36068e-16	7.08658e-15				ENSDARG00000082921	BX119998.1
ENSDARG00000018997	cplx2l	918.351	245.244	1591.46	6.48928	2.69806	5.20492e-21	1.62032e-19				ENSDARG00000098333	U1
ENSDARG00000057141	zgc:110045	150.322	40.1467	260.497	6.48862	2.69791	5.20226e-05	0.000274247				ENSDARG00000099389	cdo1
ENSDARG00000069425	hsbp1a	1399.59	374.033	2425.15	6.48379	2.69684	2.04605e-22	7.05611e-21				ENSDARG00000090626	U6
ENSDARG00000097406	si:dkey-81e3.2	362.277	96.8525	627.702	6.48101	2.69622	4.0634e-16	8.50201e-15				ENSDARG00000099210	U1
ENSDARG00000045608	fam19a5b	90.5603	24.2209	156.9	6.47787	2.69552	5.60922e-08	4.73367e-07				ENSDARG00000103094	U6
ENSDARG00000055629	dia1b	1609.11	430.526	2787.7	6.4751	2.6949	3.82644e-21	1.20352e-19				ENSDARG00000087374	U5
ENSDARG00000035655	rad21b	1253.59	335.871	2171.31	6.46471	2.69259	4.26406e-22	1.43989e-20				ENSDARG00000099228	5S_rRNA
ENSDARG00000093357	nyap2b	310.197	83.1125	537.281	6.4645	2.69254	5.06678e-15	9.4615e-14				ENSDARG00000081832	CABZ01086996.1
ENSDARG00000070266	spock3	7875.16	2113.13	13637.2	6.45356	2.6901	1.48668e-11	1.92469e-10				ENSDARG00000098953	U1
ENSDARG00000030376	grin2bb	912.324	244.923	1579.72	6.44987	2.68927	1.55457e-07	1.23881e-06				ENSDARG00000081507	5S_rRNA
ENSDARG00000060680	si:ch73-127m5.1	201.204	54.0258	348.383	6.44845	2.68895	1.06969e-12	1.5686e-11				ENSDARG00000080207	SNORD35
ENSDARG00000044129	si:ch211-214p16.1	3488.24	936.738	6039.74	6.44763	2.68877	9.94548e-16	2.00668e-14				ENSDARG00000104044	dre-mir-430a-11
ENSDARG00000076028	sez6l	753.028	202.313	1303.74	6.4442	2.688	4.36774e-20	1.25672e-18				ENSDARG00000100696	SNORD60
ENSDARG00000075830	syt3	723.441	194.369	1252.51	6.44399	2.68795	6.73537e-06	4.21186e-05				ENSDARG00000091814	U5
ENSDARG00000097897	sgip1a	7108.75	1909.98	12307.5	6.4438	2.68791	4.91506e-09	4.76285e-08				ENSDARG00000082495	dre-mir-726
ENSDARG00000060631	GARNL3	4207.47	1131.48	7283.46	6.43709	2.68641	9.69159e-15	1.75976e-13				ENSDARG00000090251	U6
ENSDARG00000092898	si:ch211-157j23.3	729.036	196.3	1261.77	6.42777	2.68432	1.28116e-08	1.17854e-07				ENSDARG00000084669	U6
ENSDARG00000062165	TUB	701.007	189.137	1212.88	6.4127	2.68093	2.05687e-08	1.83586e-07				ENSDARG00000083742	U6
ENSDARG00000021151	ptpreb	1139.16	307.877	1970.44	6.40007	2.67809	1.83169e-21	5.93785e-20				ENSDARG00000105097	Metazoa_SRP
ENSDARG00000043410	xkr6b	87.0128	23.5566	150.469	6.38754	2.67526	0.000258727	0.00117578				ENSDARG00000098698	BX005277.1
ENSDARG00000040965	zgc:101731	2165.11	586.396	3743.83	6.38447	2.67457	8.46072e-06	5.19984e-05				ENSDARG00000101590	CU467964.1
ENSDARG00000031712	grm3	68.1234	18.4553	117.791	6.38254	2.67413	8.11294e-07	5.85659e-06				ENSDARG00000101904	5S_rRNA
ENSDARG00000039240	cacng5b	58.1501	15.8293	100.471	6.34714	2.66611	6.89388e-05	0.000355033				ENSDARG00000091188	BX511056.5
ENSDARG00000077468	si:ch73-206p6.1	504.583	137.416	871.749	6.34385	2.66536	1.90816e-17	4.44805e-16				ENSDARG00000081096	5S_rRNA
ENSDARG00000074991	CDH19	1385.29	377.296	2393.29	6.34326	2.66522	1.76951e-05	0.00010258				ENSDARG00000098778	U6
ENSDARG00000067545	adam19b	1694.95	462.046	2927.86	6.33673	2.66374	1.39353e-06	9.69963e-06				ENSDARG00000081940	U1
ENSDARG00000020231	mapre3a	290.551	79.2236	501.878	6.33496	2.66334	1.39005e-14	2.48138e-13				ENSDARG00000099250	U6
ENSDARG00000046148	tnfaip8l2b	1324.6	361.313	2287.9	6.33218	2.6627	5.51476e-05	0.000289028				ENSDARG00000104215	U1
ENSDARG00000039384	gak	3459.43	945.29	5973.57	6.3193	2.65976	1.60098e-16	3.46613e-15				ENSDARG00000091447	U6
ENSDARG00000078317	si:dkey-175m17.7	364.036	99.4785	628.594	6.3189	2.65967	2.3845e-13	3.75481e-12				ENSDARG00000091787	U6
ENSDARG00000079059	fam134b	439.841	120.282	759.401	6.31353	2.65845	3.10461e-17	7.10757e-16				ENSDARG00000081222	BX571961.1
ENSDARG00000069318	efr3bb	1654.65	453.098	2856.21	6.30374	2.65621	3.93586e-19	1.05272e-17				ENSDARG00000091392	5S_rRNA
ENSDARG00000069615	ckmt2a	56.0338	15.3466	96.721	6.30242	2.65591	8.88493e-06	5.43445e-05				ENSDARG00000082506	5S_rRNA
ENSDARG00000052604	CPEB2	738.179	202.378	1273.98	6.29505	2.65422	3.95588e-20	1.13956e-18				ENSDARG00000090800	U6
ENSDARG00000024229	ubl7a	361.78	99.2199	624.34	6.29249	2.65363	1.63107e-15	3.22147e-14				ENSDARG00000103461	5S_rRNA
ENSDARG00000095819	AMER3	31.7836	8.7237	54.8436	6.28673	2.65231	0.00105612	0.00410852				ENSDARG00000080506	U6
ENSDARG00000017209	CABZ01041105.1	218.537	59.996	377.078	6.28505	2.65192	2.76949e-08	2.4256e-07				ENSDARG00000098725	U3
ENSDARG00000063169	ubn1	22.7585	6.24829	39.2687	6.28471	2.65185	0.00275877	0.00954687				ENSDARG00000103813	ATE1
ENSDARG00000060875	pde1a	1386.85	380.807	2392.89	6.28373	2.65162	1.35079e-15	2.68974e-14				ENSDARG00000102354	U6
ENSDARG00000035907	fam49a	1408.8	387.029	2430.58	6.28009	2.65079	1.94878e-21	6.26728e-20				ENSDARG00000102547	dre-mir-430c-1
ENSDARG00000079857	si:ch211-189k9.2	478.482	131.747	825.216	6.26363	2.647	3.59483e-14	6.1855e-13				ENSDARG00000103041	5S_rRNA
ENSDARG00000062471	fam19a4b	43.3	11.9289	74.6712	6.2597	2.64609	3.79464e-05	0.00020598				ENSDARG00000103928	5S_rRNA
ENSDARG00000077222	tmem130	24.9329	6.87002	42.9958	6.25848	2.64581	0.00239133	0.00845803				ENSDARG00000101408	U6
ENSDARG00000039220	st6galnac5a	31.2236	8.62717	53.8201	6.23844	2.64119	0.000821344	0.00329799				ENSDARG00000086993	U6
ENSDARG00000016584	rgs7a	237.129	65.5571	408.701	6.23428	2.64022	5.24467e-13	7.91518e-12				ENSDARG00000080313	BX294190.2
ENSDARG00000034907	paqr7b	511.267	141.692	880.843	6.21662	2.63613	8.00842e-08	6.61824e-07				ENSDARG00000098301	DUPD1 (1 to many)
ENSDARG00000075833	lyve1a	4072.15	1129.88	7014.42	6.20809	2.63415	0.000716352	0.00291103				ENSDARG00000102629	U1
ENSDARG00000026052	ccdc3	96.1162	26.7078	165.525	6.19761	2.63171	0.000783458	0.00316048				ENSDARG00000098421	U6
ENSDARG00000044048	prnpb	355.906	99.0579	612.754	6.18582	2.62897	1.72173e-15	3.39226e-14				ENSDARG00000084914	5S_rRNA
ENSDARG00000071375	celf5a	337.239	94.0105	580.468	6.1745	2.62632	1.69979e-07	1.34616e-06				ENSDARG00000083500	dre-mir-30e-2
ENSDARG00000019328	plxna4	3841.93	1071.56	6612.29	6.17069	2.62543	8.92414e-15	1.63015e-13				ENSDARG00000105130	U1
ENSDARG00000032126	scg5	609.746	170.145	1049.35	6.16737	2.62466	1.49692e-13	2.41344e-12				ENSDARG00000099570	5S_rRNA
ENSDARG00000070608	smpd3	684.067	190.937	1177.2	6.16538	2.62419	1.53558e-09	1.57929e-08				ENSDARG00000091318	5S_rRNA
ENSDARG00000076996	si:ch73-182a11.2	707.627	197.833	1217.42	6.15378	2.62147	3.06827e-19	8.23387e-18				ENSDARG00000103500	SCARNA8
ENSDARG00000090827	BX088718.4	59.1815	16.5476	101.815	6.15289	2.62126	8.04413e-06	4.96767e-05				ENSDARG00000105107	CU595952.1
ENSDARG00000012534	slc6a6a	482.513	134.922	830.105	6.1525	2.62117	3.24798e-17	7.42711e-16				ENSDARG00000082614	U2
ENSDARG00000094881	si:ch211-197h24.8	82.8167	23.182	142.451	6.14491	2.61939	0.000352009	0.00154763				ENSDARG00000101397	U3
ENSDARG00000063568	syt7a	265.301	74.2923	456.31	6.14209	2.61873	2.92431e-12	4.10264e-11				ENSDARG00000080129	U6
ENSDARG00000077229	ano8b	199.576	55.891	343.261	6.14161	2.61862	7.97547e-12	1.06601e-10				ENSDARG00000085400	U6
ENSDARG00000054124	htr1d	107.997	30.2761	185.717	6.13413	2.61686	2.1989e-08	1.94974e-07				ENSDARG00000104673	U1
ENSDARG00000062991	abi1b	863.365	242.116	1484.61	6.13183	2.61632	5.91138e-20	1.68492e-18				ENSDARG00000099807	dre-mir-202
ENSDARG00000070940	htr2b	593.817	166.654	1020.98	6.12636	2.61503	2.73172e-18	6.74962e-17				ENSDARG00000082646	U1
ENSDARG00000057394	rab33a	207.819	58.6445	356.993	6.08741	2.60583	7.21851e-12	9.68028e-11				ENSDARG00000101416	U1
ENSDARG00000061622	kcng3	1072.13	302.907	1841.36	6.07897	2.60383	7.55514e-10	8.12061e-09				ENSDARG00000102871	CU468000.1
ENSDARG00000060349	wasf1	328.447	92.9291	563.965	6.06876	2.6014	1.08057e-13	1.76558e-12				ENSDARG00000099912	U1
ENSDARG00000097943	si:dkey-229p15.6	57.6496	16.312	98.9873	6.06838	2.60131	0.000100188	0.000498244				ENSDARG00000102116	CABZ01072487.2
ENSDARG00000068428	si:ch211-153j24.3	241.323	68.3026	414.342	6.06628	2.60081	1.77617e-13	2.83546e-12				ENSDARG00000082074	5S_rRNA
ENSDARG00000089771	KCTD5 (2 of 2)	78.1412	22.1201	134.162	6.06517	2.60055	1.97475e-05	0.000113156				ENSDARG00000101326	U6
ENSDARG00000005343	ccdc85al	951.063	269.411	1632.72	6.06032	2.59939	1.33434e-19	3.69076e-18				ENSDARG00000103550	5S_rRNA
ENSDARG00000070311	rhbdl3	417.354	118.235	716.472	6.05974	2.59926	1.05808e-12	1.55251e-11				ENSDARG00000100432	CCL20
ENSDARG00000023600	sh3gl2	712.041	201.827	1222.26	6.05597	2.59836	3.21482e-05	0.000177118				ENSDARG00000084302	U6
ENSDARG00000076591	snap91	5014.98	1423.47	8606.48	6.04612	2.59601	2.03229e-11	2.59375e-10				ENSDARG00000100444	U6
ENSDARG00000069385	RGL2	2341.9	665.306	4018.49	6.04006	2.59456	4.54416e-10	4.99016e-09				ENSDARG00000100931	U1
ENSDARG00000097192	si:ch73-59c19.2	807.031	229.441	1384.62	6.03476	2.5933	1.56494e-07	1.24504e-06				ENSDARG00000102011	Metazoa_SRP
ENSDARG00000017790	chrnb2b	1083.83	308.553	1859.12	6.02527	2.59102	4.5714e-09	4.4402e-08				ENSDARG00000085521	5S_rRNA
ENSDARG00000063056	tulp4b	721.983	205.808	1238.16	6.0161	2.58883	2.56711e-07	1.99088e-06				ENSDARG00000102190	U1
ENSDARG00000088650	TSNARE1	352.454	100.529	604.38	6.012	2.58785	3.60251e-15	6.83745e-14				ENSDARG00000101815	BX276122.6
ENSDARG00000063715	OTTDARG00000039025	234.842	67.0476	402.635	6.00522	2.58622	1.72147e-12	2.47805e-11				ENSDARG00000090457	5S_rRNA
ENSDARG00000006892	myo3b	1769.83	505.409	3034.25	6.00355	2.58582	1.38546e-10	1.62023e-09				ENSDARG00000083501	5S_rRNA
ENSDARG00000086543	BX284638.2	2932.78	837.771	5027.78	6.00138	2.58529	1.08399e-22	3.85309e-21				ENSDARG00000082173	dre-let-7a-6
ENSDARG00000074644	SPOCK1	145.959	41.7108	250.208	5.99863	2.58463	9.89012e-10	1.04547e-08				ENSDARG00000080533	SNORA21
ENSDARG00000086902	DIRAS2	174.508	49.9208	299.096	5.9914	2.58289	2.94245e-07	2.26392e-06				ENSDARG00000081654	SNORD101
ENSDARG00000061000	klhdc8a	50.6466	14.4893	86.8038	5.99088	2.58277	7.46552e-05	0.000381883				ENSDARG00000087073	5S_rRNA
ENSDARG00000007824	camta1b	1373.87	393.192	2354.54	5.98828	2.58214	1.31002e-20	3.95168e-19				ENSDARG00000080487	5S_rRNA
ENSDARG00000075580	lrch2	362.485	103.765	621.204	5.98664	2.58175	3.45483e-15	6.57255e-14				ENSDARG00000087371	U6
ENSDARG00000023914	mark4a	526.907	150.886	902.928	5.98416	2.58115	7.37034e-11	8.87104e-10				ENSDARG00000099683	BX276122.2
ENSDARG00000013005	opcml	131.546	37.7253	225.366	5.97387	2.57866	1.69007e-09	1.73379e-08				ENSDARG00000104212	5S_rRNA
ENSDARG00000060317	acsl6	116.297	33.3847	199.209	5.96708	2.57702	1.4173e-08	1.2935e-07				ENSDARG00000080902	U1
ENSDARG00000060711	sv2bb	238.705	68.6002	408.811	5.95932	2.57515	2.06945e-12	2.94237e-11				ENSDARG00000099826	U6
ENSDARG00000095333	si:ch211-157j23.3	309.084	88.8471	529.321	5.95766	2.57475	1.67326e-14	2.97818e-13				ENSDARG00000081098	mir196d
ENSDARG00000075209	p4htm	897.134	257.988	1536.28	5.95486	2.57407	4.17156e-17	9.45229e-16				ENSDARG00000099477	5S_rRNA
ENSDARG00000070100	RIN1 (1 to many)	33.6271	9.67755	57.5767	5.94951	2.57277	0.000629125	0.00259693				ENSDARG00000090463	BX511056.3
ENSDARG00000002635	FAM184A (1 to many)	481.845	138.745	824.946	5.94577	2.57186	2.3901e-11	3.02502e-10				ENSDARG00000102919	U1
ENSDARG00000077269	SGIP1 (1 of 2)	719.807	207.391	1232.22	5.94154	2.57084	1.2049e-14	2.16198e-13				ENSDARG00000100079	U6
ENSDARG00000023318	fmn2a	271.733	78.3433	465.123	5.93699	2.56973	2.88511e-13	4.49652e-12				ENSDARG00000087969	U6
ENSDARG00000079985	nrip2	2412.42	695.728	4129.11	5.93494	2.56923	1.35771e-06	9.46932e-06				ENSDARG00000086039	U5
ENSDARG00000079581	nyap2a	152.817	44.0897	261.545	5.93211	2.56854	0.000977885	0.00384547				ENSDARG00000082068	5S_rRNA
ENSDARG00000093123	BX119910.13	211.829	61.1314	362.527	5.93028	2.5681	3.59853e-08	3.10914e-07				ENSDARG00000104506	dre-mir-219-2
ENSDARG00000095017	si:dkey-108p14.4	89.4911	25.839	153.143	5.92682	2.56726	2.51351e-07	1.95243e-06				ENSDARG00000105132	U1
ENSDARG00000028354	stxbp6l	189.924	54.8601	324.987	5.92392	2.56655	1.28577e-05	7.64514e-05				ENSDARG00000098527	CABZ01060491.1
ENSDARG00000021720	col7a1	2090.96	605.119	3576.81	5.91091	2.56338	2.19524e-22	7.53853e-21				ENSDARG00000103320	lclat1
ENSDARG00000077687	rp1	35.4151	10.2568	60.5734	5.9057	2.56211	0.000496325	0.00210229				ENSDARG00000102924	zgc:112334
ENSDARG00000035533	tacr1a	431.32	124.943	737.697	5.90427	2.56176	1.85818e-09	1.89346e-08				ENSDARG00000103392	Metazoa_SRP
ENSDARG00000061746	arhgef9a	849.839	246.237	1453.44	5.90261	2.56135	1.88722e-05	0.000108615				ENSDARG00000102838	CR354435.2
ENSDARG00000070951	hmga1b	1880.21	545.831	3214.58	5.88934	2.55811	1.94418e-21	6.26309e-20				ENSDARG00000082167	dre-mir-142a
ENSDARG00000009822	her4.4	1723.65	501.398	2945.89	5.87537	2.55468	1.65731e-10	1.91695e-09				ENSDARG00000099818	5S_rRNA
ENSDARG00000088296	5S_rRNA	169.386	49.3761	289.396	5.86106	2.55116	7.31036e-11	8.81193e-10				ENSDARG00000090608	U5
ENSDARG00000089742	fam161a	81.3648	23.7497	138.98	5.85185	2.54889	0.000147882	0.000708114				ENSDARG00000082020	SNORA69
ENSDARG00000053869	ankrd55	178.236	52.0641	304.408	5.84679	2.54765	9.10808e-11	1.08658e-09				ENSDARG00000086143	U5
ENSDARG00000024017	mamdc1	223.157	65.1939	381.119	5.84594	2.54743	2.26174e-09	2.28267e-08				ENSDARG00000087302	U6
ENSDARG00000060326	map1sb	550.659	160.942	940.376	5.84295	2.5467	7.5454e-17	1.67383e-15				ENSDARG00000101370	ACEA_U3
ENSDARG00000039500	LRFN3 (1 to many)	60.4779	17.737	103.219	5.8194	2.54087	1.62245e-05	9.47328e-05				ENSDARG00000105062	U6
ENSDARG00000074746	kcnd1	109.033	31.9907	186.076	5.81656	2.54017	4.20039e-06	2.71102e-05				ENSDARG00000104333	CABZ01088330.1
ENSDARG00000010727	ttyh2l	945.754	277.791	1613.72	5.80911	2.53832	2.36719e-19	6.39482e-18				ENSDARG00000103214	U6
ENSDARG00000014866	hprt1l	513.052	150.705	875.399	5.8087	2.53822	0.000503245	0.00212975				ENSDARG00000103539	5S_rRNA
ENSDARG00000077996	cdh24b	110.144	32.3769	187.91	5.80384	2.53701	4.35517e-08	3.72449e-07				ENSDARG00000081408	BX908780.1
ENSDARG00000090035	rtn4r	112.564	33.0951	192.032	5.80242	2.53665	2.19218e-08	1.94449e-07				ENSDARG00000080489	dre-mir-141
ENSDARG00000089467	fam161b	272.486	80.1544	464.817	5.79902	2.53581	3.48401e-12	4.85147e-11				ENSDARG00000099857	5S_rRNA
ENSDARG00000017338	kidins220b	14273.2	4199.62	24346.8	5.79739	2.5354	5.40869e-13	8.15767e-12				ENSDARG00000089575	U6
ENSDARG00000033599	zgc:100906	161.68	47.6155	275.744	5.79106	2.53383	7.60965e-10	8.17197e-09				ENSDARG00000100888	5S_rRNA
ENSDARG00000093804	sst6	66.2765	19.5482	113.005	5.78084	2.53128	7.36086e-06	4.58413e-05				ENSDARG00000102079	CR394525.1
ENSDARG00000079440	coro2ba	1240.42	366.178	2114.67	5.77496	2.52981	1.538e-08	1.3984e-07				ENSDARG00000102582	ACEA_U3
ENSDARG00000058701	nos1apb	53.9612	15.9373	91.9851	5.77167	2.52899	1.30698e-05	7.76367e-05				ENSDARG00000088756	U6
ENSDARG00000062696	dgkg	999.038	296.246	1701.83	5.74464	2.52222	4.51277e-06	2.89496e-05				ENSDARG00000087223	SNORD53_SNORD92
ENSDARG00000005476	nav3	8279.71	2455.38	14104	5.74413	2.52209	2.94201e-17	6.75441e-16				ENSDARG00000091347	Metazoa_SRP
ENSDARG00000045836	mapk11	872.252	258.722	1485.78	5.74278	2.52175	2.22759e-18	5.53777e-17				ENSDARG00000090098	dre-mir-30a
ENSDARG00000040087	epb41l4a	4388.14	1302.23	7474.06	5.73945	2.52091	2.42314e-09	2.43445e-08				ENSDARG00000100641	snoU2_19
ENSDARG00000096942	grm7p	76.3666	22.6993	130.034	5.72853	2.51817	2.14664e-06	1.4492e-05				ENSDARG00000090249	CR847936.2
ENSDARG00000069430	tp53i11a	1611.67	479.165	2744.17	5.72698	2.51777	1.51825e-10	1.76113e-09				ENSDARG00000099338	U1
ENSDARG00000094763	npy2r	32.2123	9.58102	54.8436	5.72419	2.51707	0.00173558	0.00637322				ENSDARG00000098648	U1
ENSDARG00000022518	pex5la	448.86	133.559	764.161	5.72155	2.51641	1.86568e-07	1.47035e-06				ENSDARG00000102164	5S_rRNA
ENSDARG00000052642	shisa9b	49.2448	14.6824	83.8071	5.708	2.51299	8.72584e-05	0.000439966				ENSDARG00000100763	U6
ENSDARG00000088168	ablim3	493.237	147.225	839.249	5.70045	2.51108	2.72584e-15	5.24729e-14				ENSDARG00000090588	U6
ENSDARG00000057649	satb1a	467.656	139.753	795.558	5.69261	2.50909	6.43725e-11	7.80982e-10				ENSDARG00000083256	SNORD94
ENSDARG00000074671	nptx1l	813.468	243.305	1383.63	5.68681	2.50762	1.3528e-18	3.42254e-17				ENSDARG00000087989	U6
ENSDARG00000020708	mdkb	6936.56	2078.65	11794.5	5.6741	2.50439	1.20719e-09	1.26021e-08				ENSDARG00000085090	5S_rRNA
ENSDARG00000045789	srgap1b	586.444	175.826	997.062	5.67075	2.50354	8.54626e-16	1.7417e-14				ENSDARG00000083614	U1
ENSDARG00000075362	dfnb31a	457.73	137.331	778.128	5.66606	2.50235	4.52311e-07	3.38996e-06				ENSDARG00000083457	SNORD74
ENSDARG00000076639	esamb	37.1841	11.1566	63.2115	5.66584	2.50229	0.00042625	0.00183521				ENSDARG00000102238	5S_rRNA
ENSDARG00000094402	si:dkey-200c24.1	430.849	129.38	732.317	5.66021	2.50085	2.02243e-11	2.58253e-10				ENSDARG00000100994	dre-mir-725-1
ENSDARG00000090564	PDZD4 (1 to many)	337.321	101.309	573.333	5.65924	2.50061	8.92705e-14	1.47348e-12				ENSDARG00000087323	U5
ENSDARG00000013500	abca2	6685.24	2009.25	11361.2	5.65446	2.49939	1.07532e-15	2.16426e-14				ENSDARG00000104879	CU694495.1
ENSDARG00000086037	jam3a	1160.98	348.936	1973.02	5.65439	2.49937	7.40492e-09	7.02331e-08				ENSDARG00000084572	U6
ENSDARG00000043953	BX119910.1	29.0596	8.7352	49.3839	5.65344	2.49913	0.00135376	0.00513558				ENSDARG00000104556	5S_rRNA
ENSDARG00000094426	her4.2	1525.04	458.675	2591.41	5.64977	2.49819	1.02389e-20	3.11562e-19				ENSDARG00000104010	U6
ENSDARG00000017217	igsf11	66.3484	19.9768	112.72	5.64253	2.49634	1.09963e-05	6.61275e-05				ENSDARG00000044815	SERINC4
ENSDARG00000061479	thsd7aa	505.304	152.153	858.456	5.64206	2.49622	4.31615e-14	7.33837e-13				ENSDARG00000102666	U6
ENSDARG00000088293	doc2b	796.198	239.888	1352.51	5.63809	2.49521	2.06052e-08	1.83843e-07				ENSDARG00000088792	5S_rRNA
ENSDARG00000074403	PEX5L (1 to many)	185.647	55.9875	315.306	5.63171	2.49357	3.04075e-09	3.02371e-08				ENSDARG00000085774	5S_rRNA
ENSDARG00000091328	ADAMTS2 (2 of 2)	168.376	50.7896	285.962	5.63033	2.49322	3.5554e-05	0.00019383				ENSDARG00000085871	5S_rRNA
ENSDARG00000055229	ncs1a	590.695	178.239	1003.15	5.62813	2.49266	7.68156e-06	4.76069e-05				ENSDARG00000103664	U6
ENSDARG00000062627	sacs	389.657	117.59	661.724	5.62737	2.49246	2.38777e-14	4.18255e-13				ENSDARG00000080568	dre-mir-731
ENSDARG00000090540	sv2bb	413.494	124.792	702.196	5.62692	2.49235	2.55429e-15	4.94054e-14				ENSDARG00000083513	BX279525.1
ENSDARG00000076218	b3galt4	112.128	33.8984	190.358	5.61555	2.48943	5.48127e-08	4.63857e-07				ENSDARG00000100042	U6
ENSDARG00000019179	lrit1a	102.666	31.1334	174.199	5.59524	2.4842	1.05054e-07	8.56818e-07				ENSDARG00000080495	CR759822.1
ENSDARG00000063578	DGKI	3998.83	1212.8	6784.86	5.59438	2.48398	5.73765e-12	7.79763e-11				ENSDARG00000100779	U1
ENSDARG00000074535	lingo2a	136.209	41.3362	231.081	5.59029	2.48292	4.83166e-09	4.6839e-08				ENSDARG00000099150	U6
ENSDARG00000039442	CABZ01058452.1	76.4392	23.2245	129.654	5.58263	2.48094	3.35259e-06	2.1953e-05				ENSDARG00000085946	5S_rRNA
ENSDARG00000044815	SERINC4	74.0757	22.5178	125.634	5.57932	2.48009	1.56235e-06	1.07852e-05				ENSDARG00000103863	U1
ENSDARG00000010793	CABZ01115322.1	398.853	121.386	676.321	5.57165	2.47811	0.000454705	0.00194395				ENSDARG00000101294	BLOC1S5
ENSDARG00000003971	isl2a	3996.96	1216.72	6777.21	5.57007	2.47769	6.90494e-22	2.29972e-20				ENSDARG00000100298	5S_rRNA
ENSDARG00000037359	CDR2 (1 to many)	256.1	78.0226	434.178	5.56477	2.47632	1.41975e-12	2.06573e-11				ENSDARG00000089085	U6
ENSDARG00000073741	CABZ01072710.1	410.408	125.232	695.584	5.55434	2.47362	9.93295e-15	1.79821e-13				ENSDARG00000100744	U1
ENSDARG00000004932	anos1b	5844.35	1786.1	9902.6	5.54425	2.47099	7.2258e-11	8.71455e-10				ENSDARG00000104585	5S_rRNA
ENSDARG00000005670	ttbk2	800.179	244.591	1355.77	5.54299	2.47066	9.13846e-12	1.21412e-10				ENSDARG00000081303	dre-mir-363
ENSDARG00000076731	m1ap	77.1849	23.6417	130.728	5.52956	2.46717	4.72555e-06	3.02109e-05				ENSDARG00000091840	U6
ENSDARG00000016667	gabbr1b	376.794	115.659	637.928	5.51557	2.46351	2.39029e-05	0.000134932				ENSDARG00000086252	SNORA62
ENSDARG00000032344	pde4a	1331	408.851	2253.14	5.51091	2.46229	7.76361e-08	6.42686e-07				ENSDARG00000100016	U6
ENSDARG00000038793	ccdc24	166.488	51.1643	281.811	5.50797	2.46152	8.7338e-05	0.000440093				ENSDARG00000080565	dre-mir-212
ENSDARG00000060601	rgs7bpa	268.412	82.5023	454.322	5.50678	2.46121	3.25616e-12	4.55245e-11				ENSDARG00000101538	AL929119.1
ENSDARG00000092459	si:dkey-9i23.5	27.1307	8.34906	45.9123	5.4991	2.45919	0.00247018	0.00868635				ENSDARG00000101467	U3
ENSDARG00000077708	snx8b	146.703	45.1631	248.243	5.49659	2.45854	1.66713e-05	9.7126e-05				ENSDARG00000085336	5S_rRNA
ENSDARG00000005595	adgb	408.941	126.09	691.793	5.48651	2.45589	0.000275841	0.0012431				ENSDARG00000085249	SCARNA14
ENSDARG00000018107	rab3da	800.426	246.893	1353.96	5.48399	2.45523	2.02449e-17	4.70569e-16				ENSDARG00000090085	dre-mir-430a-4
ENSDARG00000039329	GPR180	79.22	24.5105	133.93	5.46417	2.45	0.000165067	0.000783692				ENSDARG00000098538	CABZ01112049.1
ENSDARG00000029296	si:ch211-134n22.1	817.028	252.863	1381.19	5.46221	2.44949	8.982e-12	1.19398e-10				ENSDARG00000102196	U6
ENSDARG00000039937	ccdc172	78.7951	24.414	133.176	5.45493	2.44756	2.42016e-06	1.61963e-05				ENSDARG00000083254	SNORD79
ENSDARG00000006396	nrcama	3744.31	1161.39	6327.22	5.44797	2.44572	1.57231e-12	2.27546e-11				ENSDARG00000100369	U1
ENSDARG00000055999	BRD8 (1 to many)	449.718	139.784	759.652	5.43447	2.44214	3.73831e-09	3.66934e-08				ENSDARG00000086617	U6
ENSDARG00000025024	pnoca	8185.79	2546.29	13825.3	5.42957	2.44084	9.02077e-10	9.59414e-09				ENSDARG00000100659	CABZ01074304.2
ENSDARG00000060846	cabp7b	65.175	20.3205	110.029	5.41471	2.43689	0.000222131	0.00102557				ENSDARG00000099502	U1
ENSDARG00000003998	phyhipla	457.663	142.819	772.506	5.40899	2.43536	1.03003e-14	1.86194e-13				ENSDARG00000015879	pax8
ENSDARG00000079586	gabrb2	652.852	204.058	1101.65	5.39868	2.43261	9.52893e-17	2.10424e-15				ENSDARG00000104744	BX901917.1
ENSDARG00000063133	slc4a10a	2535.57	792.554	4278.59	5.39849	2.43255	3.40545e-10	3.80325e-09				ENSDARG00000088649	CU469493.1
ENSDARG00000043673	BEGAIN	187.957	58.7951	317.119	5.39363	2.43126	3.12987e-06	2.06224e-05				ENSDARG00000085328	5S_rRNA
ENSDARG00000053673	PPP2R2B (2 of 3)	34.7336	10.867	58.6001	5.39249	2.43095	0.00164783	0.00609611				ENSDARG00000080110	5S_rRNA
ENSDARG00000090872	si:dkey-276j7.1	4877.31	1528.2	8226.42	5.38307	2.42843	1.18922e-20	3.59622e-19				ENSDARG00000103563	IFT122
ENSDARG00000063594	hipk1a	593.719	186.793	1000.64	5.35698	2.42142	2.50295e-06	1.67182e-05				ENSDARG00000091606	BX323595.1
ENSDARG00000055525	lgalslb	80.4511	25.3138	135.588	5.35631	2.42124	4.72959e-06	3.02289e-05				ENSDARG00000080147	5S_rRNA
ENSDARG00000060259	zgc:162160	139.82	44.0047	235.635	5.35478	2.42083	2.02029e-08	1.80386e-07				ENSDARG00000099588	BX511182.2
ENSDARG00000093359	inpp5jb	115.97	36.5669	195.373	5.34288	2.41762	1.8077e-06	1.237e-05				ENSDARG00000085290	5S_rRNA
ENSDARG00000095421	si:dkey-106l3.6	1891.02	596.768	3185.27	5.33754	2.41618	1.49455e-18	3.7655e-17				ENSDARG00000084797	5S_rRNA
ENSDARG00000053544	hspa4l	528.926	166.986	890.866	5.33498	2.41548	1.27868e-15	2.55662e-14				ENSDARG00000098370	U6
ENSDARG00000062236	ndrg4	7161.61	2262.16	12061.1	5.33167	2.41459	4.33829e-21	1.35749e-19				ENSDARG00000080100	dre-mir-135c-1
ENSDARG00000061497	thsd7bb	302.585	95.6091	509.56	5.32962	2.41403	2.55717e-10	2.89578e-09				ENSDARG00000082008	SNORD14
ENSDARG00000039650	itm2cb	1113.86	352.226	1875.48	5.32467	2.41269	1.27319e-16	2.78124e-15				ENSDARG00000105205	5S_rRNA
ENSDARG00000057223	efna5b	314.385	99.4555	529.315	5.32213	2.412	2.53106e-06	1.68874e-05				ENSDARG00000080667	5S_rRNA
ENSDARG00000034424	atp1b2b	91.2337	28.8936	153.574	5.31515	2.41011	4.14449e-07	3.12644e-06				ENSDARG00000088535	U6
ENSDARG00000063032	dok6	435.974	138.308	733.641	5.30439	2.40719	1.03002e-08	9.59471e-08				ENSDARG00000098393	5S_rRNA
ENSDARG00000074763	mrap2a	53.8019	17.0728	90.531	5.30265	2.40671	6.30539e-05	0.000326872				ENSDARG00000081362	dre-mir-9-5
ENSDARG00000010941	pomgnt2	1359.2	431.712	2286.68	5.29676	2.40511	1.48238e-11	1.92015e-10				ENSDARG00000102220	U6
ENSDARG00000038112	si:dkeyp-59c12.1	212.871	67.7544	357.987	5.2836	2.40152	1.3519e-10	1.58174e-09				ENSDARG00000091290	U5
ENSDARG00000087585	FAM222A (1 to many)	41.7527	13.2999	70.2056	5.27866	2.40017	0.000265491	0.00120203				ENSDARG00000102390	U1
ENSDARG00000078222	aatka	5987.11	1907.71	10066.5	5.27675	2.39965	6.52213e-10	7.0508e-09				ENSDARG00000082952	BX957317.1
ENSDARG00000090616	C25H11orf49	710.571	226.422	1194.72	5.27652	2.39959	3.71009e-16	7.79633e-15				ENSDARG00000059411	impa2
ENSDARG00000087841	ECE2	5954.88	1898.25	10011.5	5.27407	2.39892	0.000347639	0.00153008				ENSDARG00000098307	U1
ENSDARG00000040942	pnp6	872.189	278.447	1465.93	5.26466	2.39634	1.2526e-17	2.9625e-16				ENSDARG00000082246	dre-mir-1388
ENSDARG00000059351	hnrnpa3	756.316	241.977	1270.65	5.25114	2.39263	5.33789e-17	1.19834e-15				ENSDARG00000103874	FP016184.1
ENSDARG00000026871	uchl1	2857.53	914.259	4800.79	5.25102	2.3926	1.01035e-20	3.07828e-19				ENSDARG00000085938	5S_rRNA
ENSDARG00000068288	lamc2	1277.52	408.82	2146.22	5.2498	2.39226	5.09748e-16	1.05837e-14				ENSDARG00000105169	SCARNA14
ENSDARG00000060116	camk1a	182.918	58.571	307.266	5.24604	2.39123	3.11639e-10	3.49175e-09				ENSDARG00000100351	U6
ENSDARG00000077477	aatkb	2259.87	724.605	3795.13	5.23751	2.38888	8.0976e-20	2.27867e-18				ENSDARG00000102793	slc16a6a
ENSDARG00000034808	kcnip1b	551.244	177.018	925.469	5.22809	2.38629	2.34092e-05	0.000132237				ENSDARG00000082983	5S_rRNA
ENSDARG00000060401	SH3RF3	92.0866	29.6119	154.561	5.21957	2.38393	1.1529e-06	8.10975e-06				ENSDARG00000105235	U1
ENSDARG00000090213	rheb	275.25	88.5345	461.966	5.21792	2.38347	1.09113e-11	1.43553e-10				ENSDARG00000105285	FAT4 (1 to many)
ENSDARG00000078854	tusc3	294.012	94.6322	493.392	5.21379	2.38233	4.70843e-12	6.45299e-11				ENSDARG00000082968	dre-mir-429b
ENSDARG00000011222	ccdc28b	200.102	64.4642	335.739	5.20816	2.38077	2.02511e-10	2.32028e-09				ENSDARG00000082787	5S_rRNA
ENSDARG00000091571	TUSC3	198.74	64.0355	333.445	5.20719	2.38051	3.95849e-10	4.36673e-09				ENSDARG00000090363	BX511311.2
ENSDARG00000095170	lrrfip1b	1387.38	448.005	2326.75	5.19358	2.37673	4.97951e-18	1.20225e-16				ENSDARG00000081163	dre-mir-153c
ENSDARG00000013649	CASR	248.869	80.39	417.347	5.19153	2.37616	3.25906e-11	4.07811e-10				ENSDARG00000101516	CU457778.3
ENSDARG00000070770	her4.3	467.549	151.091	784.007	5.18898	2.37545	9.05017e-15	1.65069e-13				ENSDARG00000103372	U1
ENSDARG00000059423	prune2	2141.52	692.187	3590.84	5.18768	2.37509	6.45015e-19	1.69905e-17				ENSDARG00000102383	U6
ENSDARG00000056742	crmp1	180.914	58.5595	303.268	5.17881	2.37262	1.04017e-09	1.09479e-08				ENSDARG00000083954	5S_rRNA
ENSDARG00000087517	btbd3b	43.8566	14.2112	73.502	5.17211	2.37075	0.000265359	0.00120165				ENSDARG00000088992	U6
ENSDARG00000005574	vsx2	57.8099	18.7449	96.8749	5.16807	2.36963	4.80318e-05	0.000254922				ENSDARG00000104271	U6
ENSDARG00000071059	gtpbp2	499.226	161.907	836.545	5.16681	2.36927	1.39169e-09	1.43739e-08				ENSDARG00000101454	CU914775.1
ENSDARG00000032761	pde4d	686.56	223.263	1149.86	5.15023	2.36464	5.25397e-07	3.89807e-06				ENSDARG00000098372	CABZ01029904.1
ENSDARG00000094836	si:ch211-195b15.8	15621.4	5082.81	26160	5.14675	2.36366	3.9952e-21	1.25336e-19				ENSDARG00000099813	U6
ENSDARG00000074255	micu3b	553.832	180.297	927.366	5.14354	2.36276	3.73374e-15	7.07549e-14				ENSDARG00000083520	U6
ENSDARG00000088495	DNAJC11 (2 of 2)	69.4299	22.6028	116.257	5.14348	2.36275	1.33497e-05	7.91059e-05				ENSDARG00000099369	U1
ENSDARG00000040841	adra2a	462.942	150.739	775.145	5.14229	2.36241	3.72468e-14	6.37733e-13				ENSDARG00000098078	dre-mir-18a
ENSDARG00000090646	tnk2a	776.975	253.752	1300.2	5.1239	2.35724	4.6612e-13	7.10073e-12				ENSDARG00000100622	U6
ENSDARG00000023546	kcnn1b	617.168	201.614	1032.72	5.12227	2.35678	2.01377e-08	1.79937e-07				ENSDARG00000090244	U6
ENSDARG00000087247	kcnab2a	193.702	63.3287	324.075	5.11735	2.3554	3.5931e-10	3.99264e-09				ENSDARG00000087304	U6
ENSDARG00000070845	si:dkey-56d12.4	214.203	70.0367	358.369	5.11687	2.35526	0.00180797	0.00660811				ENSDARG00000086682	CU104784.2
ENSDARG00000062463	zc3h12b	541.873	177.382	906.364	5.10968	2.35323	1.55795e-07	1.23988e-06				ENSDARG00000082778	dre-mir-18c
ENSDARG00000092467	si:ch73-46j18.5	7457.42	2442.48	12472.4	5.10642	2.35231	6.34917e-10	6.86993e-09				ENSDARG00000058985	KCNJ6
ENSDARG00000015991	CU326366.1	615.118	201.475	1028.76	5.10614	2.35223	1.65073e-08	1.49253e-07				ENSDARG00000102263	U1
ENSDARG00000055570	gpr61	115.968	38.0034	193.933	5.10304	2.35136	0.00142394	0.00536913				ENSDARG00000100675	dre-mir-430c-1
ENSDARG00000034668	celf3a	5436.49	1781.62	9091.37	5.10285	2.3513	6.97511e-15	1.28669e-13				ENSDARG00000082216	5S_rRNA
ENSDARG00000058585	chst2b	1403.28	459.949	2346.6	5.10188	2.35103	2.48659e-18	6.16275e-17				ENSDARG00000089617	RNaseP_nuc
ENSDARG00000012204	CDK18	324.866	106.743	542.989	5.0869	2.34679	8.22312e-11	9.84871e-10				ENSDARG00000100299	FP017189.1
ENSDARG00000057519	pcdh1g9	73.2603	24.1244	122.396	5.07356	2.343	1.24867e-05	7.44091e-05				ENSDARG00000084816	5S_rRNA
ENSDARG00000006862	kifap3b	739.218	243.467	1234.97	5.07242	2.34267	4.33011e-16	9.03673e-15				ENSDARG00000100775	CABZ01048971.1
ENSDARG00000008803	marcksb	2444.99	805.371	4084.61	5.07171	2.34247	4.03627e-19	1.07839e-17				ENSDARG00000103242	U6
ENSDARG00000076460	bai1a	846.463	278.83	1414.1	5.07154	2.34242	2.80666e-09	2.80469e-08				ENSDARG00000103794	U1
ENSDARG00000075914	kcnj14	53.7033	17.6945	89.7122	5.07006	2.342	6.43535e-05	0.000333112				ENSDARG00000080317	U2
ENSDARG00000018856	dclk1a	1010.39	333.373	1687.4	5.06161	2.3396	3.57296e-17	8.12622e-16				ENSDARG00000083576	SNORA13
ENSDARG00000041008	ADRA2B (1 to many)	39.4652	13.0218	65.9086	5.06141	2.33954	0.000697727	0.00284676				ENSDARG00000089826	U6
ENSDARG00000031658	si:ch211-207d6.2	7634.05	2521.91	12746.2	5.05419	2.33748	5.40599e-05	0.000283818				ENSDARG00000103729	dre-mir-430a-2
ENSDARG00000098029	si:ch211-129o18.4	799.669	264.193	1335.15	5.05366	2.33733	1.5319e-16	3.32248e-15				ENSDARG00000087572	U5
ENSDARG00000079014	sema4f	495.594	163.773	827.416	5.05222	2.33692	2.9601e-14	5.13696e-13				ENSDARG00000104455	U1
ENSDARG00000087981	slc6a11b	556.892	184.155	929.629	5.04808	2.33573	2.11316e-15	4.12668e-14				ENSDARG00000099498	CABZ01112804.1
ENSDARG00000062357	fam19a1a	122.518	40.5214	204.515	5.04709	2.33545	1.48399e-07	1.18529e-06				ENSDARG00000082823	5S_rRNA
ENSDARG00000061437	inpp5f	1836.18	607.676	3064.68	5.04327	2.33436	7.92155e-09	7.47368e-08				ENSDARG00000100185	elovl7b
ENSDARG00000076835	ANKRD13D	602.452	199.394	1005.51	5.04284	2.33424	9.85741e-15	1.78587e-13				ENSDARG00000091449	U5
ENSDARG00000087859	CABZ01079809.1	49.2555	16.312	82.1991	5.03918	2.33319	0.000126479	0.000616619				ENSDARG00000100984	U1
ENSDARG00000074828	RHOBTB2 (1 to many)	142.242	47.1248	237.36	5.03683	2.33252	1.57831e-08	1.43185e-07				ENSDARG00000101739	U6
ENSDARG00000069402	lrrc4.1	723.022	239.606	1206.44	5.03509	2.33202	2.12525e-15	4.14697e-14				ENSDARG00000071261	BX248496.1
ENSDARG00000042723	gfra2a	373.276	123.892	622.66	5.02581	2.32936	3.47065e-11	4.33173e-10				ENSDARG00000080690	SNORA63
ENSDARG00000037496	gria4a	387.432	128.758	646.106	5.01798	2.32711	2.77909e-06	1.84612e-05				ENSDARG00000086338	U5
ENSDARG00000092274	si:dkey-3k20.1	48.7937	16.258	81.3295	5.00244	2.32263	0.000235603	0.001081				ENSDARG00000081470	5S_rRNA
ENSDARG00000053003	slc35f1	321.442	107.109	535.774	5.00213	2.32254	1.87018e-12	2.67626e-11				ENSDARG00000099286	U6
ENSDARG00000079891	dnajc6	1469.19	489.681	2448.7	5.0006	2.3221	1.31228e-17	3.09462e-16				ENSDARG00000098518	MED8
ENSDARG00000007697	fabp7a	482.92	161.251	804.59	4.98967	2.31894	5.42895e-14	9.10932e-13				ENSDARG00000080287	5S_rRNA
ENSDARG00000056806	CT826376.1	92.3627	30.8438	153.882	4.98906	2.31877	3.04052e-06	2.00772e-05				ENSDARG00000099205	RAB19 (1 to many)
ENSDARG00000005651	hrasb	1874.45	626.83	3122.08	4.98074	2.31636	2.53638e-18	6.27975e-17				ENSDARG00000101732	FP236812.7
ENSDARG00000061635	myo5aa	1723.39	576.539	2870.24	4.97839	2.31568	6.53455e-14	1.08893e-12				ENSDARG00000086774	SNORA42
ENSDARG00000073769	magi2b	145.495	48.6889	242.3	4.9765	2.31513	1.97821e-08	1.76915e-07				ENSDARG00000102882	5S_rRNA
ENSDARG00000074742	elmod3	336.084	112.639	559.528	4.96743	2.3125	1.49698e-10	1.73997e-09				ENSDARG00000103652	U6
ENSDARG00000087183	CABZ01088071.1	4075.5	1366.15	6784.85	4.96639	2.3122	1.43597e-19	3.96736e-18				ENSDARG00000084540	5S_rRNA
ENSDARG00000076826	dpp6a	290.546	97.4203	483.672	4.9648	2.31173	1.02322e-11	1.35205e-10				ENSDARG00000087944	Metazoa_SRP
ENSDARG00000097110	si:dkey-56f14.4	233.119	78.2272	388.01	4.96004	2.31035	6.69347e-11	8.10853e-10				ENSDARG00000084510	BX664750.2
ENSDARG00000023759	zgc:73226	354.449	119.004	589.894	4.95694	2.30945	1.51051e-12	2.18862e-11				ENSDARG00000105154	creg1
ENSDARG00000059411	impa2	184.045	61.7957	306.294	4.95657	2.30934	5.32545e-09	5.14413e-08				ENSDARG00000104140	dre-mir-430a-16
ENSDARG00000031049	igsf21a	563.155	189.291	937.019	4.95015	2.30747	4.409e-15	8.27769e-14				ENSDARG00000090201	U5
ENSDARG00000002217	scocb	738.017	248.685	1227.35	4.93536	2.30316	7.16095e-07	5.20646e-06				ENSDARG00000085735	BX664750.3
ENSDARG00000091804	AL935274.1	149.988	50.5426	249.433	4.93512	2.30308	2.18429e-08	1.9382e-07				ENSDARG00000060655	BX005421.1
ENSDARG00000035577	cds2	6328.14	2133.72	10522.6	4.93156	2.30204	1.67193e-15	3.29947e-14				ENSDARG00000081111	BX649385.1
ENSDARG00000097004	sgip1	46.7896	15.7868	77.7923	4.92769	2.30091	0.000370222	0.00162009				ENSDARG00000098586	zgc:194887
ENSDARG00000037587	SYNPR (1 to many)	353.258	119.347	587.169	4.91983	2.29861	3.50114e-12	4.86976e-11				ENSDARG00000104378	U6
ENSDARG00000080647	SNORA13	37.3938	12.6356	62.152	4.91879	2.2983	0.00142646	0.00537783				ENSDARG00000080612	dre-mir-9-2
ENSDARG00000087422	PRKCA (3 of 3)	360.565	122.019	599.112	4.90998	2.29572	1.0247e-09	1.07897e-08				ENSDARG00000099030	U1
ENSDARG00000030106	stmn4	2273.38	769.472	3777.29	4.90893	2.29541	1.73734e-13	2.77529e-12				ENSDARG00000081437	U4
ENSDARG00000077740	b3glctb	31.3816	10.6314	52.1318	4.90357	2.29383	0.00259679	0.00907515				ENSDARG00000098719	CABZ01084225.1
ENSDARG00000010052	ndrg3b	7247.59	2455.92	12039.2	4.90213	2.29341	2.9782e-19	8.00984e-18				ENSDARG00000099226	ppp1cc
ENSDARG00000075189	cntnap5b	371.72	126.124	617.316	4.89451	2.29116	7.23035e-13	1.07863e-11				ENSDARG00000088826	U6
ENSDARG00000023916	PHACTR1	823.339	279.525	1367.15	4.89098	2.29012	4.97812e-14	8.38761e-13				ENSDARG00000084965	5S_rRNA
ENSDARG00000010144	plppr3a	734.917	249.982	1219.85	4.87976	2.28681	9.82467e-16	1.98395e-14				ENSDARG00000102983	EMC7 (1 to many)
ENSDARG00000018065	ntm	117.174	39.8686	194.48	4.87802	2.2863	1.66062e-07	1.31685e-06				ENSDARG00000099197	actc1b
ENSDARG00000062174	cacnb4b	1761.84	599.505	2924.18	4.87766	2.28619	2.02949e-09	2.05768e-08				ENSDARG00000084065	5S_rRNA
ENSDARG00000088842	KCNB2 (1 to many)	160.864	54.7556	266.973	4.87573	2.28562	4.57297e-09	4.4402e-08				ENSDARG00000100052	cckb
ENSDARG00000058082	birc7	124.214	42.29	206.138	4.87438	2.28522	2.82538e-07	2.17729e-06				ENSDARG00000076211	CABZ01059914.1
ENSDARG00000096837	si:dkey-167o9.3	81.7691	27.8547	135.683	4.87111	2.28425	7.49995e-06	4.66478e-05				ENSDARG00000103609	MIB2
ENSDARG00000069590	tmem150c	186.246	63.4793	309.013	4.86793	2.28331	2.3151e-09	2.33266e-08				ENSDARG00000074927	bub1bb
ENSDARG00000088389	CABZ01092285.1	37.9947	12.9678	63.0216	4.85986	2.28092	0.00116786	0.00449419				ENSDARG00000080888	dre-mir-1788
ENSDARG00000089562	BX957322.1	519.629	177.447	861.811	4.85672	2.27998	6.22373e-08	5.21246e-07				ENSDARG00000103088	SLC38A11 (1 to many)
ENSDARG00000059855	wdr66	208.475	71.4307	345.519	4.83712	2.27415	1.07961e-09	1.13287e-08				ENSDARG00000100783	PRTG (1 to many)
ENSDARG00000087561	CABZ01048020.	540.496	185.356	895.636	4.83198	2.27261	0.000282732	0.00127109				ENSDARG00000089639	U6
ENSDARG00000022772	OSBP2 (1 to many)	963.209	330.349	1596.07	4.83146	2.27246	6.06884e-16	1.2515e-14				ENSDARG00000019646	twist3
ENSDARG00000090795	HECW1 (2 of 2)	628.228	215.856	1040.6	4.8208	2.26927	2.48025e-09	2.48977e-08				ENSDARG00000040045	cldn1
ENSDARG00000093027	BX119910.12	78.0023	26.8043	129.2	4.82013	2.26907	7.5159e-06	4.6735e-05				ENSDARG00000085297	5S_rRNA
ENSDARG00000020145	zgc:73340	970.462	333.593	1607.33	4.81823	2.2685	0.000269836	0.00121788				ENSDARG00000074014	zgc:194275
ENSDARG00000097986	si:zfos-411a11.3	119.821	41.2511	198.391	4.80934	2.26584	2.7482e-07	2.12319e-06				ENSDARG00000098297	CABZ01101812.1
ENSDARG00000070412	mtmr7b	1012.33	348.688	1675.98	4.80651	2.26499	7.91458e-16	1.62112e-14				ENSDARG00000045946	sec24d
ENSDARG00000043332	prkcz	668.972	230.693	1107.25	4.79968	2.26294	7.30974e-15	1.34332e-13				ENSDARG00000104294	BX510909.3
ENSDARG00000033046	ccni2	104.333	35.9877	172.679	4.79828	2.26252	2.02838e-06	1.37601e-05				ENSDARG00000009949	FNDC4 (1 to many)
ENSDARG00000060557	KIF2A (2 of 2)	1346.78	464.677	2228.87	4.79661	2.26202	2.11094e-16	4.52587e-15				ENSDARG00000017649	CDH7 (1 to many)
ENSDARG00000090338	fam20cb	1796.24	620.274	2972.21	4.79176	2.26056	4.64152e-17	1.04684e-15				ENSDARG00000068086	psmb11b
ENSDARG00000026137	sfxn5b	2219.84	767.146	3672.54	4.78728	2.25921	4.04864e-18	9.86318e-17				ENSDARG00000101347	WDR77
ENSDARG00000086799	MDGA2 (2 of 2)	36.2639	12.5391	59.9888	4.78414	2.25826	0.00246416	0.00866646				ENSDARG00000101692	BX510909.2
ENSDARG00000058194	si:dkey-146m20.1	99.6901	34.4777	164.902	4.78288	2.25788	1.08533e-06	7.65966e-06				ENSDARG00000079979	fam89a
ENSDARG00000061409	bivm	570.058	197.277	942.839	4.77927	2.25679	2.93789e-14	5.10207e-13				ENSDARG00000039934	hlcs
ENSDARG00000026499	ppm1e	256.283	88.7276	423.838	4.77685	2.25606	9.2996e-05	0.000465804				ENSDARG00000040497	BX004816.1
ENSDARG00000056133	kitb	53.0234	18.3587	87.6881	4.77637	2.25591	0.000250288	0.00114063				ENSDARG00000102476	CABZ01091853.1
ENSDARG00000014081	fam184a	551.404	191.079	911.729	4.77147	2.25443	1.10248e-06	7.77168e-06				ENSDARG00000075019	FP102888.1
ENSDARG00000077080	gprc5ba	354.942	123.066	586.818	4.76832	2.25348	1.04313e-11	1.3761e-10				ENSDARG00000104193	CABZ01019905.2
ENSDARG00000019692	colq	877.564	304.919	1450.21	4.75604	2.24976	1.70952e-09	1.75152e-08				ENSDARG00000075729	bmpr1bb
ENSDARG00000019566	neurod1	3540.69	1230.79	5850.58	4.75352	2.249	4.08354e-18	9.93824e-17				ENSDARG00000086848	atad3b
ENSDARG00000079583	ppp2r2bb	51.6996	17.9841	85.4152	4.74948	2.24777	0.000245941	0.00112356				ENSDARG00000104933	GCC2
ENSDARG00000026834	cdr2l	1998.72	696.238	3301.21	4.74149	2.24534	3.92834e-17	8.91782e-16				ENSDARG00000076357	CABZ01102039.1
ENSDARG00000058015	ano3	157.91	55.0877	260.733	4.73304	2.24277	2.16823e-08	1.92465e-07				ENSDARG00000104715	zgc:171422
ENSDARG00000075859	mcf2la	2213.92	772.376	3655.46	4.73275	2.24268	7.06717e-08	5.88237e-07				ENSDARG00000087341	unc5c
ENSDARG00000043662	cnih2	72.0791	25.1747	118.984	4.72631	2.24071	0.00056287	0.00235179				ENSDARG00000098531	FQ323163.1
ENSDARG00000006990	CRELD1 (1 to many)	514.861	179.872	849.85	4.72475	2.24024	3.11607e-14	5.39609e-13				ENSDARG00000105121	FAM135B
ENSDARG00000007856	rtn4rl1a	45.7349	15.9799	75.49	4.72407	2.24003	0.000388192	0.0016896				ENSDARG00000079790	CABZ01049925.1
ENSDARG00000044271	TLN2 (2 of 2)	5168.37	1806.14	8530.61	4.72311	2.23974	1.13136e-08	1.04987e-07				ENSDARG00000102715	UST (1 to many)
ENSDARG00000037995	gdf3	78.4319	27.4146	129.449	4.72191	2.23937	2.17932e-05	0.000123712				ENSDARG00000090072	KRTCAP3
ENSDARG00000007751	lmnl3	274.553	95.9837	453.122	4.72082	2.23904	4.81323e-11	5.93429e-10				ENSDARG00000098751	FQ323163.2
ENSDARG00000012426	neflb	366.491	128.33	604.651	4.71171	2.23625	1.87961e-10	2.15968e-09				ENSDARG00000069615	ckmt2a
ENSDARG00000057833	gulp1b	744.756	261.054	1228.46	4.70576	2.23443	1.09474e-14	1.97158e-13				ENSDARG00000079190	sycp2l
ENSDARG00000006758	fam234b	1451.9	509.959	2393.83	4.69416	2.23087	1.251e-07	1.01049e-06				ENSDARG00000014321	eng1a
ENSDARG00000021664	fzd3a	1038.66	365.495	1711.82	4.68356	2.22761	7.23381e-15	1.33038e-13				ENSDARG00000037183	FAM46A (1 to many)
ENSDARG00000004187	DNAJB5 (1 to many)	505.562	177.992	833.132	4.68073	2.22673	8.31566e-07	5.98339e-06				ENSDARG00000100977	golim4a
ENSDARG00000020345	clasp2	15322	5395.25	25248.9	4.67983	2.22646	1.33443e-18	3.37957e-17				ENSDARG00000021678	CU463316.1
ENSDARG00000061162	ephx4	138.08	48.6234	227.537	4.67959	2.22638	1.10797e-05	6.65796e-05				ENSDARG00000101259	hgh1
ENSDARG00000019961	znf513	2668.39	939.964	4396.81	4.67764	2.22578	2.39917e-17	5.56063e-16				ENSDARG00000102388	FARP1 (1 to many)
ENSDARG00000097328	si:ch73-305a18.1	69.4455	24.468	114.423	4.67644	2.22541	0.000111722	0.000550973				ENSDARG00000075226	SMAD4 (1 to many)
ENSDARG00000075098	wdr17	544.053	191.755	896.35	4.67446	2.2248	4.57765e-13	6.9822e-12				ENSDARG00000078606	zgc:194224
ENSDARG00000089883	si:dkey-210j14.3	75.1572	26.5147	123.8	4.66909	2.22314	2.51268e-05	0.000141325				ENSDARG00000100328	CABZ01017734.1
ENSDARG00000021193	coro1cb	1571.03	554.524	2587.55	4.66625	2.22226	2.59048e-17	5.99262e-16				ENSDARG00000098456	CR792453.2
ENSDARG00000075307	kcnq2a	455.754	160.973	750.535	4.66249	2.2211	6.04783e-13	9.11034e-12				ENSDARG00000088956	CNTD1
ENSDARG00000088197	CU627988.1	137.173	48.4533	225.893	4.66209	2.22098	0.000579972	0.00241494				ENSDARG00000100031	TADA1
ENSDARG00000088529	si:dkey-146m20.1	38.4226	13.5895	63.2557	4.65475	2.2187	0.00212263	0.00761622				ENSDARG00000102325	EHMT2
ENSDARG00000023886	cacna2d4b	100.631	35.6361	165.626	4.64771	2.21652	1.2861e-06	8.98019e-06				ENSDARG00000102865	carnmt1
ENSDARG00000053855	rab11fip4a	165.654	58.6985	272.61	4.64423	2.21544	0.000375062	0.00163714				ENSDARG00000098200	CR847526.1
ENSDARG00000038941	ppp1r1c	1953.89	692.558	3215.23	4.64254	2.21491	1.23745e-16	2.70558e-15				ENSDARG00000019442	AMOTL1
ENSDARG00000017254	kcnk1b	321.243	114.064	528.422	4.63266	2.21184	1.5151e-11	1.9594e-10				ENSDARG00000102152	FO834898.1
ENSDARG00000057721	hoxa1a	1401.74	498.196	2305.28	4.62726	2.21016	8.45881e-09	7.95894e-08				ENSDARG00000104606	BX537296.6
ENSDARG00000062400	LRRN2	428.154	152.23	704.078	4.6251	2.20948	8.31225e-07	5.9827e-06				ENSDARG00000076393	tmem65
ENSDARG00000041125	gpr19	578.061	205.696	950.426	4.62054	2.20806	2.76065e-13	4.3136e-12				ENSDARG00000102337	CR847893.3
ENSDARG00000079620	amigo1	324.545	115.682	533.408	4.61096	2.20507	1.79678e-09	1.83628e-08				ENSDARG00000079475	nckipsd
ENSDARG00000074056	kctd1	1180.88	421.228	1940.52	4.60682	2.20377	1.80473e-12	2.59022e-11				ENSDARG00000104709	SPRTN
ENSDARG00000078056	RNF208	1893.7	676.15	3111.26	4.60143	2.20208	2.51498e-16	5.34499e-15				ENSDARG00000101535	COL10A1 (1 to many)
ENSDARG00000077357	LRRC61	352.626	126.101	579.151	4.59275	2.19936	1.39128e-11	1.80888e-10				ENSDARG00000101369	ATF6B
ENSDARG00000062687	kcnh7	185.464	66.3719	304.555	4.58862	2.19806	3.54671e-05	0.000193647				ENSDARG00000100985	ZBTB7C
ENSDARG00000029692	rufy3	3050.53	1091.75	5009.31	4.58833	2.19797	3.07319e-17	7.04891e-16				ENSDARG00000077710	nlgn1
ENSDARG00000088302	CABZ01048021.1	2176.67	779.315	3574.02	4.58611	2.19727	7.76346e-05	0.000395936				ENSDARG00000103222	BX005085.5
ENSDARG00000077002	igsf3	1307.09	468.028	2146.15	4.58551	2.19708	3.81002e-16	7.9925e-15				ENSDARG00000043589	ca4a
ENSDARG00000039181	trpm3	287.322	102.95	471.693	4.58176	2.1959	9.15539e-11	1.09169e-09				ENSDARG00000074740	ARHGAP18
ENSDARG00000094602	si:dkey-7n6.2	91.02	32.624	149.416	4.57995	2.19533	5.41406e-06	3.43149e-05				ENSDARG00000103704	crhr2
ENSDARG00000060393	fibcd1	39.4958	14.1572	64.8343	4.5796	2.19522	0.00227975	0.00810938				ENSDARG00000105123	zer1
ENSDARG00000009493	MAP3K13	396.465	142.313	650.616	4.57172	2.19274	0.000215285	0.000998136				ENSDARG00000088232	SHISA2
ENSDARG00000038655	ajap1	185.919	66.8741	304.963	4.56026	2.18912	1.18513e-08	1.09601e-07				ENSDARG00000089844	SCARB2
ENSDARG00000078202	C21H5orf24	1361.35	489.7	2233.01	4.55995	2.18902	2.7473e-16	5.8184e-15				ENSDARG00000104431	slc1a3a
ENSDARG00000034215	rab42a	313.641	112.863	514.419	4.55789	2.18837	4.54788e-11	5.63283e-10				ENSDARG00000103144	ppp1r21
ENSDARG00000039435	rgs17	1521.08	547.475	2494.69	4.55671	2.18799	4.72182e-16	9.82891e-15				ENSDARG00000037195	tshr
ENSDARG00000063711	trim3a	1474.99	532.295	2417.69	4.542	2.18333	7.04148e-09	6.70056e-08				ENSDARG00000099162	PKD1L1
ENSDARG00000019274	rasd1	2493.2	899.987	4086.4	4.54051	2.18286	0.000245112	0.00111998				ENSDARG00000104895	BX004857.1
ENSDARG00000089035	CABZ01080224.1	801.118	289.604	1312.63	4.53251	2.18031	1.91728e-05	0.000110174				ENSDARG00000102036	PTCHD3 (1 to many)
ENSDARG00000062183	trpc4b	314.878	113.86	515.896	4.53097	2.17982	9.49739e-11	1.13036e-09				ENSDARG00000104991	CABZ01034529.1
ENSDARG00000014105	apba1a	423.49	153.427	693.553	4.5204	2.17645	1.15593e-07	9.38131e-07				ENSDARG00000102103	CR533575.1
ENSDARG00000031075	cadm1a	814.096	295.184	1333.01	4.51585	2.175	1.32315e-09	1.37419e-08				ENSDARG00000090953	IGSF5 (1 to many)
ENSDARG00000087446	mmd2a	309.249	112.137	506.36	4.51554	2.1749	0.00198148	0.00715835				ENSDARG00000099743	zgc:113019
ENSDARG00000075700	zswim2	34.1917	12.4	55.9833	4.51477	2.17465	0.00217359	0.00777727				ENSDARG00000062839	CABZ01065679.1
ENSDARG00000077428	camta1a	978.575	354.956	1602.19	4.51378	2.17434	7.13668e-15	1.31351e-13				ENSDARG00000061455	si:dkey-175a17.5
ENSDARG00000007247	ric8a	1217.84	441.76	1993.92	4.51358	2.17427	1.6037e-15	3.17256e-14				ENSDARG00000075180	tmem14ca
ENSDARG00000069731	unc13c	873.322	316.868	1429.78	4.51222	2.17384	8.5102e-15	1.55687e-13				ENSDARG00000075627	abhd10b
ENSDARG00000029039	zdhhc23a	320.005	116.123	523.887	4.5115	2.17361	0.00274259	0.00950271				ENSDARG00000067794	CABZ01076234.1
ENSDARG00000071460	PLEKHA4	263.043	95.7401	430.347	4.49494	2.1683	0.00028678	0.00128792				ENSDARG00000089921	smim4
ENSDARG00000016128	ap3m2	1027.54	374.056	1681.02	4.49403	2.16801	2.27516e-15	4.4182e-14				ENSDARG00000090394	FQ311892.1
ENSDARG00000022085	si:dkey-34e4.1	489.933	178.389	801.477	4.49285	2.16763	1.26026e-12	1.84139e-11				ENSDARG00000003971	isl2a
ENSDARG00000029368	srpk2	5783.64	2107.37	9459.91	4.48896	2.16638	5.76903e-16	1.19271e-14				ENSDARG00000090346	CT574587.1
ENSDARG00000075204	SYNDIG1	429.734	156.837	702.63	4.48	2.1635	1.49264e-09	1.53708e-08				ENSDARG00000088679	CABZ01034702.1
ENSDARG00000071333	si:ch211-212d10.2	1141.74	416.79	1866.68	4.47872	2.16309	3.39946e-15	6.47228e-14				ENSDARG00000074185	pcsk9
ENSDARG00000076499	usp53b	278.239	101.602	454.875	4.47702	2.16254	6.04331e-11	7.36866e-10				ENSDARG00000021997	cfap206
ENSDARG00000088571	soga3a	66.7689	24.414	109.124	4.46973	2.16019	7.12905e-05	0.000366368				ENSDARG00000103139	HRH4 (1 to many)
ENSDARG00000077151	cbln2b	72.3741	26.5032	118.245	4.46153	2.15754	6.76336e-05	0.000348754				ENSDARG00000069674	tmem230b
ENSDARG00000069560	kcnh3	112.318	41.1316	183.503	4.46137	2.15749	0.000271194	0.00122352				ENSDARG00000104560	CT990561.2
ENSDARG00000051824	tmeff2a	1726.68	632.592	2820.78	4.45908	2.15674	1.4144e-06	9.83365e-06				ENSDARG00000078922	KIAA1024L
ENSDARG00000077256	nat8l	637.05	233.508	1040.59	4.45634	2.15586	3.95059e-13	6.07916e-12				ENSDARG00000098966	CABZ01064972.1
ENSDARG00000059699	DNAJC16 (1 to many)	128.695	47.2098	210.179	4.45203	2.15446	5.92844e-07	4.36386e-06				ENSDARG00000090572	AL732515.1
ENSDARG00000091679	ZNF197 (1 to many)	286.872	105.244	468.5	4.45155	2.15431	2.69673e-10	3.04815e-09				ENSDARG00000037320	fam131c
ENSDARG00000018025	tbx2a	5502.19	2019.1	8985.28	4.45014	2.15385	0.00011683	0.000573605				ENSDARG00000100252	capzb
ENSDARG00000091962	RUNDC1	866.694	318.288	1415.1	4.44597	2.1525	3.51132e-15	6.6748e-14				ENSDARG00000045353	MSC
ENSDARG00000028391	VPS37B (1 of 2)	1424.91	524.266	2325.56	4.43583	2.14921	1.02302e-11	1.35205e-10				ENSDARG00000101604	CABZ01032846.1
ENSDARG00000034187	calm1b	7801.61	2872.72	12730.5	4.43151	2.1478	4.49705e-17	1.01614e-15				ENSDARG00000078359	endouc
ENSDARG00000091457	WASF1 (1 to many)	282.765	104.194	461.337	4.42769	2.14655	2.87157e-10	3.23224e-09				ENSDARG00000051762	CABZ01080568.1
ENSDARG00000039062	morn4	513.03	189.055	837.005	4.4273	2.14643	3.24278e-10	3.62658e-09				ENSDARG00000094155	CU207311.1
ENSDARG00000042071	pam	25253.7	9311.05	41196.3	4.42445	2.1455	4.59349e-10	5.03978e-09				ENSDARG00000044676	GADD45G (1 to many)
ENSDARG00000054442	cbx1b	1429.91	527.448	2332.37	4.42199	2.1447	1.19849e-15	2.40421e-14				ENSDARG00000076529	mn1a
ENSDARG00000091756	insm1a	2092.85	772.639	3413.06	4.41741	2.1432	5.71802e-16	1.18317e-14				ENSDARG00000105007	CT573446.1
ENSDARG00000091904	si:dkeyp-51f12.3	272.896	100.935	444.858	4.40739	2.13993	0.00100827	0.00394623				ENSDARG00000099728	zgc:56622
ENSDARG00000069823	proca1	76.0612	28.1328	123.99	4.40729	2.13989	4.44674e-05	0.000237978				ENSDARG00000088137	ADGRG2 (1 to many)
ENSDARG00000003326	cacng5a	48.5694	17.9726	79.1663	4.40483	2.13909	0.000818076	0.00328541				ENSDARG00000099663	cox5ab
ENSDARG00000090778	ttll1	350.905	129.851	571.959	4.40473	2.13905	4.42046e-11	5.48061e-10				ENSDARG00000103276	fcer1g
ENSDARG00000039647	slc6a1b	202.783	75.1036	330.463	4.4001	2.13754	2.69714e-08	2.36479e-07				ENSDARG00000041379	si:ch211-245j22.3
ENSDARG00000045685	cntn1b	194.006	72.0409	315.971	4.38599	2.1329	2.85866e-08	2.5019e-07				ENSDARG00000044010	loxl2a
ENSDARG00000043008	CABZ01118047.1	474.426	176.25	772.603	4.38357	2.13211	2.18691e-05	0.000124114				ENSDARG00000101844	mibp2
ENSDARG00000093136	si:ch211-213j22.1	112.142	41.6798	182.604	4.38113	2.1313	5.04451e-06	3.21655e-05				ENSDARG00000086584	CABZ01077217.2
ENSDARG00000017537	prkag3a	149.699	55.6439	243.754	4.38061	2.13113	1.38541e-07	1.11277e-06				ENSDARG00000103049	CR392341.1
ENSDARG00000055288	prelid3a	95.1372	35.3775	154.897	4.37841	2.13041	5.59819e-06	3.54265e-05				ENSDARG00000017795	CABZ01071723.1
ENSDARG00000061221	si:ch211-157j23.2	292.605	108.889	476.321	4.37435	2.12907	8.64684e-08	7.1313e-07				ENSDARG00000105271	SEPT4 (1 to many)
ENSDARG00000062686	megf11	105.235	39.2239	171.246	4.36587	2.12627	5.19786e-06	3.3048e-05				ENSDARG00000099844	GNAZ
ENSDARG00000079165	CR356247.1	117.369	43.7806	190.958	4.3617	2.12489	1.25776e-06	8.79239e-06				ENSDARG00000090038	BX248410.2
ENSDARG00000008660	coro1b	2243.08	836.778	3649.38	4.36123	2.12474	6.10836e-16	1.25858e-14				ENSDARG00000086421	im:7136729
ENSDARG00000026882	palm1a	1987.78	741.933	3233.63	4.35838	2.12379	7.53389e-16	1.54445e-14				ENSDARG00000098760	FO904898.6
ENSDARG00000032083	dpysl2b	3032.2	1131.95	4932.45	4.35746	2.12349	2.86098e-13	4.46177e-12				ENSDARG00000100606	ARHGEF25 (1 to many)
ENSDARG00000096431	si:ch211-209j12.1	1713.65	639.737	2787.56	4.35735	2.12345	1.11797e-15	2.24638e-14				ENSDARG00000101056	BX890539.1
ENSDARG00000062542	fgf12b	152.32	56.9529	247.686	4.34896	2.12067	6.28564e-08	5.26249e-07				ENSDARG00000102437	BX321875.2
ENSDARG00000062667	mpp3b	279.384	104.622	454.145	4.3408	2.11796	3.51921e-10	3.91591e-09				ENSDARG00000089356	AL929276.2
ENSDARG00000093811	si:dkeyp-2c8.3	175.618	65.7927	285.443	4.33853	2.11721	2.76969e-05	0.000154486				ENSDARG00000069240	zgc:162898
ENSDARG00000097515	si:dkey-178d9.3	77.7786	29.1407	126.416	4.33814	2.11708	0.00249374	0.00875529				ENSDARG00000006712	wipf2b
ENSDARG00000018069	rdh12	788.739	296.057	1281.42	4.3283	2.1138	8.79808e-14	1.45515e-12				ENSDARG00000089446	CR388228.1
ENSDARG00000013615	pbx3b	3102.68	1164.76	5040.59	4.32758	2.11356	2.61789e-05	0.000146825				ENSDARG00000104639	CCNB1IP1
ENSDARG00000073843	myo9ab	3327.55	1249.35	5405.76	4.32686	2.11332	4.93488e-16	1.02549e-14				ENSDARG00000055841	CABZ01046427.1
ENSDARG00000076090	jakmip1	547.371	205.518	889.224	4.32675	2.11328	1.35864e-12	1.98037e-11				ENSDARG00000104611	zgc:173517
ENSDARG00000012460	rassf4	893.89	335.701	1452.08	4.32551	2.11287	8.22057e-13	1.22019e-11				ENSDARG00000104883	PCMTD2 (1 to many)
ENSDARG00000090776	SEMA7A (2 of 2)	577.556	216.992	938.121	4.3233	2.11213	0.00100076	0.00392168				ENSDARG00000003860	cbx3a
ENSDARG00000006120	tbx2b	11924.2	4483.2	19365.2	4.31952	2.11087	9.41092e-13	1.38503e-11				ENSDARG00000074999	CU896602.2
ENSDARG00000042608	ICA1	357.577	134.512	580.642	4.31664	2.10991	7.00923e-11	8.46575e-10				ENSDARG00000103292	BX936303.3
ENSDARG00000091121	PLD4 (2 of 2)	44.788	16.8487	72.7274	4.3165	2.10986	0.00064265	0.00264647				ENSDARG00000076650	PDE9A (1 to many)
ENSDARG00000075188	adamts10	1263.31	475.477	2051.15	4.31387	2.10898	3.58878e-08	3.10181e-07				ENSDARG00000104631	RNF14 (1 to many)
ENSDARG00000053205	ppfia4	433.478	163.159	703.798	4.31357	2.10888	1.45032e-11	1.88062e-10				ENSDARG00000101950	CU469539.1
ENSDARG00000038709	MYADM (1 to many)	1533.81	577.717	2489.9	4.30989	2.10765	4.36837e-15	8.20773e-14				ENSDARG00000105252	CABZ01012147.1
ENSDARG00000060566	cluhb	271.302	102.301	440.303	4.30399	2.10568	1.66715e-10	1.92741e-09				ENSDARG00000062025	cpox
ENSDARG00000067730	trpc6b	168.346	63.4908	273.201	4.303	2.10534	5.70094e-08	4.8044e-07				ENSDARG00000099115	FO904953.1
ENSDARG00000009020	cnr1	779.907	294.273	1265.54	4.30057	2.10453	3.47603e-12	4.84313e-11				ENSDARG00000038348	pigh
ENSDARG00000040302	osgin2	220.75	83.4986	358.002	4.28752	2.10014	8.90044e-09	8.35507e-08				ENSDARG00000102651	GTPBP2 (1 to many)
ENSDARG00000020982	prickle2a	689.061	261.096	1117.02	4.27821	2.09701	3.82934e-12	5.30803e-11				ENSDARG00000101310	BX004873.4
ENSDARG00000056653	fhl1b	4785.7	1815.53	7755.88	4.27196	2.0949	1.53773e-05	9.0067e-05				ENSDARG00000089107	si:ch1073-189o9.1
ENSDARG00000079540	CACNA2D2 (3 of 3)	407.411	154.605	660.217	4.27034	2.09435	5.507e-11	6.75198e-10				ENSDARG00000102683	CR626941.1
ENSDARG00000063433	atp2b2	183.041	69.523	296.559	4.26562	2.09276	5.98616e-08	5.0204e-07				ENSDARG00000087017	PTGR1 (1 to many)
ENSDARG00000008790	actr3b	239.775	91.1294	388.42	4.26229	2.09163	3.20186e-09	3.16966e-08				ENSDARG00000025375	idh1
ENSDARG00000075251	kif5bb	1282.73	487.522	2077.95	4.26226	2.09162	1.85391e-08	1.66756e-07				ENSDARG00000089821	BX957278.2
ENSDARG00000019304	phactr3b	325.922	124.074	527.77	4.25367	2.08871	8.99195e-10	9.56767e-09				ENSDARG00000103884	FP236632.1
ENSDARG00000098046	si:ch73-57f22.5	351.566	133.933	569.198	4.24987	2.08742	1.40404e-05	8.28553e-05				ENSDARG00000073768	TMEM125 (1 to many)
ENSDARG00000076096	LPIN1 (2 of 2)	1031.53	393.017	1670.05	4.2493	2.08723	3.67041e-10	4.0674e-09				ENSDARG00000018334	rpl35
[truncated: 30,105 more rows]

## Sheet: FiltrdDEGs_log2fc1.5
id	Gene_ID	baseMean	baseMeanA	baseMeanB	foldChange	log2FoldChange	pval	padj
ENSDARG00000094675	tusc5b	345.288	1.28597	689.291	536.007	9.06611	4.12046e-60	1.37234e-57
ENSDARG00000061749	htr3b	1091.66	4.47965	2178.84	486.386	8.92596	3.39592e-23	1.24909e-21
ENSDARG00000093690	scn12aa	98.8397	0.428658	197.251	460.159	8.84599	1.48965e-20	4.46583e-19
ENSDARG00000078247	vip	23101.1	104.001	46098.1	443.248	8.79197	1.13825e-13	1.85485e-12
ENSDARG00000043557	kcnk13b	225.991	1.05038	450.932	429.302	8.74585	2.56707e-12	3.61815e-11
ENSDARG00000069446	dbh	1925.47	9.77409	3841.17	392.996	8.61837	9.6164e-19	2.47936e-17
ENSDARG00000096416	BX296544.1	81.1385	0.428658	161.848	377.57	8.5606	5.78557e-12	7.85676e-11
ENSDARG00000015854	chata	4877.49	26.2251	9728.75	370.97	8.53516	4.04047e-26	1.87116e-24
ENSDARG00000090724	scn12aa	970.503	5.39098	1935.62	359.047	8.48803	1.89347e-23	7.1153e-22
ENSDARG00000080012	htr3a	586.038	3.29021	1168.79	355.232	8.47262	2.44643e-19	6.60157e-18
ENSDARG00000086819	scn1a	90.1835	0.525192	179.842	342.43	8.41967	5.96463e-17	1.33289e-15
ENSDARG00000044278	synpr	292.545	1.71463	583.375	340.234	8.41038	1.86036e-53	4.34913e-51
ENSDARG00000074824	si:dkey-49c17.4	1221.7	7.29868	2436.1	333.773	8.38272	6.92217e-98	2.80498e-94
ENSDARG00000091607	si:ch211-272b8.6	20656.6	124.9	41188.3	329.769	8.36531	2.64864e-10	2.99518e-09
ENSDARG00000054497	chrna3	4066.83	25.4103	8108.24	319.092	8.31783	2.04205e-34	1.683e-32
ENSDARG00000096716	hmx3b	1290.64	8.29505	2572.98	310.183	8.27698	1.43091e-97	4.96997e-94
ENSDARG00000007406	phox2a	39818.5	262.251	79374.7	302.667	8.24159	5.64624e-51	1.14398e-48
ENSDARG00000087464	CABZ01086292.1	1287.49	8.82024	2566.15	290.939	8.18457	2.98819e-28	1.64e-26
ENSDARG00000059705	vwa5b1	2691.21	18.8839	5363.54	284.027	8.14988	3.49749e-56	8.95099e-54
ENSDARG00000096743	si:dkey-22l1.1	56.6218	0.428658	112.815	263.182	8.03992	2.46397e-16	5.24116e-15
ENSDARG00000063257	PLD5	705.483	5.4335	1405.53	258.679	8.01502	1.23152e-24	5.14467e-23
ENSDARG00000002728	kiss1ra	52.4451	0.428658	104.462	243.695	7.92893	1.7414e-06	1.19432e-05
ENSDARG00000071880	pimr56	52.1234	0.428658	103.818	242.194	7.92002	3.96625e-15	7.49856e-14
ENSDARG00000091371	vgf	14626.4	121.78	29130.9	239.209	7.90213	1.05718e-114	8.56774e-111
ENSDARG00000059692	scn12aa	1650.32	13.8791	3286.76	236.813	7.88761	2.86066e-28	1.57712e-26
ENSDARG00000078327	CEP170B (1 to many)	1692.44	14.5859	3370.29	231.066	7.85216	9.43805e-28	4.99929e-26
ENSDARG00000090880	CABZ01074423.1	48.5641	0.428658	96.6996	225.587	7.81754	3.71364e-14	6.36291e-13
ENSDARG00000006356	slc18a3a	5101.12	45.4952	10156.7	223.249	7.80251	2.38063e-24	9.69517e-23
ENSDARG00000079873	SLC29A4 (1 to many)	46.7481	0.428658	93.0675	217.114	7.76231	3.56626e-07	2.71382e-06
ENSDARG00000095833	alk	10052.2	94.1841	20010.2	212.458	7.73103	2.06141e-15	4.03536e-14
ENSDARG00000093089	tac3a	10085.9	96.4009	20075.5	208.25	7.70217	1.84526e-44	2.75238e-42
ENSDARG00000096464	scn1a	109.014	1.05038	216.977	206.569	7.69048	1.60674e-13	2.58022e-12
ENSDARG00000062305	rims3	2274	22.0776	4525.91	205	7.67948	1.88246e-29	1.1273e-27
ENSDARG00000028306	prph	7412.34	72.5236	14752.2	203.412	7.66826	2.9158e-120	7.08919e-116
ENSDARG00000074860	slc5a7a	5827.5	59.3203	11595.7	195.476	7.61085	5.33746e-33	4.06801e-31
ENSDARG00000030621	th	1126.46	11.5853	2241.32	193.464	7.59592	3.28346e-22	1.11651e-20
ENSDARG00000090571	CABZ01086835.1	620.343	6.44136	1234.24	191.612	7.58205	3.20988e-09	3.17501e-08
ENSDARG00000032896	xgb	1000.61	10.3958	1990.83	191.503	7.58122	2.94038e-18	7.23577e-17
ENSDARG00000070954	hmx2	962.665	10.2027	1915.13	187.707	7.55234	3.38238e-50	6.57886e-48
ENSDARG00000056949	htr7	923.728	9.96716	1837.49	184.354	7.52634	3.07215e-44	4.49959e-42
ENSDARG00000094172	si:ch73-263f13.1	78.4183	0.857315	155.979	181.939	7.50731	2.15642e-18	5.36633e-17
ENSDARG00000097182	si:ch211-207l3.2	204.666	2.23982	407.093	181.752	7.50583	4.5133e-41	5.4593e-39
ENSDARG00000094837	si:dkey-228g21.5	481.319	5.4335	957.204	176.167	7.4608	6.25575e-15	1.15927e-13
ENSDARG00000091130	kcnq2b	2692.75	31.0909	5354.4	172.218	7.42809	2.19814e-12	3.11987e-11
ENSDARG00000090271	CABZ01088685.1	487.063	5.62657	968.5	172.13	7.42735	2.35284e-64	9.69571e-62
ENSDARG00000043299	nmu	7944.75	93.1107	15796.4	169.652	7.40643	4.35523e-31	2.90903e-29
ENSDARG00000078971	SYN2	4030.63	48.1097	8013.14	166.56	7.3799	6.46537e-65	2.71022e-62
ENSDARG00000014420	elavl3	15816.1	188.983	31443.2	166.381	7.37835	3.05198e-42	3.90541e-40
ENSDARG00000086878	PDZRN4 (2 of 2)	9531.93	116.057	18947.8	163.263	7.35105	1.11623e-116	1.35694e-112
ENSDARG00000071751	phox2bb	1354.72	16.5901	2692.85	162.317	7.34267	2.28116e-05	0.000129101
ENSDARG00000079500	kif3cb	1688.35	20.6836	3356.01	162.255	7.34212	7.09501e-94	1.91668e-90
ENSDARG00000010783	scn1a	5252.22	64.3561	10440.1	162.224	7.34184	5.16548e-14	8.69123e-13
ENSDARG00000053122	clvs2	652.919	8.00544	1297.83	162.119	7.34091	1.7394e-23	6.57699e-22
ENSDARG00000051875	islr2	17793.3	224.843	35361.8	157.273	7.29713	9.04062e-51	1.80168e-48
ENSDARG00000097370	si:ch211-235e15.	8187.13	105.009	16269.3	154.933	7.2755	3.81788e-114	2.3206e-110
ENSDARG00000027740	adcyap1b	11271.7	144.692	22398.7	154.803	7.27429	5.4467e-34	4.34182e-32
ENSDARG00000002300	p2rx2	1554.45	20.0194	3088.88	154.295	7.26954	7.48054e-91	1.6534e-87
ENSDARG00000045832	cart2	1301.27	17.1038	2585.45	151.162	7.23995	1.61145e-41	2.00919e-39
ENSDARG00000045811	lrtm2b	300.754	3.95445	597.554	151.109	7.23945	1.28517e-49	2.47987e-47
ENSDARG00000037084	CPNE7	2419.42	34.8638	4803.97	137.793	7.10636	3.81047e-98	1.85288e-94
ENSDARG00000074073	map6b	387.897	5.62657	770.168	136.881	7.09677	9.97352e-49	1.8232e-46
ENSDARG00000043474	atp2b3a	21006.6	308.013	41705.3	135.401	7.08109	1.14739e-30	7.5396e-29
ENSDARG00000003420	chrna5	7809.59	116.401	15502.8	133.185	7.05728	1.4967e-25	6.6283e-24
ENSDARG00000029718	p2rx3b	2162.23	32.8055	4291.66	130.821	7.03145	1.60816e-95	4.88741e-92
ENSDARG00000097751	si:ch73-25e21.1	56.1237	0.857315	111.39	129.929	7.02158	2.28409e-06	1.53534e-05
ENSDARG00000093260	ELOVL4	27.9833	0.428658	55.5379	129.562	7.0175	1.93841e-07	1.52421e-06
ENSDARG00000077124	si:ch211-255p10.4	262.064	4.05099	520.078	128.383	7.00431	2.11243e-13	3.3459e-12
ENSDARG00000071735	prlh2	393.882	6.09774	781.665	128.189	7.00213	5.622e-24	2.22619e-22
ENSDARG00000013295	slc2a3a	8380.27	130.879	16629.7	127.062	6.98939	4.29681e-85	6.1452e-82
ENSDARG00000074145	BX119910.4	26.8394	0.428658	53.2502	124.226	6.95682	3.27099e-08	2.84129e-07
ENSDARG00000063018	fam78ba	51.9979	0.857315	103.139	120.304	6.91054	3.16987e-12	4.43435e-11
ENSDARG00000074348	PCDHGC4 (5 of 11)	103.396	1.71463	205.078	119.605	6.90213	4.0279e-16	8.44228e-15
ENSDARG00000009553	gng3	4901.26	82.1242	9720.39	118.362	6.88706	3.84041e-34	3.11239e-32
ENSDARG00000033234	stmn2a	9539.87	159.888	18919.8	118.332	6.88669	2.24337e-91	5.45432e-88
ENSDARG00000069329	drgx	130.357	2.23982	258.474	115.399	6.85049	1.36978e-28	7.76306e-27
ENSDARG00000004586	ntrk1	1567.58	27.8122	3107.34	111.726	6.80382	3.56663e-87	6.19396e-84
ENSDARG00000055183	etv1	7840.83	141.328	15540.3	109.959	6.78082	1.65166e-59	5.21517e-57
ENSDARG00000068083	RAB37	156.438	2.86155	310.015	108.338	6.7594	5.88688e-14	9.84372e-13
ENSDARG00000060912	SLC5A7 (1 of 2)	777.401	14.2537	1540.55	108.08	6.75596	1.84932e-34	1.52934e-32
ENSDARG00000018935	GABRB2 (1 of 2)	23.3678	0.428658	46.307	108.028	6.75526	2.55298e-07	1.98182e-06
ENSDARG00000063713	syngap1a	1993.1	36.6635	3949.55	107.724	6.7512	3.00437e-30	1.89728e-28
ENSDARG00000018066	ptchd1	765.701	14.2537	1517.15	106.439	6.73388	2.22626e-22	7.62354e-21
ENSDARG00000070955	hmx3a	1968.96	37.2001	3900.72	104.858	6.71229	1.18727e-31	8.27109e-30
ENSDARG00000019983	CHRNB4	835.897	16.1729	1655.62	102.37	6.67765	7.07498e-37	6.56542e-35
ENSDARG00000062346	cacna1ea	4404.57	86.3372	8722.8	101.032	6.65867	6.72257e-17	1.49813e-15
ENSDARG00000059899	CR847944.2	417.271	8.29505	826.248	99.6074	6.63818	5.96695e-19	1.57348e-17
ENSDARG00000009026	ANK2 (1 to many)	19014.5	379.853	37649.2	99.1152	6.63103	5.72719e-25	2.45582e-23
ENSDARG00000086589	TMEM233	89.7408	1.81117	177.671	98.0974	6.61614	1.06971e-21	3.53848e-20
ENSDARG00000035338	tppp2	1972.44	40.0387	3904.83	97.5265	6.60772	8.52047e-87	1.38105e-83
ENSDARG00000024575	kif26bb	463.518	9.44197	917.595	97.1826	6.60263	5.7447e-58	1.64319e-55
ENSDARG00000086187	CABZ01069081.1	1485.13	30.5347	2939.73	96.275	6.58909	7.40919e-84	9.48104e-81
ENSDARG00000005470	kif5aa	13917.7	291.377	27544.1	94.5307	6.56271	8.45171e-25	3.57368e-23
ENSDARG00000040703	si:ch211-242n18.1	155.608	3.29021	307.925	93.5884	6.54826	4.58046e-07	3.42871e-06
ENSDARG00000086155	CELF5 (2 of 3)	20.1959	0.428658	39.9631	93.2284	6.5427	1.83042e-06	1.25149e-05
ENSDARG00000057017	slc6a4b	979.624	21.0272	1938.22	92.1767	6.52633	7.9686e-62	2.89165e-59
ENSDARG00000079443	vipb	37178.8	799.194	73558.4	92.0407	6.5242	5.7002e-33	4.33091e-31
ENSDARG00000076364	EPB41L1	5007.9	107.986	9907.81	91.7508	6.51965	1.97328e-32	1.43642e-30
ENSDARG00000044514	st6gal1	757.949	16.6441	1499.25	90.0772	6.49309	1.86719e-52	4.16487e-50
ENSDARG00000086535	TMEM74 (1 to many)	105.984	2.33636	209.631	89.7255	6.48745	2.89331e-24	1.16852e-22
ENSDARG00000061541	unc5db	1155.8	25.839	2285.76	88.4616	6.46698	1.37718e-51	2.8865e-49
ENSDARG00000059236	ptger4a	229.384	5.19791	453.57	87.2601	6.44725	1.26268e-11	1.64521e-10
ENSDARG00000015775	gap43	8118.27	184.036	16052.5	87.2251	6.44667	8.02162e-84	9.75149e-81
ENSDARG00000028118	dscamb	2855.61	64.7963	5646.43	87.1412	6.44528	1.18689e-26	5.66932e-25
ENSDARG00000097645	si:dkey-28n18.7	18.8768	0.428658	37.3249	87.074	6.44417	8.5773e-06	5.2618e-05
ENSDARG00000078529	adgrb1b	12827.4	293.095	25361.7	86.5305	6.43514	1.19484e-23	4.59653e-22
ENSDARG00000070952	fam131ba	679.479	15.5937	1343.37	86.1478	6.42874	1.37977e-20	4.15176e-19
ENSDARG00000059997	sv2c	532.858	12.2495	1053.47	86.0007	6.42628	4.37084e-09	4.26267e-08
ENSDARG00000078157	SLC18A1	246.53	5.7231	487.336	85.1525	6.41198	4.61017e-07	3.44887e-06
ENSDARG00000062839	CABZ01065679.1	1946.44	45.2056	3847.67	85.115	6.41134	1.87455e-84	2.53199e-81
ENSDARG00000039891	si:dkey-163m14.8	723.916	17.0302	1430.8	84.0153	6.39258	9.3876e-67	5.07201e-64
ENSDARG00000054667	adra2db	58.2499	1.38251	115.117	83.267	6.37967	1.60232e-11	2.06779e-10
ENSDARG00000079249	OGDHL	475.491	11.3497	939.633	82.7895	6.37138	1.1344e-21	3.7375e-20
ENSDARG00000076220	sez6a	597.468	14.2963	1180.64	82.5838	6.36779	1.58665e-29	9.57225e-28
ENSDARG00000035785	chrna7	1020.95	24.4565	2017.45	82.4914	6.36617	3.19042e-73	2.50222e-70
ENSDARG00000086333	CABZ01084952.1	207.91	5.00484	410.815	82.0836	6.35902	1.01729e-10	1.20474e-09
ENSDARG00000043932	stmn4l	3585.6	86.4337	7084.77	81.9677	6.35698	1.1812e-90	2.3932e-87
ENSDARG00000008788	camk1gb	3584.93	87.7542	7082.1	80.7039	6.33457	1.34194e-25	6.00857e-24
ENSDARG00000007149	nadl1.2	6835.5	168.249	13502.8	80.2547	6.32651	1.14878e-83	1.33001e-80
ENSDARG00000090196	SYN3	141.295	3.48328	279.107	80.1278	6.32423	3.77748e-07	2.86023e-06
ENSDARG00000086714	5S_rRNA	115.127	2.86155	227.392	79.4645	6.31224	2.16344e-09	2.18983e-08
ENSDARG00000095301	si:dkey-253a1.2	200.437	5.00484	395.869	79.0972	6.30556	1.71321e-10	1.9769e-09
ENSDARG00000013669	napba	447.825	11.4462	884.204	77.2487	6.27144	1.09313e-21	3.61105e-20
ENSDARG00000029916	KCNQ2 (1 to many)	299.48	7.76985	591.191	76.0877	6.24959	3.32031e-10	3.71157e-09
ENSDARG00000070491	hpcal4	476.979	12.4851	941.473	75.4078	6.23664	6.01655e-41	7.13563e-39
ENSDARG00000089130	CABZ01084618.1	52.5127	1.38251	103.643	74.9673	6.22819	2.57828e-09	2.58391e-08
ENSDARG00000014287	eno2	2812.39	74.5164	5550.26	74.4837	6.21885	2.66373e-85	4.0477e-82
ENSDARG00000071325	cbarpb	3041.44	80.9692	6001.91	74.1259	6.21191	2.32002e-13	3.6604e-12
ENSDARG00000069223	pcdh1g26	416.864	11.2531	822.475	73.0886	6.19157	8.25136e-52	1.75978e-49
ENSDARG00000005775	scn8aa	3868.96	104.642	7633.28	72.9467	6.18877	9.42042e-38	9.31052e-36
ENSDARG00000077596	phf24	1942.88	52.8479	3832.92	72.5273	6.18045	3.47105e-29	2.04834e-27
ENSDARG00000015025	nadl1.1	3960.83	107.762	7813.91	72.5107	6.18012	1.44298e-87	2.6987e-84
ENSDARG00000058892	cep170ab	503.631	13.7285	993.533	72.3699	6.17732	1.90467e-24	7.86218e-23
ENSDARG00000070148	cygb2	6474.36	176.528	12772.2	72.3523	6.17697	7.36682e-62	2.71378e-59
ENSDARG00000056036	stxbp1b	174.527	4.76925	344.284	72.1883	6.17369	1.79611e-29	1.0808e-27
ENSDARG00000077577	ntsr1	425.381	11.7243	839.037	71.5639	6.16116	6.36073e-25	2.72269e-23
ENSDARG00000063282	CABZ01070380.1	799.858	22.2282	1577.49	70.968	6.1491	2.3293e-14	4.08308e-13
ENSDARG00000038981	zgc:153615	1155.09	32.2263	2277.95	70.6861	6.14335	2.83029e-24	1.14497e-22
ENSDARG00000096791	si:ch73-344o19.1	3914.97	110.57	7719.36	69.8145	6.12546	7.67762e-82	8.48481e-79
ENSDARG00000078588	CABZ01081821.1	209.436	5.91617	412.957	69.8014	6.12518	1.72228e-07	1.36264e-06
ENSDARG00000059340	dlgap2a	1615.08	45.6457	3184.52	69.7661	6.12445	7.51758e-19	1.959e-17
ENSDARG00000053383	rprma	316.441	9.01331	623.868	69.2163	6.11304	6.45353e-07	4.72747e-06
ENSDARG00000014973	ntng1a	397.553	11.3497	783.756	69.0555	6.10968	2.94942e-13	4.59086e-12
ENSDARG00000038974	si:ch73-112n4.1	622.361	17.9726	1226.75	68.2567	6.0929	9.24213e-21	2.82646e-19
ENSDARG00000080977	5S_rRNA	36.3043	1.05038	71.5581	68.1256	6.09013	4.55198e-10	4.99649e-09
ENSDARG00000086290	znf804b	1151.54	33.3618	2269.72	68.0336	6.08818	5.11745e-71	3.19027e-68
ENSDARG00000015184	mpp3a	2759.1	80.6256	5437.57	67.4423	6.07558	3.06878e-36	2.75318e-34
ENSDARG00000073824	RASGRF1	659.262	19.3551	1299.17	67.1228	6.06873	1.04622e-31	7.33048e-30
ENSDARG00000008473	asb14a	46.9655	1.38251	92.5484	66.9424	6.06485	5.7908e-11	7.07851e-10
ENSDARG00000002226	TRIM67	122.702	3.62233	241.781	66.7474	6.06064	1.89397e-25	8.34203e-24
ENSDARG00000097317	si:dkey-276j7.3	709.996	21.0697	1398.92	66.3948	6.053	6.56057e-62	2.45395e-59
ENSDARG00000068989	gabra1	107.545	3.19367	211.897	66.349	6.052	1.44262e-17	3.38556e-16
ENSDARG00000062277	ppp2r2cb	643.657	19.2586	1268.06	65.8437	6.04097	4.39499e-59	1.3526e-56
ENSDARG00000024831	crhbp	1730.1	51.871	3408.34	65.7079	6.03799	7.62972e-46	1.27932e-43
ENSDARG00000014302	brinp2	1121.64	33.7169	2209.56	65.5327	6.03414	9.73328e-49	1.79277e-46
ENSDARG00000087867	SLC2A13	12245.9	368.758	24123	65.4169	6.03159	1.91671e-20	5.68305e-19
ENSDARG00000088136	pcdh2aa15	14.2138	0.428658	27.999	65.3179	6.02941	0.000127444	0.000620715
ENSDARG00000077514	SLITRK1	696.563	21.0272	1372.1	65.2535	6.02798	2.12606e-61	7.49145e-59
ENSDARG00000056519	si:dkey-280e21.3	150.838	4.57618	297.1	64.923	6.02066	4.86568e-29	2.85059e-27
ENSDARG00000029239	syt9b	2596.19	79.2006	5113.18	64.5599	6.01257	5.17298e-66	2.51541e-63
ENSDARG00000022487	DYNC1L1 (1 of 2)	235.487	7.20214	463.772	64.3936	6.00885	1.57405e-20	4.69569e-19
ENSDARG00000062208	prrt1	3638.68	111.361	7165.99	64.349	6.00785	1.34132e-21	4.38326e-20
ENSDARG00000057056	si:dkey-202l22.3	47.993	1.47904	94.5069	63.8974	5.99768	1.82992e-12	2.62328e-11
ENSDARG00000053454	CNTN3 (1 to many)	980.659	30.7588	1930.56	62.7645	5.97188	2.17938e-10	2.48883e-09
ENSDARG00000089593	pcdh2ab11	91.2273	2.86155	179.593	62.7607	5.97179	2.27428e-20	6.68617e-19
ENSDARG00000090966	SAMD14	923.889	29.1832	1818.59	62.3164	5.96154	4.86707e-66	2.41496e-63
ENSDARG00000070730	gabra5	57.2582	1.81117	112.705	62.228	5.95949	3.94679e-14	6.71507e-13
ENSDARG00000053665	gabrg2	740.437	23.4601	1457.41	62.123	5.95706	8.424e-45	1.28008e-42
ENSDARG00000084796	5S_rRNA	43.5888	1.38251	85.7951	62.0576	5.95554	2.22547e-11	2.82696e-10
ENSDARG00000078125	rusc1	5868.74	186.994	11550.5	61.7694	5.94882	3.49249e-56	8.95099e-54
ENSDARG00000005372	camk4	2913.27	93.2923	5733.25	61.4547	5.94145	3.74727e-81	3.96119e-78
ENSDARG00000093156	si:ch73-21g5.7	159.114	5.10137	313.126	61.3808	5.93972	3.1787e-30	2.00217e-28
ENSDARG00000086224	FAM155A (1 to many)	236.527	7.67332	465.38	60.6491	5.92242	1.80704e-16	3.89837e-15
ENSDARG00000056633	fgf13b	6005.26	195.709	11814.8	60.3692	5.91574	2.24598e-62	8.80752e-60
ENSDARG00000023445	atp2b3b	8286.14	270.299	16302	60.3108	5.91435	2.97812e-36	2.68174e-34
ENSDARG00000075115	PCDHGC4 (6 of 11)	74.485	2.43289	146.537	60.2316	5.91245	3.83598e-06	2.49636e-05
ENSDARG00000055752	npas4a	18125.4	595.922	35655	59.8316	5.90284	6.28305e-10	6.80445e-09
ENSDARG00000008866	cabp4	13.0299	0.428658	25.6311	59.7939	5.90193	0.000323537	0.00143779
ENSDARG00000087843	CABZ01083501.1	2197.11	72.3731	4321.86	59.7164	5.90005	4.54036e-14	7.69804e-13
ENSDARG00000056019	ttbk1a	949.321	31.2725	1867.37	59.7129	5.89997	1.79237e-65	8.47243e-63
ENSDARG00000045639	elavl4	5395.29	178.239	10612.3	59.54	5.89579	2.61566e-48	4.7107e-46
ENSDARG00000034467	CABZ01072077.1	4230.33	140.173	8320.48	59.3585	5.89138	3.42467e-78	3.20246e-75
ENSDARG00000091623	TMEM74 (1 to many)	223.655	7.43773	439.872	59.1406	5.88608	2.80117e-36	2.53178e-34
ENSDARG00000095094	fxyd6	1165.89	38.9148	2292.87	58.9204	5.88069	4.72832e-13	7.19397e-12
ENSDARG00000096378	rln1	737.817	24.638	1451	58.8925	5.88001	2.81368e-05	0.000156722
ENSDARG00000062056	elmod1	846.002	28.2604	1663.74	58.872	5.87951	6.37641e-15	1.17983e-13
ENSDARG00000012347	nacad	1953.44	65.7616	3841.11	58.4096	5.86813	5.86551e-76	5.28178e-73
ENSDARG00000015531	slc4a8	1456.11	49.1485	2863.07	58.2533	5.86427	1.46656e-71	1.0805e-68
ENSDARG00000077023	pcdhb	772.276	26.4182	1518.13	57.4655	5.84462	1.4512e-25	6.47395e-24
ENSDARG00000076310	si:ch73-290k24.5	67.1463	2.33636	131.956	56.4795	5.81966	7.22518e-09	6.86731e-08
ENSDARG00000011549	c1ql4a	274.408	9.58102	539.234	56.2815	5.81459	8.13964e-09	7.66754e-08
ENSDARG00000087151	5S_rRNA	24.4885	0.857315	48.1197	56.1284	5.81066	3.86858e-05	0.000209481
ENSDARG00000087165	si:dkeyp-69c1.7	93.3747	3.29021	183.459	55.7592	5.80114	3.7763e-20	1.08913e-18
ENSDARG00000069598	chrm5b	853.841	30.3841	1677.3	55.2031	5.78668	3.47759e-43	4.69726e-41
ENSDARG00000077638	zgc:171965	327.051	11.6818	642.42	54.9933	5.78118	8.08231e-44	1.12934e-41
ENSDARG00000096922	si:ch211-147k10.6	1657.06	59.7374	3254.39	54.4782	5.76761	7.71256e-11	9.27377e-10
ENSDARG00000077608	gpr137bb	955.027	34.4662	1875.59	54.4182	5.76602	1.80104e-33	1.39455e-31
ENSDARG00000085592	5S_rRNA	117.177	4.24406	230.11	54.2194	5.76074	1.16405e-16	2.54968e-15
ENSDARG00000097012	si:dkey-225f23.5	775.076	28.1443	1522.01	54.0787	5.75699	1.21247e-18	3.09001e-17
ENSDARG00000097730	si:ch1073-443n13.3	149.403	5.4335	293.372	53.9933	5.75471	1.55187e-27	7.99377e-26
ENSDARG00000074560	CHST9	367.157	13.3539	720.959	53.9887	5.75458	9.80505e-46	1.59993e-43
ENSDARG00000088712	CABZ01072625.1	225.352	8.19851	442.505	53.9738	5.75419	4.29984e-09	4.20354e-08
ENSDARG00000018896	mmp24	1158.87	42.205	2275.54	53.9163	5.75265	1.54673e-20	4.61984e-19
ENSDARG00000058649	trim46b	983.567	35.8487	1931.29	53.8733	5.7515	6.10282e-35	5.18803e-33
ENSDARG00000063157	mapk8ip2	1724.64	63.3172	3385.96	53.4761	5.74082	7.93422e-19	2.05875e-17
ENSDARG00000053512	crybb2	84.2192	3.09714	165.341	53.3852	5.73837	2.44286e-18	6.06053e-17
ENSDARG00000010373	CYSLTR2 (1 to many)	239.431	8.82024	470.042	53.2913	5.73583	4.77298e-36	4.25075e-34
ENSDARG00000069254	chrm4a	1309.53	48.3027	2570.77	53.222	5.73395	2.41349e-15	4.67936e-14
ENSDARG00000071298	chrm3b	149.024	5.53003	292.518	52.8962	5.72509	2.63007e-27	1.32391e-25
ENSDARG00000027564	CABZ01052588.1	157.749	5.86215	309.635	52.8193	5.72299	2.41305e-10	2.74408e-09
ENSDARG00000004648	kctd16a	285.822	10.6314	561.012	52.7693	5.72163	2.71942e-28	1.50266e-26
ENSDARG00000091083	si:ch211-195j11.27	14.1123	0.525192	27.6994	52.7413	5.72086	0.000132456	0.000641645
ENSDARG00000043661	cadpsa	7530.72	281.776	14779.7	52.4518	5.71292	8.96743e-46	1.4855e-43
ENSDARG00000071779	npy7r	34.3317	1.28597	67.3775	52.3942	5.71133	4.53637e-09	4.40995e-08
ENSDARG00000074308	lrrc75ba	2295.19	86.2096	4504.16	52.2466	5.70727	2.06736e-20	6.09996e-19
ENSDARG00000061031	dner	342.389	12.8712	671.906	52.2022	5.70604	4.67815e-12	6.41511e-11
ENSDARG00000062957	sult4a1	6033.65	228.812	11838.5	51.7389	5.69318	9.14508e-29	5.24397e-27
ENSDARG00000056753	dctn1b	2435.22	92.3924	4778.05	51.7147	5.6925	2.8656e-45	4.49492e-43
ENSDARG00000097443	si:dkey-225n22.6	77.9597	2.95808	152.961	51.7096	5.69236	6.62278e-07	4.84415e-06
ENSDARG00000078509	socs4	631.328	24.0278	1238.63	51.5497	5.68789	3.85073e-09	3.77663e-08
ENSDARG00000078169	cacna2d2b	983.014	37.4783	1928.55	51.4578	5.68532	8.74195e-12	1.16462e-10
ENSDARG00000059534	JPH3 (1 to many)	843.759	32.1838	1655.33	51.4337	5.68464	3.82711e-61	1.31054e-58
ENSDARG00000060434	MAP1B	1104.71	42.3325	2167.09	51.1921	5.67785	4.72078e-65	2.02072e-62
ENSDARG00000037448	SLC2A13 (1 of 3)	809.834	31.23	1588.44	50.8626	5.66853	1.413e-11	1.83614e-10
ENSDARG00000068624	si:dkey-27p18.5	402.897	15.5397	790.254	50.8539	5.66829	1.05008e-09	1.10426e-08
ENSDARG00000070537	stmn2b	6062.55	234.254	11890.8	50.7605	5.66563	2.35302e-80	2.3837e-77
ENSDARG00000086892	erfl1	22.0911	0.857315	43.325	50.5356	5.65923	2.18256e-06	1.47156e-05
ENSDARG00000038574	scg2b	21226.3	824.515	41628.1	50.488	5.65787	9.62089e-41	1.12458e-38
ENSDARG00000037916	cdk5r1a	149	5.86215	292.138	49.8345	5.63907	3.75861e-24	1.50549e-22
ENSDARG00000016301	zgc:65894	3720.82	146.449	7295.19	49.8138	5.63847	7.81355e-53	1.80925e-50
ENSDARG00000052528	camk2n1b	216.628	8.58465	424.67	49.4686	5.62844	3.1207e-34	2.53758e-32
ENSDARG00000018788	st8sia2	431.274	17.1153	845.432	49.3963	5.62633	4.31614e-28	2.35288e-26
ENSDARG00000060948	dync1i1	1862.57	74.0027	3651.15	49.338	5.62463	3.24857e-71	2.19396e-68
ENSDARG00000058117	snap25b	2897.79	115.273	5680.31	49.2768	5.62284	1.87493e-30	1.20916e-28
ENSDARG00000058876	mmp16b	293.36	11.6818	575.038	49.2252	5.62132	1.04075e-16	2.29202e-15
ENSDARG00000010096	slc1a6	706.483	28.2294	1384.74	49.053	5.61627	7.27283e-06	4.53279e-05
ENSDARG00000023261	scrt1a	154.925	6.19428	303.655	49.0218	5.61535	7.26896e-28	3.87567e-26
ENSDARG00000054378	pcbp3	1268.44	50.8322	2486.05	48.9071	5.61197	6.14576e-13	9.25209e-12
ENSDARG00000070442	si:ch211-113g11.6	4350.17	174.574	8525.76	48.8375	5.60992	2.99028e-18	7.3437e-17
ENSDARG00000054741	prkg2	247.361	9.96716	484.756	48.6353	5.60393	5.6244e-10	6.11566e-09
ENSDARG00000056745	necab2	1974.91	79.7568	3870.07	48.5234	5.60061	2.95124e-71	2.0501e-68
ENSDARG00000045687	pdzrn4	919.364	37.1772	1801.55	48.4585	5.59868	1.19165e-60	4.02398e-58
ENSDARG00000063721	CABZ01067557.1	44.3222	1.81117	86.8333	47.9433	5.58326	1.78902e-05	0.000103588
ENSDARG00000035970	ptprn2	3244.42	133.138	6355.71	47.7378	5.57706	7.47188e-75	6.48799e-72
ENSDARG00000034588	scn4ab	22612.9	928.907	44296.8	47.687	5.57552	9.49822e-10	1.00623e-08
ENSDARG00000033655	stmn1b	10738.4	443.376	21033.5	47.4394	5.56801	4.50921e-80	4.3853e-77
ENSDARG00000077755	PCDHGC4 (9 of 11)	262.075	10.921	513.228	46.9946	5.55442	1.85534e-37	1.78296e-35
ENSDARG00000017722	si:ch73-151m17.5	2117	88.438	4145.57	46.8754	5.55076	6.51441e-10	7.04559e-09
ENSDARG00000059535	LRRTM4 (1 of 4)	45.5692	1.9077	89.2307	46.774	5.54763	0.000662244	0.00271795
ENSDARG00000091616	prok2	22.7461	0.95385	44.5384	46.6933	5.54514	2.19776e-06	1.48099e-05
ENSDARG00000063635	nrxn1b	9956.18	420.59	19491.8	46.3438	5.53431	4.48711e-15	8.41784e-14
ENSDARG00000074521	map6a	1105.65	47.0593	2164.23	45.9895	5.52323	4.52998e-18	1.09779e-16
ENSDARG00000062821	slc6a15	1246.89	53.2961	2440.48	45.7909	5.51699	1.00053e-17	2.38256e-16
ENSDARG00000004291	hecw1b	1233.25	52.8134	2413.68	45.7021	5.51419	8.15078e-20	2.29098e-18
ENSDARG00000096558	si:ch211-80j13.1	779.656	33.4813	1525.83	45.5726	5.5101	1.8479e-19	5.04808e-18
ENSDARG00000074320	KCNAB3	42.0747	1.81117	82.3382	45.4615	5.50657	2.3951e-10	2.72494e-09
ENSDARG00000076027	kif5c	2191.93	94.5162	4289.35	45.3822	5.50405	1.74003e-20	5.1718e-19
ENSDARG00000009941	erc1a	781.62	34.026	1529.21	44.9425	5.49001	1.36013e-23	5.19134e-22
ENSDARG00000093323	si:ch211-114l13.1	412.436	17.9726	806.9	44.8961	5.48852	1.76561e-45	2.84287e-43
ENSDARG00000022587	GPR137 (1 of 2)	215.29	9.38795	421.192	44.8652	5.48753	9.84185e-23	3.51889e-21
ENSDARG00000023940	si:ch73-362m14.4	473.549	20.6951	926.403	44.7644	5.48428	3.50681e-44	5.10545e-42
ENSDARG00000071026	mllt11	2260.7	98.9188	4422.48	44.7082	5.48247	5.59053e-34	4.44191e-32
ENSDARG00000086262	si:dkey-163m14.10	38.807	1.71463	75.8993	44.2657	5.46812	1.40814e-09	1.45376e-08
ENSDARG00000097492	si:dkey-89b17.7	698.511	31.0909	1365.93	43.9335	5.45725	3.88904e-55	9.45541e-53
ENSDARG00000042368	kif26aa	10966.6	490.244	21443.1	43.7395	5.45087	3.00768e-15	5.75793e-14
ENSDARG00000073679	CABZ01092973.1	838.361	37.5208	1639.2	43.6878	5.44916	1.07389e-13	1.75586e-12
ENSDARG00000078241	map7a	365.183	16.397	713.97	43.5427	5.44436	0.000646885	0.00266255
ENSDARG00000093677	si:ch211-56a11.2	285.221	12.8287	557.613	43.466	5.44182	1.85185e-38	1.90779e-36
ENSDARG00000037933	kcnc3b	61.2542	2.76502	119.743	43.3066	5.43651	8.50822e-14	1.40817e-12
ENSDARG00000054575	waif2	184.762	8.34906	361.174	43.2592	5.43494	2.88217e-30	1.82961e-28
ENSDARG00000023771	gabrb3	248.178	11.2956	485.06	42.9422	5.42433	2.79421e-35	2.40907e-33
ENSDARG00000013695	rdh8b	286.023	13.0218	559.024	42.9299	5.42391	2.37269e-29	1.41738e-27
ENSDARG00000087616	maptb	9427.49	429.782	18425.2	42.8711	5.42193	2.94457e-44	4.33887e-42
ENSDARG00000067813	zgc:171844	348.336	15.8833	680.788	42.8618	5.42162	6.25357e-05	0.000324532
ENSDARG00000021735	cacna1ba	8555.72	392.281	16719.2	42.6204	5.41347	7.59715e-18	1.8198e-16
ENSDARG00000043864	nptnb	1279.92	58.9226	2500.93	42.4443	5.4075	1.34314e-10	1.57302e-09
ENSDARG00000025747	mapk10	1827.88	84.3985	3571.35	42.3154	5.40311	9.81817e-55	2.36346e-52
ENSDARG00000074551	CR392045.1	3404.37	157.501	6651.24	42.2297	5.40019	1.4593e-12	2.12201e-11
ENSDARG00000056028	slc22a7a	68.0868	3.15115	133.022	42.2139	5.39965	9.10669e-16	1.85126e-14
ENSDARG00000014792	lrrc4bb	1487.43	68.9323	2905.93	42.1562	5.39767	6.85762e-28	3.67245e-26
ENSDARG00000086965	SV2C (2 of 2)	173.821	8.10198	339.54	41.9083	5.38916	1.54285e-28	8.68316e-27
ENSDARG00000062323	adam23a	6675.1	311.187	13039	41.9008	5.38891	1.27523e-34	1.06545e-32
ENSDARG00000077994	b4galt2	628.822	29.3648	1228.28	41.8283	5.38641	1.36037e-09	1.40983e-08
ENSDARG00000067509	slc24a4b	84.6225	3.95445	165.291	41.7986	5.38538	8.56958e-13	1.26889e-11
ENSDARG00000062449	xpr1a	2728.33	127.665	5328.99	41.7418	5.38342	1.04933e-20	3.18905e-19
ENSDARG00000073914	fam163b	151.683	7.10561	296.259	41.6937	5.38176	2.64803e-26	1.23811e-24
ENSDARG00000075858	fam155a	461.105	21.6489	900.56	41.5984	5.37845	3.97818e-26	1.84583e-24
ENSDARG00000054931	PPP2R5B	906.433	42.6221	1770.24	41.5334	5.3762	7.43177e-21	2.2901e-19
ENSDARG00000010031	ssh1b	548.942	25.8815	1072	41.4197	5.37224	2.65147e-49	4.9973e-47
ENSDARG00000036505	syt4	4333.12	204.433	8461.81	41.3916	5.37127	1.39989e-74	1.1458e-71
ENSDARG00000090696	TMC3	38.3255	1.81117	74.8398	41.3214	5.36882	2.88775e-07	2.22324e-06
ENSDARG00000074976	dckl1b	2759.85	130.515	5389.19	41.2916	5.36778	7.24894e-63	2.93739e-60
ENSDARG00000026247	si:dkey-105e17.1	313.219	14.8214	611.616	41.2656	5.36687	8.68865e-39	9.0664e-37
ENSDARG00000053547	jakmip2	1248.72	59.1697	2438.26	41.208	5.36485	2.97661e-40	3.35048e-38
ENSDARG00000076373	vopp1	2188.32	103.754	4272.89	41.183	5.36398	1.33235e-15	2.65955e-14
ENSDARG00000063144	shisa7b	1572.32	74.7945	3069.84	41.0436	5.35909	2.55583e-17	5.91809e-16
ENSDARG00000070173	gria2a	2592.47	123.387	5061.56	41.0219	5.35832	5.3483e-19	1.41494e-17
ENSDARG00000005364	grin3ba	1434.97	68.3141	2801.63	41.0111	5.35794	1.51185e-27	7.80415e-26
ENSDARG00000075792	iqsec3a	318.83	15.2616	622.398	40.7819	5.34986	2.83879e-12	3.98727e-11
ENSDARG00000056620	grpr	19.8886	0.95385	38.8233	40.7017	5.34702	0.0024017	0.00848568
ENSDARG00000086307	CR847851.1	32.8283	1.57558	64.0811	40.6715	5.34595	7.40665e-09	7.02331e-08
ENSDARG00000063158	CABZ01081780.1	118.926	5.81963	232.033	39.8706	5.31725	3.39704e-09	3.34788e-08
ENSDARG00000030614	syt1a	25386.9	1246.18	49527.7	39.7437	5.31265	2.34078e-20	6.86507e-19
ENSDARG00000078557	si:ch211-57n23.4	10.6955	0.525192	20.8658	39.7298	5.31215	0.00126697	0.00483807
ENSDARG00000079285	pcdh1g32	259.252	12.7747	505.73	39.5884	5.30701	4.81152e-35	4.1191e-33
ENSDARG00000094052	taok3b	659.568	32.5159	1286.62	39.5689	5.3063	1.79461e-25	7.91874e-24
ENSDARG00000013020	dtnbb	662.574	32.709	1292.44	39.5132	5.30426	1.63127e-19	4.47136e-18
ENSDARG00000076702	PSD3	700.996	34.6707	1367.32	39.4373	5.30149	2.46202e-31	1.67204e-29
ENSDARG00000060025	nsmfa	1253.7	62.0428	2445.36	39.4141	5.30064	9.30337e-09	8.71649e-08
ENSDARG00000076051	CABZ01062994.1	118.326	5.86215	230.79	39.3694	5.299	6.85353e-19	1.79752e-17
ENSDARG00000069469	khdrbs2	959.329	47.5304	1871.13	39.3669	5.29891	1.08891e-57	3.07845e-55
ENSDARG00000015530	si:dkey-169l5.3	87.1982	4.34059	170.056	39.178	5.29197	3.32441e-10	3.71445e-09
ENSDARG00000089506	WNK2 (3 of 3)	128.294	6.38735	250.201	39.1714	5.29173	1.70805e-15	3.36804e-14
ENSDARG00000062693	nrxn3b	832.965	41.5603	1624.37	39.0847	5.28853	4.48349e-26	2.06453e-24
ENSDARG00000074984	MTUS2 (1 to many)	170.9	8.53063	333.27	39.0674	5.28789	2.03667e-27	1.03565e-25
ENSDARG00000091509	atp6ap1la	67.7444	3.38674	132.102	39.0056	5.28561	9.23195e-15	1.68006e-13
ENSDARG00000057052	dscaml1	4464.46	223.217	8705.71	39.0011	5.28544	9.51053e-25	4.00744e-23
ENSDARG00000034528	chodl	290.201	14.6399	565.763	38.6453	5.27222	2.98775e-26	1.39427e-24
ENSDARG00000043448	itm2ca	3828.74	193.443	7464.04	38.5852	5.26998	3.41638e-70	2.07656e-67
ENSDARG00000010934	syt14a	1725.26	87.3991	3363.11	38.4799	5.26603	5.14766e-33	3.93569e-31
ENSDARG00000040198	fstl5	587.268	29.7819	1144.75	38.4378	5.26446	8.49796e-31	5.61443e-29
ENSDARG00000037341	ghrhra	45.637	2.33636	88.9376	38.0668	5.25046	7.22599e-11	8.71455e-10
ENSDARG00000079098	KCNT1 (1 of 2)	1351.46	69.2989	2633.62	38.0037	5.24807	4.35269e-31	2.90903e-29
ENSDARG00000079656	FAM171A2 (1 to many)	1242.62	63.7229	2421.51	38.0006	5.24795	1.78516e-26	8.44409e-25
ENSDARG00000002546	rundc3ab	1840.17	94.8138	3585.53	37.8166	5.24095	1.31143e-29	7.95135e-28
ENSDARG00000027079	znf804a	1356.27	70.2723	2642.26	37.6004	5.23267	6.06442e-20	1.72651e-18
ENSDARG00000054700	prlh2r	273.7	14.2112	533.188	37.5188	5.22954	4.11606e-30	2.57259e-28
ENSDARG00000092269	si:dkeyp-41f9.4	210.612	10.9635	410.26	37.4204	5.22575	4.4929e-07	3.37044e-06
ENSDARG00000036383	si:ch73-335m24.5	985.912	51.5814	1920.24	37.2274	5.21829	3.22218e-37	3.04828e-35
ENSDARG00000053663	hmp19	6055.49	317.023	11794	37.2022	5.21732	2.41738e-71	1.72864e-68
ENSDARG00000058906	si:ch211-181l5.2	172.088	9.01331	335.163	37.1853	5.21666	1.62982e-27	8.37753e-26
ENSDARG00000041952	prox2	277.114	14.5859	539.642	36.9976	5.20936	2.4998e-24	1.01296e-22
ENSDARG00000061778	fmn2b	1734.8	91.5661	3378.02	36.8916	5.20522	6.13814e-17	1.36914e-15
ENSDARG00000092921	gnb5a	104.27	5.53003	203.01	36.7105	5.19812	3.3076e-11	4.13458e-10
ENSDARG00000096271	40974	264.446	14.1572	514.735	36.3585	5.18422	1.40687e-18	3.55193e-17
ENSDARG00000025106	ppp3cb	672.244	36.0957	1308.39	36.2478	5.17982	2.2391e-37	2.12653e-35
ENSDARG00000075907	si:ch73-389b16.2	15367.5	827.468	29907.6	36.1435	5.17567	6.78702e-35	5.74958e-33
ENSDARG00000033954	CABZ01020188.1	23.7891	1.28597	46.2922	35.9978	5.16984	2.48065e-06	1.65784e-05
ENSDARG00000029989	adcyap1r1a	1746.81	94.5047	3399.11	35.9676	5.16863	1.27713e-21	4.19607e-20
ENSDARG00000011273	tlx2	3269.8	177.717	6361.88	35.7978	5.1618	9.4494e-69	5.47008e-66
ENSDARG00000039385	si:ch73-265d7.2	474.953	25.893	924.014	35.6858	5.15728	3.86054e-25	1.66716e-23
ENSDARG00000055825	celsr3	1606.24	87.9128	3124.56	35.5416	5.15144	9.89042e-62	3.53626e-59
ENSDARG00000062173	camsap2a	5111.49	280.355	9942.62	35.4644	5.1483	6.58759e-19	1.73338e-17
ENSDARG00000061817	kif1aa	7963.16	436.763	15489.5	35.4644	5.1483	2.50958e-23	9.32956e-22
ENSDARG00000078981	faxcb	358.398	19.7412	697.054	35.3095	5.14199	5.46541e-17	1.22358e-15
ENSDARG00000040274	scamp5b	17.2537	0.95385	33.5536	35.177	5.13656	7.50067e-05	0.00038352
ENSDARG00000074357	BICD1 (1 of 2)	340.017	18.8299	661.205	35.1146	5.134	1.5508e-38	1.60445e-36
ENSDARG00000088522	CR847851.5	23.2119	1.28597	45.1377	35.1001	5.1334	5.94661e-06	3.75337e-05
ENSDARG00000093064	SMIM18	230.966	12.8287	449.103	35.0076	5.1296	3.0545e-32	2.20368e-30
ENSDARG00000079276	ube2ql1	11553.1	641.71	22464.5	35.0072	5.12958	5.24498e-14	8.8128e-13
ENSDARG00000014169	SYT2 (1 to many)	587.51	32.794	1142.23	34.8303	5.12227	1.68298e-12	2.42798e-11
ENSDARG00000052033	PLPP7 (1 to many)	70.7982	3.95445	137.642	34.8068	5.1213	1.84443e-14	3.27087e-13
ENSDARG00000041627	sncb	6186.37	345.913	12026.8	34.7683	5.1197	6.01167e-34	4.76097e-32
ENSDARG00000012367	trim46a	582.366	32.57	1132.16	34.7609	5.1194	1.40598e-15	2.79278e-14
ENSDARG00000055739	ribc1	197.401	11.0601	383.743	34.6963	5.11671	5.15946e-29	3.01543e-27
ENSDARG00000042646	ROBO3	378.371	21.2088	735.534	34.6806	5.11606	1.57196e-18	3.95234e-17
ENSDARG00000074213	eif3bb	153.007	8.58465	297.429	34.6466	5.11464	2.99671e-25	1.30338e-23
ENSDARG00000013613	anxa13l	4293.42	241.525	8345.31	34.5525	5.11072	1.93155e-26	9.10113e-25
ENSDARG00000096920	SRRM4 (1 to many)	612.724	34.5627	1190.89	34.4558	5.10668	2.47279e-28	1.37262e-26
ENSDARG00000010816	slc7a14a	5962.28	336.412	11588.2	34.4463	5.10628	8.73108e-38	8.70509e-36
ENSDARG00000052376	b3gnt2a	1972.73	111.921	3833.53	34.2521	5.09812	5.67387e-18	1.36854e-16
ENSDARG00000086133	SERINC3	994.246	56.5668	1931.92	34.153	5.09394	2.06927e-56	5.52859e-54
ENSDARG00000022132	drp2	287.09	16.3545	557.825	34.1084	5.09205	2.51374e-30	1.60332e-28
ENSDARG00000076987	SLITRK5 (2 of 2)	183.216	10.4383	355.993	34.1044	5.09188	5.10303e-17	1.14773e-15
ENSDARG00000090115	HCN2 (2 of 2)	382.552	21.7995	743.304	34.0973	5.09158	1.0098e-09	1.06514e-08
ENSDARG00000056175	scrt2	316.771	18.1117	615.43	33.9798	5.0866	3.32257e-37	3.13107e-35
ENSDARG00000075376	sgsm1b	7478.06	427.952	14528.2	33.9481	5.08526	2.57265e-11	3.2476e-10
ENSDARG00000036584	st8sia5	4590.02	262.726	8917.32	33.9415	5.08498	3.01485e-19	8.09945e-18
ENSDARG00000060532	adam22	1742.98	99.8842	3386.09	33.9001	5.08322	4.80143e-20	1.375e-18
ENSDARG00000060481	atl1	1783.26	102.595	3463.92	33.763	5.07737	4.20826e-58	1.23272e-55
ENSDARG00000024619	FOXO6 (1 to many)	187.167	10.813	363.521	33.6189	5.0712	2.08292e-15	4.0709e-14
ENSDARG00000036082	tph1b	7897.79	456.833	15338.7	33.5762	5.06937	1.75894e-27	8.98425e-26
ENSDARG00000074505	mturn	124.207	7.20214	241.211	33.4916	5.06573	5.70945e-22	1.90941e-20
ENSDARG00000042565	MAPK3K12	684.554	39.7606	1329.35	33.4338	5.06324	3.79346e-14	6.49053e-13
ENSDARG00000095793	si:dkey-85n7.8	789.573	45.9664	1533.18	33.3544	5.0598	6.35674e-52	1.36771e-49
ENSDARG00000062024	kif1ab	6178.16	360.749	11995.6	33.2518	5.05536	7.14561e-19	1.86652e-17
ENSDARG00000086843	si:ch211-134a4.4	410.73	24.1244	797.336	33.0511	5.04662	3.11648e-10	3.49175e-09
ENSDARG00000096400	si:ch211-173b9.5	21.6881	1.28597	42.0902	32.7303	5.03255	0.00276663	0.00956693
ENSDARG00000012306	syt13	1280.76	76.0494	2485.46	32.6822	5.03043	6.95397e-13	1.04044e-11
ENSDARG00000042014	cyp11c1	591.434	35.4315	1147.44	32.3847	5.01724	9.56585e-14	1.57464e-12
ENSDARG00000038198	tubb4b	271.794	16.3005	527.288	32.348	5.01561	2.69672e-34	2.20758e-32
ENSDARG00000059690	slc29a4	4521.04	271.809	8770.27	32.2663	5.01196	2.96073e-30	1.87459e-28
ENSDARG00000000503	stx1b	7608.16	459.788	14756.5	32.0942	5.00424	6.37534e-34	5.03259e-32
ENSDARG00000061082	CR936337.1	297.254	17.9726	576.536	32.0786	5.00354	1.62454e-13	2.60527e-12
ENSDARG00000055839	MARCH4 (1 to many)	156.11	9.44197	302.779	32.0673	5.00303	7.11612e-25	3.03534e-23
ENSDARG00000076679	RAI1	1411.97	85.4914	2738.45	32.0319	5.00144	2.37145e-58	7.11817e-56
ENSDARG00000062633	cadm2b	153.487	9.30291	297.671	31.9976	4.99989	2.90848e-08	2.54366e-07
ENSDARG00000004580	nmnat2	1675.16	101.931	3248.39	31.8685	4.99406	1.54728e-59	4.94988e-57
ENSDARG00000055740	40976	559.422	34.049	1084.79	31.8598	4.99367	1.22378e-28	6.95183e-27
ENSDARG00000054794	plcxd3	4587.53	280.019	8895.05	31.7658	4.9894	2.28673e-54	5.3978e-52
ENSDARG00000079741	CSRNP3	704.391	43.0083	1365.77	31.7561	4.98896	6.8845e-14	1.14646e-12
ENSDARG00000074777	ank1b	2472.53	151.006	4794.06	31.7475	4.98857	1.42366e-27	7.39602e-26
ENSDARG00000006383	stxbp5l	2366.18	144.596	4587.77	31.7283	4.9877	6.4834e-15	1.19871e-13
ENSDARG00000071493	olfm3a	94.3349	5.76562	182.904	31.7232	4.98747	5.20416e-13	7.86381e-12
ENSDARG00000042595	P2RY6	1187.76	72.6317	2302.9	31.7065	4.98671	3.60233e-23	1.32301e-21
ENSDARG00000045945	syn2a	2064.29	126.248	4002.32	31.702	4.9865	3.08571e-39	3.27611e-37
ENSDARG00000019706	zar1	256.777	15.7328	497.822	31.6423	4.98378	1.33208e-32	9.84405e-31
ENSDARG00000059348	rxfp3.3b	4262.69	261.386	8263.99	31.616	4.98259	6.16778e-11	7.50537e-10
ENSDARG00000088071	CABZ01084700.1	243.525	15.026	472.024	31.4138	4.97333	6.14954e-13	9.25209e-12
ENSDARG00000097196	si:ch211-145n14.3	292.627	18.0576	567.196	31.4103	4.97317	1.65764e-16	3.58559e-15
ENSDARG00000009131	slc10a4	549.649	34.0605	1065.24	31.2749	4.96693	4.3152e-24	1.72275e-22
ENSDARG00000033296	gpr37b	806.557	50.1139	1563	31.189	4.96296	1.25644e-36	1.15275e-34
ENSDARG00000068323	astn1	2768.62	173.427	5363.81	30.9283	4.95086	1.80037e-29	1.0808e-27
ENSDARG00000087916	tmem240a	92.5237	5.81963	179.228	30.7971	4.94472	2.73002e-17	6.29744e-16
ENSDARG00000020284	RNF19B	701.658	44.1977	1359.12	30.7509	4.94256	9.12102e-49	1.69282e-46
ENSDARG00000077761	nlgn4b	141.443	8.91677	273.969	30.7251	4.94135	2.04342e-12	2.90706e-11
ENSDARG00000009281	dnm1b	3475.79	219.822	6731.77	30.6237	4.93658	2.31511e-26	1.08663e-24
ENSDARG00000002564	syngr1a	1861.85	117.868	3605.83	30.592	4.93508	6.05225e-21	1.87689e-19
ENSDARG00000062926	prkar1b	1604.97	101.931	3108	30.4913	4.93032	1.00246e-21	3.32054e-20
ENSDARG00000063411	lrrc73	252.017	16.0109	488.023	30.4807	4.92982	1.76883e-08	1.59575e-07
ENSDARG00000053771	APBB3	358.671	22.8384	694.504	30.4095	4.92645	3.59445e-09	3.5367e-08
ENSDARG00000079908	tmem151a	553.293	35.2384	1071.35	30.4028	4.92613	1.12787e-26	5.40864e-25
ENSDARG00000097677	igl4c1	26.843	1.71463	51.9713	30.3105	4.92174	2.10862e-06	1.42606e-05
ENSDARG00000056105	syt11b	803.257	51.3148	1555.2	30.307	4.92158	5.75159e-51	1.15569e-48
ENSDARG00000077112	si:ch211-180f4.1	267.008	17.0613	516.955	30.2999	4.92124	1.20054e-32	8.95358e-31
ENSDARG00000059854	RNF182 (1 to many)	75.8038	4.86578	146.742	30.1579	4.91446	7.22577e-05	0.000370868
ENSDARG00000080804	5S_rRNA	152.239	9.77409	294.704	30.1515	4.91416	7.92187e-08	6.5534e-07
ENSDARG00000089308	cacna1db	85.9695	5.53003	166.409	30.0919	4.9113	1.92319e-07	1.51382e-06
ENSDARG00000056262	slc35g2a	4459.66	287.244	8632.07	30.0513	4.90936	4.73742e-65	2.02072e-62
ENSDARG00000080021	zmat3	164.916	10.6314	319.202	30.0244	4.90806	2.24327e-12	3.18207e-11
ENSDARG00000017470	scg2a	7158.77	462.425	13855.1	29.9618	4.90505	3.83854e-57	1.04861e-54
ENSDARG00000041150	slc17a6b	1286.14	83.3136	2488.97	29.8747	4.90085	5.92693e-32	4.23828e-30
ENSDARG00000040946	olig2	206.575	13.4389	399.711	29.7427	4.89447	1.14229e-28	6.50412e-27
ENSDARG00000076615	HCN3 (2 of 2)	73.9313	4.81177	143.051	29.7294	4.89382	1.08953e-06	7.6849e-06
ENSDARG00000078132	tex2l	174.141	11.3497	336.932	29.6865	4.89173	6.95743e-26	3.15589e-24
ENSDARG00000093091	iqsec3b	165.985	10.8245	321.145	29.6685	4.89086	1.12872e-18	2.8887e-17
ENSDARG00000074030	myt1a	3193.16	208.523	6177.79	29.6264	4.88881	2.93038e-62	1.13089e-59
ENSDARG00000094975	si:ch211-214p16.2	8353.41	546.43	16160.4	29.5745	4.88628	1.12865e-42	1.47531e-40
ENSDARG00000018648	lgr6	8677.74	568.028	16787.5	29.5539	4.88528	1.024e-66	5.41229e-64
ENSDARG00000056603	mcf2b	35.6061	2.33636	68.8758	29.48	4.88166	2.95614e-08	2.57978e-07
ENSDARG00000033845	igsf9ba	3113.25	204.785	6021.72	29.4052	4.878	5.25581e-28	2.83966e-26
ENSDARG00000058386	pimr57	54.2655	3.57981	104.951	29.3175	4.87369	3.03958e-05	0.000168187
ENSDARG00000079396	lrfn5b	231.121	15.2501	446.992	29.3108	4.87336	2.08777e-11	2.66038e-10
ENSDARG00000071217	hs6st3a	72.1447	4.76925	139.52	29.2541	4.87057	2.77726e-14	4.83001e-13
ENSDARG00000060222	scn1ba	1676.13	111.353	3240.9	29.1047	4.86318	1.53846e-17	3.60352e-16
ENSDARG00000035899	lingo1b	349.614	23.267	675.961	29.0523	4.86058	8.76906e-35	7.3518e-33
ENSDARG00000063606	NRXN2 (3 of 3)	274.274	18.4013	530.147	28.8104	4.84852	1.14256e-32	8.54738e-31
ENSDARG00000086665	VGF	2154.64	144.962	4164.32	28.7269	4.84433	9.27233e-14	1.52943e-12
ENSDARG00000079423	npbwr2a	395.579	26.6538	764.504	28.6827	4.84211	1.31166e-38	1.36284e-36
ENSDARG00000032799	kcnd2	463.867	31.369	896.365	28.5749	4.83667	1.03179e-28	5.8887e-27
ENSDARG00000076170	pcsk1nl	17696.4	1198.26	34194.6	28.5369	4.83476	1.21537e-36	1.11929e-34
ENSDARG00000090727	celf5b	28.1636	1.9077	54.4194	28.5262	4.83422	6.64672e-07	4.8602e-06
ENSDARG00000036952	XKR7 (1 to many)	257.604	17.4589	497.75	28.5098	4.83339	2.72742e-13	4.26991e-12
ENSDARG00000063007	apc2	780.888	52.9754	1508.8	28.4811	4.83193	7.71198e-32	5.45062e-30
ENSDARG00000086319	BSN (3 of 3)	82.7836	5.62657	159.941	28.426	4.82914	3.34517e-13	5.18362e-12
ENSDARG00000088587	CR847851.5	20.3403	1.38251	39.2982	28.4253	4.8291	3.46086e-05	0.000189343
ENSDARG00000060269	WSCD1 (1 of 3)	96.7925	6.58042	187.005	28.4183	4.82875	5.18309e-07	3.849e-06
ENSDARG00000053375	nptxrb	735.521	50.0059	1421.04	28.4174	4.8287	1.02348e-47	1.7902e-45
ENSDARG00000079781	slitrk4	465.679	31.7552	899.603	28.3293	4.82422	1.74862e-34	1.451e-32
ENSDARG00000082222	dre-mir-137-1	34.17	2.33636	66.0035	28.2506	4.82021	6.42386e-08	5.37082e-07
ENSDARG00000073755	pcdh1g22	156.224	10.6854	301.763	28.2407	4.8197	3.58698e-15	6.8133e-14
ENSDARG00000017545	si:dkey-178m19.1	225.575	15.4432	435.708	28.2136	4.81832	2.13029e-11	2.71172e-10
ENSDARG00000077630	dkk3a	349.623	23.9853	675.26	28.1531	4.81522	7.77287e-18	1.86006e-16
ENSDARG00000074921	fam117ba	2688.44	184.561	5192.33	28.1334	4.81421	8.04224e-23	2.89383e-21
ENSDARG00000089257	EYS	51.3294	3.5258	99.1331	28.1165	4.81335	8.92475e-11	1.06575e-09
ENSDARG00000020609	snap25a	9834.57	676.691	18992.4	28.0666	4.81078	8.90488e-19	2.30079e-17
ENSDARG00000063307	sgsm2	2645.74	182.514	5108.96	27.9922	4.80695	2.00249e-36	1.81667e-34
ENSDARG00000007171	aig1	420.621	29.0867	812.155	27.9219	4.80333	2.38415e-39	2.56943e-37
ENSDARG00000040625	slc8a2b	408.556	28.3144	788.798	27.8586	4.80005	9.71958e-16	1.96599e-14
ENSDARG00000094526	ksr2	297.485	20.6411	574.329	27.8246	4.79829	1.56134e-15	3.0938e-14
ENSDARG00000097488	UNC80 (2 of 2)	776.626	54.3694	1498.88	27.5685	4.78495	0.000143446	0.000689385
ENSDARG00000079008	FAM189B	926.615	64.8928	1788.34	27.5583	4.78442	3.78932e-48	6.67606e-46
ENSDARG00000023174	fez1	3699.54	259.193	7139.88	27.5466	4.7838	2.89853e-45	4.51743e-43
ENSDARG00000079491	KCNA3	203.369	14.2537	392.484	27.5355	4.78322	5.86011e-22	1.9571e-20
ENSDARG00000068787	slc6a17	481.82	33.8019	929.838	27.5085	4.7818	1.09574e-24	4.59322e-23
ENSDARG00000052748	capn1b	3930.58	276.091	7585.07	27.473	4.77994	4.24817e-62	1.61384e-59
ENSDARG00000061970	lingo3a	150.84	10.6314	291.049	27.3763	4.77486	4.31804e-21	1.35289e-19
ENSDARG00000060567	trpm2	1409.14	99.4555	2718.83	27.3371	4.77279	3.68292e-14	6.31919e-13
ENSDARG00000079161	bsnb	2076.78	147.222	4006.34	27.213	4.76622	1.22443e-22	4.33958e-21
ENSDARG00000091029	phox2bb	15786.4	1121.42	30451.4	27.1544	4.76311	3.03458e-65	1.34145e-62
ENSDARG00000015174	atp6v0a1b	2148.16	152.632	4143.69	27.1483	4.76279	6.14937e-29	3.55975e-27
ENSDARG00000059601	map1aa	416.587	29.6119	803.561	27.1365	4.76216	4.83744e-25	2.08164e-23
ENSDARG00000074581	add2	3101.1	220.544	5981.65	27.1223	4.76141	2.2142e-45	3.49571e-43
ENSDARG00000078057	snx8b	25.3527	1.81117	48.8943	26.996	4.75468	4.44198e-06	2.85331e-05
ENSDARG00000088540	CABZ01064674.1	442.01	31.7977	852.223	26.8014	4.74424	3.81264e-11	4.74881e-10
ENSDARG00000018436	CABZ01096573.1	267.618	19.2586	515.977	26.7921	4.74374	1.63854e-11	2.10671e-10
ENSDARG00000096465	si:dkey-225n3.4	19.1417	1.38251	36.9008	26.6912	4.73829	5.0278e-05	0.00026603
ENSDARG00000035883	nt5c1aa	208.165	15.0685	401.261	26.6291	4.73493	1.50457e-27	7.78313e-26
ENSDARG00000088676	CT573191.1	30.7671	2.23982	59.2944	26.4728	4.72644	5.96656e-07	4.39058e-06
ENSDARG00000006832	galnt9	325.393	23.6957	627.089	26.4643	4.72597	1.25133e-14	2.23867e-13
ENSDARG00000043012	napgb	1826.75	133.056	3520.44	26.4583	4.72565	6.20623e-14	1.03635e-12
ENSDARG00000059134	CABZ01087549.1	636.724	46.3835	1227.07	26.4548	4.72546	9.50579e-09	8.89243e-08
ENSDARG00000079153	CABZ01066573.1	73.8041	5.39098	142.217	26.3806	4.72141	4.82611e-14	8.13711e-13
ENSDARG00000058248	si:dkeyp-77h1.4	139.641	10.2027	269.079	26.3732	4.721	1.13031e-20	3.42659e-19
ENSDARG00000089874	pcdh2ab8	66.5107	4.86578	128.156	26.3381	4.71908	5.07993e-13	7.69044e-12
ENSDARG00000091377	galn	7285.48	533.447	14037.5	26.3147	4.7178	8.33426e-08	6.88051e-07
ENSDARG00000069522	ROBO4 (3 of 3)	339.996	24.8966	655.095	26.3126	4.71768	3.80314e-30	2.3889e-28
ENSDARG00000061562	tmem121a	103.338	7.57678	199.1	26.2776	4.71576	2.194e-17	5.08996e-16
ENSDARG00000071860	nrn1a	369.266	27.0824	711.45	26.2698	4.71533	1.39403e-36	1.27417e-34
ENSDARG00000075949	prkd1	670.397	49.2991	1291.5	26.1971	4.71134	3.09478e-20	9.03282e-19
ENSDARG00000060115	lrrn1	9107.59	670.271	17544.9	26.1758	4.71016	1.28567e-23	4.92262e-22
ENSDARG00000087568	CABZ01092745.1	329.021	24.2634	633.779	26.1208	4.70712	4.24688e-05	0.000228136
ENSDARG00000096375	40974	392.972	28.9901	756.953	26.1107	4.70657	1.68473e-37	1.63191e-35
ENSDARG00000013813	fam219ab	1138.13	84.0008	2192.26	26.0981	4.70587	4.72754e-21	1.47549e-19
ENSDARG00000094791	si:dkey-193n17.9	281.733	20.8341	542.632	26.0453	4.70295	9.49593e-10	1.00623e-08
ENSDARG00000087214	UNC13B (3 of 5)	67.399	5.00484	129.793	25.9335	4.69675	9.60248e-06	5.84393e-05
ENSDARG00000091504	CABZ01117756.1	11.5084	0.857315	22.1595	25.8475	4.69195	0.00232567	0.00825461
ENSDARG00000026248	slc1a7b	51.1893	3.8154	98.5632	25.833	4.69114	1.39032e-10	1.62513e-09
ENSDARG00000004789	lrp1ba	607.568	45.3136	1169.82	25.8161	4.6902	7.75967e-40	8.53669e-38
ENSDARG00000032959	kcnc1b	1813.21	135.358	3491.06	25.7913	4.68881	7.23042e-41	8.53365e-39
ENSDARG00000036105	si:dkeyp-92c9.2	98.7965	7.39521	190.198	25.7191	4.68477	2.80976e-17	6.46909e-16
ENSDARG00000077552	CABZ01081650.1	147.011	11.006	283.016	25.7146	4.68452	1.2992e-21	4.25706e-20
ENSDARG00000071678	atcaya	1103.19	83.0045	2123.38	25.5816	4.67703	8.59684e-21	2.63908e-19
ENSDARG00000053431	KIFC2	628.725	47.4454	1210	25.5031	4.6726	6.04398e-38	6.0722e-36
ENSDARG00000030097	sdcbp	1446.67	109.284	2784.05	25.4754	4.67104	8.37717e-22	2.78243e-20
ENSDARG00000092970	si:ch211-11c15.3	676.021	51.2378	1300.81	25.3876	4.66605	6.12244e-44	8.75616e-42
ENSDARG00000090923	CABZ01053592.1	248.1	18.8414	477.359	25.3356	4.6631	6.28512e-13	9.43273e-12
ENSDARG00000051993	si:dkey-9i23.4	32.0255	2.43289	61.6182	25.3271	4.66261	1.38233e-07	1.11066e-06
ENSDARG00000081658	5S_rRNA	12.5507	0.95385	24.1475	25.3158	4.66197	0.00140879	0.00532358
ENSDARG00000076052	sez6l2	1089.58	82.8229	2096.34	25.3111	4.6617	2.18323e-22	7.50792e-21
ENSDARG00000079899	FAM135B	1268.18	96.9066	2439.45	25.1732	4.65382	3.56815e-08	3.08618e-07
ENSDARG00000095606	si:dkeyp-51f12.2	276.395	21.1238	531.667	25.1692	4.65359	1.23359e-31	8.5692e-30
ENSDARG00000006773	elovl4a	396.994	30.3611	763.628	25.1515	4.65257	7.01925e-18	1.68469e-16
ENSDARG00000010610	sarm1	451.869	34.5627	869.175	25.1478	4.65236	5.46749e-39	5.77961e-37
ENSDARG00000079469	TRPC7 (1 to many)	41.6843	3.19367	80.175	25.1043	4.64986	9.91159e-09	9.25069e-08
ENSDARG00000021351	nefma	247.543	19.023	476.064	25.0257	4.64534	9.49489e-30	5.82952e-28
ENSDARG00000079719	abhd8a	193.134	14.8755	371.392	24.9668	4.64194	2.82827e-09	2.82397e-08
ENSDARG00000063544	pip4k2ab	1040.82	80.1659	2001.48	24.9667	4.64194	1.09091e-09	1.14275e-08
ENSDARG00000093112	espnlb	226.355	17.4474	435.262	24.9471	4.6408	5.53365e-08	4.67964e-07
ENSDARG00000055206	dtnbp1b	329.857	25.4643	634.25	24.9074	4.6385	4.96703e-34	3.99879e-32
ENSDARG00000053708	ghrhrb	1893.66	146.248	3641.06	24.8965	4.63787	3.03752e-55	7.45971e-53
ENSDARG00000055154	slc8a4a	449.754	34.8098	864.698	24.8407	4.63463	2.99877e-16	6.34544e-15
ENSDARG00000088977	RIMBP2 (3 of 3)	382.015	29.6004	734.43	24.8115	4.63294	4.21507e-18	1.02481e-16
ENSDARG00000074543	unc5a	345.118	26.7503	663.486	24.8029	4.63244	9.83259e-17	2.16736e-15
ENSDARG00000090863	si:dkey-184n3.2	462.338	35.8602	888.816	24.7856	4.63143	8.40855e-19	2.17718e-17
ENSDARG00000026651	APBB2 (1 of 2)	531.321	41.4017	1021.24	24.6666	4.62449	1.19121e-12	1.74469e-11
ENSDARG00000004302	slc45a1	488.762	38.1425	939.382	24.6282	4.62224	1.46337e-39	1.59547e-37
ENSDARG00000060053	KCNH2 (1 to many)	344.38	26.9319	661.828	24.5742	4.61907	3.90805e-06	2.54122e-05
ENSDARG00000079259	atp8b2	5560.71	435.258	10686.2	24.5514	4.61773	1.69546e-16	3.6609e-15
ENSDARG00000094860	gpr186	454.873	35.6131	874.133	24.5453	4.61737	7.60917e-14	1.26281e-12
ENSDARG00000052736	AL929291.1	35.2358	2.76502	67.7066	24.4869	4.61394	1.29446e-07	1.04351e-06
ENSDARG00000079878	tmem151bb	170.633	13.3964	327.869	24.4744	4.6132	7.14732e-19	1.86652e-17
ENSDARG00000041323	csdc2a	956.552	75.1381	1837.97	24.4612	4.61242	2.80676e-48	5.01771e-46
ENSDARG00000059485	EMB	376.317	29.7509	722.883	24.2978	4.60276	1.38817e-09	1.43498e-08
ENSDARG00000036008	caly	3385.19	268.094	6502.29	24.2538	4.60014	5.81493e-41	6.93031e-39
ENSDARG00000059202	tspan2b	7974.89	631.792	15318	24.2453	4.59963	2.4479e-24	9.93588e-23
ENSDARG00000014675	efna3a	414.097	32.817	795.377	24.2367	4.59912	1.82903e-12	2.62328e-11
ENSDARG00000024139	p2rx8	17.4206	1.38251	33.4586	24.2014	4.59702	0.000203245	0.000946648
ENSDARG00000087762	rab27b	292.144	23.267	561.02	24.1122	4.59169	8.9466e-11	1.06784e-09
ENSDARG00000041071	jagn1a	677.319	53.9718	1300.67	24.099	4.5909	1.52103e-43	2.11319e-41
ENSDARG00000091191	mapk8ip1	2793.66	222.896	5364.42	24.0669	4.58898	3.49635e-18	8.552e-17
ENSDARG00000009621	cacng2b	268.322	21.4134	515.231	24.0612	4.58864	1.63201e-30	1.06094e-28
ENSDARG00000021143	rtn1b	6599.41	527.364	12671.5	24.0279	4.58664	1.25592e-59	4.07135e-57
ENSDARG00000075846	kcnip2	36.9732	2.95808	70.9883	23.998	4.58485	4.45146e-05	0.000238126
ENSDARG00000079822	BSN (2 of 3)	2529.3	202.394	4856.21	23.9938	4.58459	1.4853e-09	1.53017e-08
ENSDARG00000007220	ncam1b	2248.29	179.985	4316.6	23.9832	4.58395	7.58534e-56	1.90126e-53
ENSDARG00000079805	tagln3a	275.466	22.0776	528.855	23.9544	4.58222	1.49869e-10	1.74093e-09
ENSDARG00000071682	atcaya	124.782	10.0097	239.554	23.9322	4.58088	0.00112554	0.00434644
ENSDARG00000083622	dre-mir-124-6	27.8949	2.23982	53.5499	23.9081	4.57943	2.83077e-06	1.87789e-05
ENSDARG00000038590	ptprsb	6531.08	524.607	12537.5	23.8989	4.57887	4.2926e-15	8.08412e-14
ENSDARG00000089090	mmd2b	285.567	22.9774	548.157	23.8563	4.5763	2.16141e-10	2.46947e-09
ENSDARG00000062347	mtus2	770.201	62.1278	1478.27	23.7941	4.57253	1.06133e-13	1.73766e-12
ENSDARG00000091077	CABZ01080599.2	238.158	19.3126	457.004	23.6635	4.56459	2.95185e-22	1.00657e-20
ENSDARG00000075823	ZNF608	1324.31	107.426	2541.2	23.6552	4.56409	1.73473e-30	1.12471e-28
ENSDARG00000056926	drd2a	97.4289	7.96292	186.895	23.4706	4.55278	1.44341e-07	1.15658e-06
ENSDARG00000059818	kif5ab	357.541	29.2257	685.857	23.4676	4.5526	2.56961e-32	1.85937e-30
ENSDARG00000030656	41154	1601.68	131.296	3072.06	23.398	4.54832	5.9661e-42	7.59444e-40
ENSDARG00000061535	UNC80 (1 of 2)	12748.7	1046.52	24450.9	23.364	4.54621	2.44722e-12	3.45725e-11
ENSDARG00000091458	kcna2b	366.651	30.3301	702.972	23.1774	4.53464	7.99807e-35	6.72862e-33
ENSDARG00000077224	ypel2a	743.512	61.5716	1425.45	23.1511	4.53301	1.42366e-44	2.14991e-42
ENSDARG00000087413	bean1	345.539	28.712	662.366	23.0693	4.5279	3.91848e-34	3.16512e-32
ENSDARG00000005522	galr1a	90.4506	7.53427	173.367	23.0105	4.52422	5.42903e-05	0.000284965
ENSDARG00000043835	rab3ab	326.806	27.2755	626.336	22.9633	4.52126	5.43766e-21	1.69061e-19
ENSDARG00000061829	UNC13A	1925.41	161.282	3689.53	22.8762	4.51578	1.68224e-12	2.42798e-11
ENSDARG00000071230	lrfn5a	332.333	27.8432	636.823	22.8717	4.51549	8.75458e-33	6.58979e-31
ENSDARG00000091788	NPFFR1	200.914	16.8797	384.948	22.8054	4.5113	9.02101e-26	4.07673e-24
ENSDARG00000070539	arf3a	294.771	24.7886	564.754	22.7828	4.50987	5.08023e-26	2.33489e-24
ENSDARG00000060639	apba2b	1317.2	110.89	2523.51	22.7569	4.50823	1.99064e-23	7.46888e-22
ENSDARG00000077725	DLK1	136.971	11.5427	262.4	22.7329	4.50671	5.2002e-10	5.67725e-09
ENSDARG00000037660	TRPC7 (2 of 3)	67.9079	5.7231	130.093	22.7312	4.5066	2.05176e-05	0.00011721
ENSDARG00000062830	fam46d	229.318	19.3551	439.281	22.6959	4.50436	6.2355e-24	2.45711e-22
ENSDARG00000061636	kcnj9	243.24	20.5445	465.935	22.6793	4.5033	5.98795e-17	1.33687e-15
ENSDARG00000076943	lhfpl4b	107.162	9.05583	205.268	22.667	4.50252	7.51326e-13	1.11862e-11
ENSDARG00000042974	sypa	3138.5	265.229	6011.78	22.6664	4.50248	4.47143e-29	2.62594e-27
ENSDARG00000097528	si:dkey-7j14.5	1833.21	155.196	3511.22	22.6244	4.49981	3.8009e-52	8.32534e-50
ENSDARG00000045875	CR548631.1	34.8935	2.95808	66.8289	22.592	4.49774	2.95584e-07	2.27278e-06
ENSDARG00000074153	slitrk5b	16.2767	1.38251	31.171	22.5467	4.49484	0.000336725	0.00148797
ENSDARG00000093185	GUCY1A2	1489.29	126.538	2852.04	22.539	4.49435	6.50623e-30	4.01488e-28
ENSDARG00000035309	entpd3	1646.81	140.119	3153.51	22.5059	4.49223	1.40127e-52	3.21407e-50
ENSDARG00000026484	rab15	1414.08	120.398	2707.76	22.4901	4.49122	9.85109e-38	9.69674e-36
ENSDARG00000040246	rap2ab	114.757	9.77409	219.739	22.4818	4.49069	1.23236e-09	1.28538e-08
ENSDARG00000028066	diras1a	639.928	54.528	1225.33	22.4715	4.49003	2.30584e-41	2.84578e-39
ENSDARG00000032865	pacsin1a	1059.42	90.3457	2028.49	22.4526	4.48881	1.57645e-15	3.1212e-14
ENSDARG00000070781	cx35b	42.3629	3.62233	81.1035	22.3899	4.48477	0.0013849	0.00524146
ENSDARG00000055578	rtn4rl1b	127.008	10.867	243.148	22.375	4.48381	7.75795e-19	2.01731e-17
ENSDARG00000086693	CR524823.3	59.4919	5.10137	113.883	22.3239	4.48052	0.00123469	0.00472222
ENSDARG00000096191	si:ch211-112b1.2	21.0844	1.81117	40.3577	22.2827	4.47785	3.62615e-05	0.000197497
ENSDARG00000080000	SLC25A1 (1 to many)	85.8131	7.39521	164.231	22.2077	4.47299	5.80156e-07	4.27434e-06
ENSDARG00000088740	hmgcll1	70.7334	6.09774	135.369	22.1999	4.47248	1.90862e-12	2.72645e-11
ENSDARG00000019312	rab39ba	495.032	42.7302	947.334	22.1701	4.47055	2.90574e-38	2.94363e-36
ENSDARG00000086544	5S_rRNA	15.9771	1.38251	30.5716	22.1132	4.46683	0.000369066	0.00161561
ENSDARG00000078560	slc9a5	2586.6	224.12	4949.08	22.0823	4.46482	4.65253e-07	3.47838e-06
ENSDARG00000061602	ssx2ipb	1868.7	161.969	3575.44	22.0748	4.46433	1.23308e-51	2.60694e-49
ENSDARG00000011066	glra3	14.785	1.28597	28.284	21.9942	4.45905	0.0006231	0.00257512
ENSDARG00000063150	nrxn2b	981.255	85.4914	1877.02	21.9556	4.45652	8.20077e-41	9.63214e-39
ENSDARG00000008948	PLA2G3 (1 to many)	54.7251	4.76925	104.681	21.9492	4.45609	0.00274346	0.00950438
ENSDARG00000037794	nptx2a	87.5463	7.6308	167.462	21.9455	4.45585	0.00147788	0.00554844
ENSDARG00000060539	shank1	2309.69	201.54	4417.83	21.9203	4.4542	2.44987e-30	1.56746e-28
ENSDARG00000031600	rd3	621.621	54.3154	1188.93	21.8893	4.45215	1.96033e-22	6.77974e-21
ENSDARG00000061203	trpc1	1482.45	129.712	2835.19	21.8575	4.45006	8.34807e-16	1.70417e-14
ENSDARG00000090876	TMEM184B (1 to many)	663.637	58.1423	1269.13	21.828	4.44811	4.88762e-19	1.29872e-17
ENSDARG00000096703	si:dkey-1h6.8	1022.04	90.2687	1953.8	21.6443	4.43592	1.29246e-21	4.2407e-20
ENSDARG00000011141	dpysl5a	791.727	69.9712	1513.48	21.6301	4.43497	6.78906e-43	8.97079e-41
ENSDARG00000010042	dnm1a	2218.52	196.072	4240.96	21.6296	4.43493	3.42032e-19	9.16848e-18
ENSDARG00000060368	syn1	779.886	69.1254	1490.65	21.5644	4.43058	2.93164e-23	1.08159e-21
ENSDARG00000045014	tuba2	5406.46	479.752	10333.2	21.5385	4.42885	1.3688e-56	3.69773e-54
ENSDARG00000090145	tmem240b	432.368	38.3781	826.358	21.532	4.42841	1.12511e-11	1.47704e-10
ENSDARG00000067562	CLTCL1 (1 of 3)	1374.69	122.039	2627.33	21.5287	4.42819	3.91077e-12	5.4178e-11
ENSDARG00000086359	CCP110	78.8594	7.00907	150.71	21.5021	4.4264	1.26626e-13	2.05517e-12
ENSDARG00000058243	phactr3a	241.009	21.4984	460.52	21.4211	4.42096	3.85678e-13	5.93856e-12
ENSDARG00000038859	rgs20	509.006	45.7308	972.281	21.261	4.41014	1.32279e-10	1.55218e-09
ENSDARG00000076434	ARHGAP22 (1 to many)	760.985	68.4301	1453.54	21.2412	4.4088	4.05439e-23	1.48455e-21
ENSDARG00000087753	npas4b	60.4179	5.4335	115.402	21.239	4.40865	6.14914e-11	7.48643e-10
ENSDARG00000058558	lzts3b	873.981	78.7834	1669.18	21.1869	4.4051	2.38124e-44	3.53019e-42
ENSDARG00000068910	nos1	15704	1415.62	29992.5	21.1868	4.4051	3.96658e-24	1.58618e-22
ENSDARG00000034168	serpini1	387.467	34.9488	739.984	21.1734	4.40418	3.49583e-16	7.3588e-15
ENSDARG00000056774	gpr37l1b	50.7034	4.57618	96.8307	21.1597	4.40325	5.2624e-10	5.73952e-09
ENSDARG00000039901	SH3GL2 (1 to many)	114.441	10.3418	218.541	21.1318	4.40134	9.86081e-11	1.17006e-09
ENSDARG00000061586	gphnb	2364.18	213.778	4514.59	21.1181	4.40041	1.75988e-52	3.99888e-50
ENSDARG00000059645	ntrk2b	230.302	20.8341	439.77	21.1082	4.39973	6.69443e-25	2.86049e-23
ENSDARG00000091359	CAMSAP3 (1 to many)	1033.83	93.5934	1974.07	21.092	4.39862	2.09443e-43	2.87694e-41
ENSDARG00000032984	ngfrb	852.244	77.1653	1627.32	21.0888	4.3984	4.66052e-44	6.74472e-42
ENSDARG00000061473	tbkbp1	624.669	56.5668	1192.77	21.0861	4.39822	4.04816e-16	8.47743e-15
ENSDARG00000042114	bin1a	384.86	34.8523	734.867	21.0852	4.39816	9.18602e-34	7.18134e-32
ENSDARG00000013227	glulc	16.325	1.47904	31.171	21.0751	4.39747	0.000331821	0.0014703
ENSDARG00000003084	spire2	269.771	24.4565	515.085	21.0613	4.39652	2.83136e-23	1.04777e-21
ENSDARG00000024744	dpp6b	2035.25	184.638	3885.86	21.0459	4.39546	3.25029e-17	7.42711e-16
ENSDARG00000059885	frmd3	379.466	34.4351	724.496	21.0395	4.39503	6.66844e-34	5.24692e-32
ENSDARG00000078262	PCDHGC4 (10 of 11)	175.49	15.9258	335.053	21.0383	4.39495	7.83702e-23	2.82702e-21
ENSDARG00000061918	cplx2	12867.8	1171.53	24564.1	20.9676	4.39009	2.66267e-13	4.17392e-12
ENSDARG00000078998	lhfpl4a	325.381	29.7394	621.022	20.8821	4.3842	9.22182e-31	6.07616e-29
ENSDARG00000054543	samsn1a	2830.13	258.733	5401.53	20.8768	4.38383	2.21729e-52	4.90082e-50
ENSDARG00000070567	cadpsb	7854.12	720.637	14987.6	20.7977	4.37835	1.71124e-25	7.56461e-24
ENSDARG00000088555	CABZ01102527.1	693.464	63.6919	1323.24	20.7756	4.37682	2.76519e-20	8.09026e-19
ENSDARG00000037487	40968	15.0453	1.38251	28.7081	20.7652	4.3761	0.000852181	0.00340326
ENSDARG00000025495	nhlh2	446.872	41.1006	852.644	20.7453	4.37471	8.82353e-36	7.80097e-34
ENSDARG00000062531	mapk8ip3	6655.19	612.968	12697.4	20.7146	4.37258	2.77455e-21	8.78353e-20
ENSDARG00000056877	vamp2	2448.08	225.985	4670.17	20.6658	4.36917	1.24002e-33	9.63211e-32
ENSDARG00000001994	stxbp1a	7264.45	670.878	13858	20.6565	4.36853	3.18782e-20	9.25992e-19
ENSDARG00000043466	kcnk3a	214.031	19.7838	408.278	20.637	4.36716	2.71315e-11	3.42141e-10
ENSDARG00000096879	si:ch73-280b7.3	192.27	17.8335	366.707	20.5628	4.36196	1.8568e-11	2.37852e-10
ENSDARG00000042383	zbtb25	504.532	46.8122	962.252	20.5556	4.36146	5.3906e-17	1.20794e-15
ENSDARG00000097245	soga3a	128.417	11.9174	244.917	20.5512	4.36115	1.72991e-18	4.33601e-17
ENSDARG00000063135	syt12	443.446	41.1971	845.694	20.528	4.35952	2.30682e-35	2.00306e-33
ENSDARG00000007663	amph	2632.26	244.63	5019.89	20.5203	4.35898	7.01318e-12	9.41533e-11
ENSDARG00000044719	nrsn1	3525.64	328.048	6723.24	20.4947	4.35718	7.65517e-10	8.21359e-09
ENSDARG00000075539	snphb	551.744	51.3458	1052.14	20.4913	4.35694	6.75794e-11	8.18256e-10
ENSDARG00000076030	cacnb3b	69.6508	6.48388	132.818	20.4843	4.35645	1.21948e-12	1.78503e-11
ENSDARG00000036560	gpr185b	15.8755	1.47904	30.272	20.4673	4.35525	0.000380811	0.00166074
ENSDARG00000090481	tusc5a	255.4	23.8462	486.954	20.4205	4.35195	3.83613e-28	2.09591e-26
ENSDARG00000016725	gadd45gb.1	515.095	48.0982	982.092	20.4185	4.3518	2.08174e-37	1.99265e-35
ENSDARG00000019208	camsap1a	822.071	76.8952	1567.25	20.3816	4.34919	6.0294e-32	4.29891e-30
ENSDARG00000005141	camkvb	279.617	26.1711	533.064	20.3684	4.34826	1.426e-28	8.06289e-27
ENSDARG00000091647	UNC13A (2 of 2)	166.802	15.6362	317.967	20.3352	4.34591	6.75083e-07	4.9304e-06
ENSDARG00000020795	rac3b	2508.75	235.269	4782.24	20.3267	4.3453	4.21674e-52	9.15371e-50
ENSDARG00000039522	tubb2	14.7383	1.38251	28.094	20.3211	4.3449	0.000736018	0.00298545
ENSDARG00000077352	b4galnt1b	194.06	18.2197	369.901	20.3022	4.34357	5.44394e-24	2.15919e-22
ENSDARG00000094390	novel gene	346.043	32.57	659.516	20.2492	4.33979	8.31317e-32	5.84156e-30
ENSDARG00000001437	slc2a1a	561.648	53.2961	1070	20.0765	4.32744	1.04831e-37	1.02773e-35
ENSDARG00000092260	WBP1	513.811	48.998	978.624	19.9727	4.31996	8.26046e-10	8.82022e-09
ENSDARG00000089252	CABZ01058048.1	364.89	34.8098	694.971	19.9648	4.31939	2.2311e-14	3.91942e-13
ENSDARG00000076022	zgc:172282	91.3884	8.7237	174.053	19.9517	4.31844	1.2215e-14	2.18854e-13
ENSDARG00000003553	gnrhr2	29.9669	2.86155	57.0723	19.9445	4.31792	1.20265e-06	8.42897e-06
ENSDARG00000062849	kcnk10a	437.168	41.8614	832.474	19.8864	4.31371	2.99188e-20	8.74299e-19
ENSDARG00000002230	sypb	1113.05	106.615	2119.48	19.8797	4.31323	4.41884e-45	6.7997e-43
ENSDARG00000041417	atp6ap1a	3417.6	327.944	6507.25	19.8426	4.31053	2.14469e-21	6.87006e-20
ENSDARG00000088789	mast1b	1639.22	157.521	3120.93	19.8128	4.30836	1.22037e-08	1.12517e-07
ENSDARG00000044969	si:ch73-52e11.1	223.096	21.4559	424.736	19.7958	4.30712	1.25651e-25	5.63644e-24
ENSDARG00000059781	atcayb	48.3731	4.67272	92.0735	19.7045	4.30045	3.54625e-05	0.000193647
ENSDARG00000090398	PDE1C	29.5796	2.86155	56.2977	19.6739	4.29821	1.91669e-06	1.30424e-05
ENSDARG00000077051	WNK2 (2 of 3)	612.469	59.2663	1165.67	19.6684	4.29781	1.37156e-14	2.45017e-13
ENSDARG00000061255	dusp3a	1399.99	135.478	2664.5	19.6674	4.29774	1.68043e-37	1.63191e-35
ENSDARG00000074614	RIMBP2 (2 of 3)	685.591	66.4569	1304.73	19.6327	4.29518	5.49659e-11	6.74602e-10
ENSDARG00000090674	CABZ01101982.1	692.614	67.1752	1318.05	19.6211	4.29434	1.81857e-35	1.58476e-33
ENSDARG00000074181	LRRC24 (1 of 2)	14.2486	1.38251	27.1147	19.6127	4.29372	0.00116661	0.00449078
ENSDARG00000089367	PRRT2	1162.27	112.809	2211.74	19.6059	4.29322	7.15627e-07	5.20591e-06
ENSDARG00000088805	NES	1130.84	109.832	2151.85	19.5922	4.29221	2.99466e-45	4.63753e-43
ENSDARG00000061099	nfasca	4353.18	422.93	8283.42	19.5858	4.29174	1.98022e-12	2.82542e-11
ENSDARG00000001889	tuba1a	3769.22	366.376	7172.07	19.5757	4.29099	1.78023e-52	4.00766e-50
ENSDARG00000088405	svilb	179.52	17.4589	341.58	19.5648	4.29019	5.10618e-10	5.58213e-09
ENSDARG00000044577	chst8	72.0004	7.00907	136.992	19.5449	4.28872	1.03039e-08	9.59471e-08
ENSDARG00000018743	scamp5a	269.859	26.4607	513.258	19.397	4.27776	1.13534e-27	5.9235e-26
ENSDARG00000091171	NOTCH2NL	21.8498	2.14329	41.5564	19.3891	4.27717	6.3129e-05	0.000327192
ENSDARG00000045087	cdk5r1b	398.137	39.0849	757.189	19.3729	4.27597	9.67888e-17	2.13541e-15
ENSDARG00000062934	gpr12	68.4241	6.71947	130.129	19.3659	4.27545	1.25167e-11	1.63174e-10
ENSDARG00000010477	p2rx3a	394.911	38.8608	750.961	19.3244	4.27235	1.43634e-32	1.05824e-30
ENSDARG00000090353	CR848788.1	142.942	14.0722	271.812	19.3156	4.27169	8.06262e-20	2.27145e-18
ENSDARG00000060437	EML6	747.025	73.551	1420.5	19.3131	4.27151	3.75503e-15	7.11029e-14
ENSDARG00000091641	CABZ01007222.1	770.432	75.8989	1464.97	19.3015	4.27064	4.51505e-11	5.59502e-10
ENSDARG00000036031	sept5b	573.28	56.5208	1090.04	19.2857	4.26946	4.07262e-37	3.80837e-35
ENSDARG00000054456	clip3	8668.5	854.802	16482.2	19.2819	4.26917	1.13448e-21	3.7375e-20
ENSDARG00000052723	TMC3	29.0097	2.86155	55.1579	19.2755	4.2687	0.00188522	0.00685746
ENSDARG00000056478	ACAP2 (1 to many)	389.635	38.4746	740.795	19.2541	4.2671	4.12499e-26	1.90667e-24
ENSDARG00000091618	CLTC (1 to many)	5328.32	526.379	10130.3	19.2452	4.26642	7.85623e-18	1.87631e-16
ENSDARG00000062415	ctnnd2a	2396.41	237.065	4555.76	19.2173	4.26434	3.5312e-29	2.07879e-27
ENSDARG00000017615	tlx3b	188.011	18.6483	357.373	19.1638	4.26031	3.27734e-23	1.2073e-21
ENSDARG00000090642	si:dkey-54n8.4	369.17	36.6324	701.708	19.1554	4.25968	2.36763e-32	1.71833e-30
ENSDARG00000045301	st8sia3	43.6792	4.34059	83.0178	19.1259	4.25746	1.40815e-08	1.28563e-07
ENSDARG00000074469	amigo3	2799.96	278.953	5320.97	19.0748	4.2536	3.12009e-24	1.25594e-22
ENSDARG00000090326	MAPK8IP1 (1 to many)	591.278	58.9766	1123.58	19.0513	4.25182	1.78403e-37	1.72124e-35
ENSDARG00000040358	spred3	1208.75	120.633	2296.86	19.04	4.25096	1.22671e-23	4.71169e-22
ENSDARG00000045420	epdr1	869.505	86.8509	1652.16	19.0229	4.24967	3.6681e-16	7.71475e-15
ENSDARG00000076690	avpr2l	33.756	3.38674	64.1253	18.9342	4.24292	5.38253e-07	3.98422e-06
ENSDARG00000037904	cacna1db	1173.32	117.976	2228.67	18.8909	4.23962	4.014e-13	6.17282e-12
ENSDARG00000069748	capn5b	56.9158	5.7231	108.108	18.8898	4.23954	1.47057e-05	8.63831e-05
ENSDARG00000088853	CTCL1 (2 of 3)	657.545	66.1363	1248.95	18.8845	4.23913	1.7632e-12	2.53511e-11
ENSDARG00000058421	lgi1b	239.317	24.0818	454.553	18.8753	4.23843	2.10613e-14	3.7106e-13
ENSDARG00000002255	epb41l3a	773.748	77.9031	1469.59	18.8644	4.23759	1.00835e-07	8.2462e-07
ENSDARG00000079348	GRIN2B (1 to many)	468.691	47.2834	890.098	18.8248	4.23456	8.40556e-05	0.000425759
ENSDARG00000078275	CABZ01084703.1	44.3956	4.47965	84.3115	18.821	4.23427	2.30697e-08	2.04109e-07
ENSDARG00000076691	dlg2	2390.1	241.182	4539.01	18.8199	4.23419	2.55256e-10	2.89191e-09
ENSDARG00000055216	tuba1c	3749.33	378.58	7120.07	18.8073	4.23322	1.1008e-50	2.15838e-48
ENSDARG00000087922	CABZ01083473.1	268.43	27.125	509.735	18.7921	4.23206	1.33875e-23	5.11779e-22
ENSDARG00000058875	pcdh2ac	1555.19	158.297	2952.08	18.6491	4.22103	6.45076e-44	9.17178e-42
ENSDARG00000096511	si:dkey-71h2.4	18.7247	1.9077	35.5416	18.6306	4.2196	0.000246036	0.00112378
ENSDARG00000069675	her8.2	25.2288	2.57195	47.8856	18.6184	4.21866	1.9796e-05	0.000113354
ENSDARG00000091956	tmem184bb	582.38	59.4283	1105.33	18.5994	4.21719	6.94713e-13	1.04006e-11
ENSDARG00000056450	MANEAL	808.183	82.4908	1533.87	18.5945	4.2168	1.07931e-40	1.24959e-38
ENSDARG00000025017	prdm8	226.017	23.074	428.961	18.5907	4.21651	9.82259e-25	4.13178e-23
ENSDARG00000014804	cacna2d1a	22161.6	2270.18	42053.1	18.5241	4.21133	2.60842e-31	1.76653e-29
ENSDARG00000094660	si:ch211-218d20.15	117.067	12.0564	222.078	18.4199	4.20319	2.16554e-15	4.2222e-14
ENSDARG00000060112	sybu	2982.97	307.329	5658.6	18.4122	4.20259	1.29974e-08	1.19382e-07
ENSDARG00000036853	PITPNC1	395.156	40.7259	749.586	18.4056	4.20207	1.10519e-32	8.29336e-31
ENSDARG00000070080	nbeaa	5139.72	530.044	9749.39	18.3935	4.20113	9.2283e-38	9.15786e-36
ENSDARG00000086479	khdrbs3	626.77	64.6997	1188.84	18.3747	4.19965	9.32922e-14	1.53777e-12
ENSDARG00000087598	CABZ01100326.1	126.407	13.0643	239.75	18.3516	4.19783	1.74417e-07	1.37816e-06
ENSDARG00000076701	b4galnt4b	411.957	42.5911	781.323	18.3447	4.19729	1.15602e-07	9.38131e-07
ENSDARG00000015404	arl3l2	191.257	19.7838	362.73	18.3347	4.19651	6.07863e-23	2.20912e-21
ENSDARG00000043664	BDKRB2 (1 to many)	1453.86	150.913	2756.81	18.2676	4.19121	6.61133e-09	6.31349e-08
ENSDARG00000096261	CELF6	73.2578	7.6308	138.885	18.2006	4.18591	7.7784e-07	5.63685e-06
ENSDARG00000090370	5S_rRNA	403.303	42.1085	764.497	18.1554	4.18233	1.87877e-18	4.70427e-17
ENSDARG00000089365	CABZ01080274.1	1019.31	106.55	1932.07	18.133	4.18055	8.43777e-19	2.18242e-17
ENSDARG00000014462	rab3c	1441.35	151.284	2731.42	18.0549	4.17432	1.17352e-42	1.52576e-40
ENSDARG00000077736	CPLX1 (1 to many)	9212.71	967.908	17457.5	18.0363	4.17283	3.16113e-12	4.42467e-11
ENSDARG00000031086	evlb	1525.62	160.556	2890.68	18.0042	4.17026	7.32728e-21	2.26076e-19
ENSDARG00000008674	chrnb2a	223.518	23.5566	423.48	17.9771	4.16809	1.21885e-15	2.44303e-14
ENSDARG00000068421	ttc9b	205.787	21.6915	389.882	17.974	4.16784	3.79707e-23	1.39243e-21
ENSDARG00000053301	insm1b	8720.18	920.305	16520.1	17.9506	4.16596	2.80997e-41	3.43311e-39
ENSDARG00000089223	ngfrb	544.81	57.5206	1032.1	17.9431	4.16536	1.60115e-30	1.04367e-28
ENSDARG00000002587	dpysl3	13771.7	1454.99	26088.5	17.9304	4.16434	4.94027e-41	5.94618e-39
ENSDARG00000079295	cacna1bb	4302.12	454.984	8149.26	17.9111	4.16278	2.15284e-07	1.68357e-06
ENSDARG00000073853	arhgap39	246.393	26.1711	466.615	17.8294	4.15619	1.40978e-17	3.31489e-16
ENSDARG00000075295	tulp1a	158.449	16.8372	300.06	17.8213	4.15553	3.87902e-17	8.81407e-16
ENSDARG00000056084	igsf21b	382.618	40.6719	724.565	17.8149	4.15501	4.28986e-06	2.76436e-05
ENSDARG00000045156	rgs9b	118.793	12.6356	224.95	17.8028	4.15403	2.16904e-15	4.22564e-14
ENSDARG00000067841	ccdc177	596.279	63.7459	1128.81	17.708	4.14633	1.65461e-36	1.50669e-34
ENSDARG00000079437	pak7	207.377	22.1741	392.579	17.7044	4.14603	3.55079e-20	1.02652e-18
ENSDARG00000077165	kcnj3a	69.7985	7.48025	132.117	17.6621	4.14258	3.14344e-11	3.94154e-10
ENSDARG00000036446	PRKAR2B	547.9	58.7526	1037.05	17.6511	4.14169	3.99107e-18	9.73269e-17
ENSDARG00000054152	nmbr	60.4059	6.48388	114.328	17.6326	4.14018	1.12761e-07	9.16294e-07
ENSDARG00000093901	trhr2	32.4156	3.48328	61.348	17.6121	4.1385	1.01492e-06	7.19411e-06
ENSDARG00000060741	SYT17	724.032	77.8606	1370.2	17.5982	4.13735	2.34694e-09	2.36365e-08
ENSDARG00000019945	ptprdb	1591.07	171.465	3010.67	17.5585	4.13409	1.40777e-12	2.05076e-11
ENSDARG00000090528	UNC13B (4 of 5)	26.5502	2.86155	50.2388	17.5565	4.13393	7.24574e-06	4.51823e-05
ENSDARG00000059897	ntrk2a	1720.48	185.441	3255.53	17.5556	4.13386	9.45879e-46	1.55386e-43
ENSDARG00000037997	tubb5	4273.36	461.391	8085.32	17.5238	4.13124	2.44103e-49	4.63662e-47
ENSDARG00000069297	upf3a	2082.57	224.997	3940.14	17.5119	4.13027	1.6267e-28	9.13392e-27
ENSDARG00000086663	CABZ01066924.1	400.51	43.2979	757.722	17.5002	4.1293	1.98861e-13	3.16214e-12
ENSDARG00000055852	mtnr1ab	68.3821	7.39521	129.369	17.4936	4.12876	1.07876e-08	1.0026e-07
ENSDARG00000073883	clstn3	2758.03	298.27	5217.8	17.4935	4.12875	2.6563e-27	1.33435e-25
ENSDARG00000031283	vamp1	1000.09	108.171	1892	17.4908	4.12852	7.64458e-42	9.68034e-40
ENSDARG00000026084	KCNS1	168.571	18.2622	318.879	17.4612	4.12608	8.91097e-21	2.72862e-19
ENSDARG00000045016	npffl	164.384	17.8761	310.893	17.3916	4.12032	0.000140677	0.000677148
ENSDARG00000061288	kcnc4	2880.79	314.165	5447.41	17.3393	4.11598	1.50677e-16	3.27091e-15
ENSDARG00000046007	tmcc2	215.017	23.4601	406.574	17.3304	4.11524	5.84751e-24	2.30796e-22
ENSDARG00000063299	pcloa	5361.15	585.032	10137.3	17.3277	4.11501	6.44336e-14	1.07521e-12
ENSDARG00000093511	si:dkey-184n3.2	123.776	13.547	234.006	17.2737	4.1105	1.08728e-07	8.85006e-07
ENSDARG00000068286	slc7a4	825.066	90.3031	1559.83	17.2733	4.11047	1.80546e-15	3.54572e-14
ENSDARG00000075924	RAPGEF4 (1 to many)	233.007	25.6149	440.399	17.1931	4.10376	4.07868e-16	8.52664e-15
ENSDARG00000054002	hn1a	263.362	28.9901	497.734	17.1691	4.10174	3.13567e-26	1.46049e-24
ENSDARG00000021255	arhgap22	1001.52	110.612	1892.42	17.1087	4.09665	1.01267e-40	1.17804e-38
ENSDARG00000076268	C9orf172 (1 to many)	451.58	49.8783	853.282	17.1073	4.09654	1.11498e-10	1.3153e-09
ENSDARG00000090690	nell2a	1019.28	112.647	1925.91	17.0968	4.09565	1.39249e-25	6.22346e-24
ENSDARG00000057032	ppm1nb	854.486	94.5702	1614.4	17.0709	4.09347	3.84031e-25	1.66138e-23
ENSDARG00000055585	c1galt1a	216.339	24.0278	408.65	17.0074	4.08809	2.63137e-23	9.76742e-22
ENSDARG00000022971	epha6	796.217	88.569	1503.86	16.9796	4.08573	2.3884e-39	2.56943e-37
ENSDARG00000074351	CNTNAP2	335.862	37.4357	634.288	16.9434	4.08265	9.10565e-15	1.65956e-13
ENSDARG00000055317	c1ql4b	15.3612	1.71463	29.0078	16.9178	4.08047	0.00159457	0.0059189
ENSDARG00000037495	rtn4rl2b	1270.14	142.016	2398.26	16.8873	4.07787	1.45871e-31	1.01042e-29
ENSDARG00000092624	SPTBN4	177.484	19.8918	335.076	16.8449	4.07424	1.77801e-07	1.40353e-06
ENSDARG00000013975	gfra1b	155.603	17.4474	293.759	16.8368	4.07355	1.06448e-19	2.96458e-18
ENSDARG00000087745	lrrc38b	562.745	63.1242	1062.37	16.8298	4.07294	3.05865e-09	3.03778e-08
ENSDARG00000088669	CR847851.6	50.1069	5.62657	94.5872	16.8108	4.07132	5.27729e-09	5.10166e-08
ENSDARG00000079204	adam11	781.864	87.8818	1475.85	16.7936	4.06984	1.02951e-13	1.68783e-12
ENSDARG00000057913	syt11a	4731.12	531.801	8930.44	16.7928	4.06977	1.63969e-27	8.4105e-26
ENSDARG00000089151	tlr8a	36.0139	4.05099	67.9768	16.7803	4.0687	6.73863e-07	4.92297e-06
ENSDARG00000056572	NRSN2	271.643	30.6197	512.666	16.743	4.06549	1.72571e-13	2.75852e-12
ENSDARG00000086992	BX005106.1	98.1112	11.0601	185.162	16.7415	4.06536	3.65991e-14	6.28858e-13
ENSDARG00000086706	zgc:114175	296.509	33.5548	559.463	16.6731	4.05945	1.53518e-14	2.73843e-13
ENSDARG00000029881	kcnh2a	471.056	53.3191	888.793	16.6693	4.05912	7.00946e-33	5.30906e-31
ENSDARG00000028586	GPR135	228.615	25.9895	431.24	16.5928	4.05249	3.34885e-24	1.3458e-22
ENSDARG00000045956	kcnk10b	63.6914	7.24466	120.138	16.583	4.05163	2.20346e-10	2.51515e-09
ENSDARG00000041300	drc3	385.46	43.9081	727.012	16.5576	4.04942	2.89829e-15	5.56166e-14
ENSDARG00000001784	hoxa5a	6054.71	695.844	11413.6	16.4025	4.03584	1.18348e-18	3.02247e-17
ENSDARG00000020102	kctd16b	98.2601	11.3071	185.213	16.3802	4.03388	1.10725e-14	1.99264e-13
ENSDARG00000095167	si:dkeyp-66d7.4	404.997	46.6306	763.364	16.3704	4.03302	1.64099e-23	6.22425e-22
ENSDARG00000076174	trim2b	649.858	74.883	1224.83	16.3566	4.0318	1.74212e-21	5.6626e-20
ENSDARG00000007654	nsfa	1667.74	192.254	3143.22	16.3493	4.03116	3.83162e-43	5.09061e-41
ENSDARG00000045383	gpr22b	551.858	63.7884	1039.93	16.3028	4.02704	5.11506e-27	2.5432e-25
ENSDARG00000086585	nrg2b	580.596	67.2832	1093.91	16.2583	4.0231	4.81956e-14	8.13171e-13
ENSDARG00000018259	atp1a3a	7001.95	816.954	13186.9	16.1416	4.01271	3.03356e-48	5.38357e-46
ENSDARG00000014652	ankrd13b	505.063	59.1387	950.988	16.0806	4.00725	1.9663e-33	1.51287e-31
ENSDARG00000024276	pcbp4	11217.2	1314.27	21120.2	16.0699	4.00628	6.79276e-47	1.17129e-44
ENSDARG00000061920	NPAS4 (2 of 3)	54.9431	6.44136	103.445	16.0595	4.00535	6.15329e-10	6.67283e-09
ENSDARG00000013292	tmem179	339.939	39.8686	640.01	16.053	4.00477	2.06574e-28	1.15193e-26
ENSDARG00000001463	tdh2	6216.58	731.195	11702	16.0039	4.00035	4.1168e-05	0.000221589
ENSDARG00000089438	FP236162.1	523.458	61.6141	985.303	15.9915	3.99923	1.77942e-27	9.06983e-26
ENSDARG00000074558	cntnap2b	497.332	58.6215	936.043	15.9676	3.99707	2.03412e-22	7.02495e-21
ENSDARG00000091023	sowahca	19.8159	2.33636	37.2955	15.9631	3.99667	0.000185624	0.000871924
ENSDARG00000074794	necab3	482.333	56.9724	907.694	15.9322	3.99387	1.03655e-17	2.4635e-16
ENSDARG00000056659	ttbk1b	1469.86	173.705	2766.02	15.9236	3.9931	1.8257e-22	6.36846e-21
ENSDARG00000070423	zgc:153157	1160.58	137.806	2183.35	15.8436	3.98583	6.95614e-39	7.28985e-37
ENSDARG00000052400	GPR6	79.3815	9.44197	149.321	15.8146	3.98319	3.70453e-12	5.13795e-11
ENSDARG00000097444	CTXN1 (2 of 2)	412.828	49.106	776.55	15.8137	3.98311	1.91104e-11	2.44542e-10
ENSDARG00000060637	clstn2	1192.88	141.95	2243.82	15.8071	3.9825	1.82055e-14	3.23324e-13
ENSDARG00000076712	RPH3A (2 of 2)	226.683	26.9859	426.38	15.8001	3.98186	2.069e-23	7.739e-22
ENSDARG00000068100	si:ch211-240g9.1	751.207	90.0791	1412.33	15.6788	3.97075	1.37623e-23	5.24457e-22
ENSDARG00000011862	inaa	258.408	30.9944	485.822	15.6745	3.97035	6.84417e-16	1.40543e-14
ENSDARG00000002295	si:dkey-21p1.3	346.032	41.5292	650.534	15.6645	3.96943	1.24462e-26	5.93342e-25
ENSDARG00000042107	CNGB1 (1 to many)	540.856	64.9583	1016.75	15.6524	3.96831	1.21562e-08	1.12122e-07
ENSDARG00000012490	PDE1C (1 of 2)	49.2249	5.91617	92.5337	15.6408	3.96724	1.17251e-08	1.08516e-07
ENSDARG00000090650	NRG3	281.615	33.8559	529.374	15.6361	3.96681	6.70768e-08	5.6004e-07
ENSDARG00000055559	chrna6	151.047	18.1657	283.929	15.63	3.96624	5.54452e-19	1.46526e-17
ENSDARG00000077053	ppfia3	3173.87	382.572	5965.16	15.5923	3.96276	7.8778e-44	1.10713e-41
ENSDARG00000075813	asphd1	502.175	60.8303	943.52	15.5107	3.95519	2.93386e-17	6.74206e-16
ENSDARG00000003655	tmem59l	3445.8	417.563	6474.03	15.5043	3.9546	1.19445e-35	1.04463e-33
ENSDARG00000096738	si:zfos-911d5.4	42.8911	5.19791	80.5844	15.5032	3.9545	2.28069e-05	0.000129101
ENSDARG00000001710	flot1a	12648.9	1534.05	23763.7	15.4908	3.95334	4.58617e-14	7.77028e-13
ENSDARG00000070045	celf4	839.514	101.826	1577.2	15.4891	3.95318	1.80129e-23	6.80043e-22
ENSDARG00000071252	scn1bb	63.6257	7.72733	119.524	15.4677	3.95119	1.84427e-10	2.12309e-09
ENSDARG00000070694	nxph3	77.7079	9.44197	145.974	15.4601	3.95048	9.15438e-12	1.2149e-10
ENSDARG00000071011	cdk5r2a	277.378	33.941	520.815	15.3447	3.93967	1.93616e-22	6.70567e-21
ENSDARG00000078350	lrrc24	33.8916	4.14752	63.6356	15.343	3.93951	2.42317e-06	1.6212e-05
ENSDARG00000042922	gpr173	199.343	24.414	374.271	15.3302	3.93831	5.05634e-19	1.34208e-17
ENSDARG00000089109	bcl2b	1760.53	215.856	3305.2	15.3121	3.9366	1.89831e-42	2.45498e-40
ENSDARG00000004148	aplp1	2154.98	264.352	4045.6	15.3038	3.93582	4.36494e-28	2.37416e-26
ENSDARG00000019658	pou2f2a	348.586	42.8152	654.356	15.2833	3.93388	9.88015e-28	5.19948e-26
ENSDARG00000062325	shank2	1150.46	141.502	2159.42	15.2607	3.93175	7.52379e-17	1.67056e-15
ENSDARG00000059945	sv2a	766.859	94.7288	1438.99	15.1906	3.92511	5.01252e-20	1.43376e-18
ENSDARG00000078485	snpha	45.5209	5.62657	85.4152	15.1807	3.92417	7.2501e-08	6.02638e-07
ENSDARG00000055754	smc1a	156.442	19.3666	293.518	15.1559	3.92181	4.74401e-19	1.26194e-17
ENSDARG00000078504	si:ch73-60h1.1	319.364	39.5365	599.192	15.1554	3.92176	7.26772e-23	2.62946e-21
ENSDARG00000036344	calb2b	376.12	46.5766	705.664	15.1506	3.9213	7.78849e-08	6.44525e-07
ENSDARG00000056058	CABZ01065506.1	379.396	47.0053	711.787	15.1427	3.92055	5.47116e-26	2.50509e-24
ENSDARG00000086257	FP102463.1	15.3955	1.9077	28.8833	15.1404	3.92033	0.00106869	0.00415265
ENSDARG00000087406	CABZ01060681.1	51.04	6.34483	95.7351	15.0887	3.91539	5.34594e-05	0.000281029
ENSDARG00000081299	si:ch211-152f6.6	4081.28	507.724	7654.85	15.0768	3.91426	1.8567e-16	3.99486e-15
ENSDARG00000094091	si:dkey-21k10.3	15.3079	1.9077	28.7081	15.0485	3.91155	0.00161692	0.00599151
ENSDARG00000035340	zgc:194261	265.608	33.1377	498.077	15.0306	3.90983	1.67982e-24	6.96953e-23
ENSDARG00000035961	KCNG2	583.076	72.9753	1093.18	14.9801	3.90498	4.5667e-25	1.96862e-23
ENSDARG00000086619	CR847851.2	29.7086	3.71887	55.6984	14.9773	3.9047	7.60734e-06	4.72191e-05
ENSDARG00000076081	sncgb	5187.24	649.654	9724.82	14.9692	3.90393	5.92991e-15	1.10141e-13
ENSDARG00000056244	zgc:171740	118.26	14.8214	221.698	14.9579	3.90284	7.33351e-11	8.83109e-10
ENSDARG00000062887	steap2	83.2015	10.4383	155.965	14.9415	3.90126	5.90523e-12	8.003e-11
ENSDARG00000015931	SNAP91 (1 to many)	3951.56	495.972	7407.15	14.9346	3.90059	1.03644e-18	2.66937e-17
ENSDARG00000039502	eef1a1a	3061.76	385.627	5737.89	14.8794	3.89524	1.86352e-21	6.033e-20
ENSDARG00000071658	ywhag2	4020.22	507.24	7533.2	14.8514	3.89252	8.98157e-46	1.4855e-43
ENSDARG00000059311	dpysl5b	3784.07	477.667	7090.48	14.844	3.89181	4.04828e-12	5.5892e-11
ENSDARG00000045316	map7d2b	3170.6	401.313	5939.89	14.8011	3.88763	2.72346e-08	2.38614e-07
ENSDARG00000076719	ANKRD34A	20.2809	2.57195	37.9898	14.7708	3.88468	0.000288345	0.00129441
ENSDARG00000052769	glrbb	2854.24	362.502	5345.97	14.7474	3.88239	1.07285e-35	9.45077e-34
ENSDARG00000079102	PRRG3	216.199	27.4686	404.93	14.7416	3.88182	3.33509e-22	1.13249e-20
ENSDARG00000075170	zdhhc22	418.816	53.3076	784.325	14.7132	3.87904	8.7976e-26	3.98317e-24
ENSDARG00000058985	KCNJ6	395.22	50.4345	740.006	14.6726	3.87505	1.87223e-22	6.52143e-21
ENSDARG00000014871	syngr3a	2311.81	295.235	4328.39	14.6608	3.8739	6.94754e-19	1.81825e-17
ENSDARG00000061047	abcg4a	92.3728	11.8323	172.913	14.6136	3.86924	1.85443e-09	1.89122e-08
ENSDARG00000087717	tmprss5	91.9324	11.7783	172.086	14.6104	3.86893	1.99899e-13	3.17657e-12
ENSDARG00000063215	lrrc3b	305.169	39.1078	571.23	14.6065	3.86854	2.40251e-08	2.12022e-07
ENSDARG00000022045	map1ab	921.965	118.328	1725.6	14.5832	3.86624	1.68496e-18	4.23206e-17
ENSDARG00000098049	si:ch211-160d20.6	395.155	50.7781	739.531	14.564	3.86433	6.25657e-20	1.77706e-18
ENSDARG00000078378	TRAF2 (1 to many)	187.721	24.1784	351.263	14.528	3.86076	3.12529e-20	9.11093e-19
ENSDARG00000059832	adgrb3	1695.6	219.061	3172.13	14.4806	3.85605	1.10949e-26	5.33105e-25
ENSDARG00000052425	hrh1	263.073	33.995	492.151	14.4772	3.85571	6.263e-16	1.28935e-14
ENSDARG00000038176	cyb561	975.194	126.194	1824.19	14.4554	3.85354	3.40425e-17	7.77161e-16
ENSDARG00000089292	adgrl1a	356.648	46.31	666.987	14.4027	3.84826	4.40917e-11	5.47218e-10
ENSDARG00000057013	cadm3	1870.65	244.174	3497.12	14.3222	3.84018	1.2743e-41	1.60286e-39
ENSDARG00000089937	dio3a	306.807	40.1467	573.468	14.2843	3.83636	0.00012655	0.000616844
ENSDARG00000041750	ccdc92	1993.59	261.792	3725.39	14.2304	3.8309	7.57157e-32	5.36698e-30
ENSDARG00000056163	slc25a51a	59.4351	7.82387	111.046	14.1933	3.82714	1.83419e-09	1.87294e-08
ENSDARG00000068296	SLCO3A1 (1 to many)	112.167	14.7904	209.544	14.1675	3.82452	2.56658e-08	2.25276e-07
ENSDARG00000091919	radil	14.4637	1.9077	27.0198	14.1635	3.82411	0.0023668	0.00838101
ENSDARG00000073799	zgc:194210	80.0409	10.5774	149.504	14.1343	3.82113	0.000414913	0.00179243
ENSDARG00000014190	sst2	44554.6	5897.15	83212.1	14.1106	3.8187	9.7804e-06	5.93439e-05
ENSDARG00000078965	chd5	84.9902	11.2531	158.727	14.1052	3.81815	5.00751e-12	6.82825e-11
ENSDARG00000004988	ppp3ca	1725.24	230.261	3220.23	13.9852	3.80582	1.13463e-31	7.92711e-30
ENSDARG00000024043	numbl	2390.97	319.675	4462.27	13.9588	3.8031	1.79993e-24	7.44246e-23
ENSDARG00000056294	SBK1	25.6173	3.42926	47.8053	13.9404	3.8012	8.50042e-05	0.000429669
ENSDARG00000074486	CU468287.1	815.132	109.295	1520.97	13.9162	3.79869	2.39077e-24	9.7202e-23
ENSDARG00000059347	calml4b	47.2212	6.34483	88.0975	13.8849	3.79545	6.36736e-07	4.66716e-06
ENSDARG00000008413	atp11a	13905.5	1868.47	25942.6	13.8844	3.79539	2.14421e-19	5.83135e-18
ENSDARG00000063432	AP3B2	2889.39	389.133	5389.64	13.8504	3.79185	2.18102e-42	2.80567e-40
ENSDARG00000094417	si:dkey-13n15.2	54.4285	7.3412	101.516	13.8282	3.78954	1.05526e-08	9.81134e-08
ENSDARG00000052713	lrrtm1	640.128	86.3602	1193.9	13.8246	3.78917	5.24883e-17	1.17943e-15
ENSDARG00000076333	SORCS1	130.237	17.598	242.877	13.8014	3.78674	1.49363e-16	3.24528e-15
ENSDARG00000078466	cetn2	411.474	55.6014	767.347	13.8008	3.78669	2.95292e-28	1.6243e-26
ENSDARG00000011487	gnaq	174.566	23.6532	325.478	13.7605	3.78246	4.10881e-19	1.09537e-17
ENSDARG00000077715	GRIK3	294.283	39.9111	548.655	13.7469	3.78104	2.50929e-05	0.000141223
ENSDARG00000040982	fgf14	661.076	89.832	1232.32	13.7181	3.77801	1.94597e-33	1.50198e-31
ENSDARG00000060837	trpc5b	156.054	21.2203	290.888	13.708	3.77695	3.92626e-10	4.33512e-09
ENSDARG00000087594	SPTBN4 (1 of 2)	1211.97	165.345	2258.59	13.6599	3.77188	2.61623e-15	5.04829e-14
ENSDARG00000078582	myo16	1716.62	234.303	3198.95	13.653	3.77115	7.70698e-40	8.51727e-38
ENSDARG00000045447	slc35g2b	768.475	105.125	1431.83	13.6203	3.76768	6.0689e-22	2.02405e-20
ENSDARG00000079024	rps6kl1	529.894	72.5121	987.276	13.6153	3.76716	9.45394e-26	4.26445e-24
ENSDARG00000079264	baiap3	202.86	27.8007	377.92	13.5939	3.76489	0.000248032	0.00113226
ENSDARG00000097983	si:ch211-230k8.1	40.7089	5.58405	75.8338	13.5804	3.76346	5.64267e-05	0.000294998
ENSDARG00000027602	lrfn1	497.633	68.3876	926.879	13.5533	3.76057	1.88199e-11	2.40952e-10
ENSDARG00000074866	ptpn5	2068.11	284.267	3851.94	13.5505	3.76027	1.13713e-26	5.44231e-25
ENSDARG00000079171	ryr2a	135.863	18.6909	253.036	13.538	3.75894	2.2594e-16	4.83138e-15
ENSDARG00000033161	sst1.2	73212.6	10088	136337	13.5148	3.75647	5.69572e-45	8.70943e-43
ENSDARG00000062797	nell2b	794.555	109.828	1479.28	13.469	3.75158	3.67439e-10	4.06995e-09
ENSDARG00000063310	oxr1b	6608.45	913.889	12303	13.4623	3.75085	1.40392e-15	2.79096e-14
ENSDARG00000079797	TMEM117	20.6705	2.86155	38.4794	13.4471	3.74922	0.000225533	0.00104049
ENSDARG00000029057	tm6sf2	17.5364	2.43289	32.6399	13.4161	3.74589	0.000620737	0.0025671
ENSDARG00000086575	CU929113.1	58.0692	8.05946	108.079	13.4102	3.74526	6.22849e-09	5.97134e-08
ENSDARG00000004232	dlb	2032.89	283.332	3782.45	13.3499	3.73875	4.19485e-40	4.65705e-38
ENSDARG00000086027	si:ch211-168d23.3	117.338	16.3545	218.321	13.3493	3.73869	2.62771e-13	4.12177e-12
ENSDARG00000022350	nek1	7026.94	979.623	13074.3	13.3462	3.73836	9.28851e-11	1.10647e-09
ENSDARG00000008350	SMARCA4 (1 of 2)	734.061	102.553	1365.57	13.3158	3.73507	4.72886e-10	5.18129e-09
ENSDARG00000069343	gpr75	188.631	26.3642	350.898	13.3097	3.7344	5.06676e-19	1.34338e-17
ENSDARG00000053559	tspan3b	179.719	25.1747	334.264	13.2778	3.73094	1.29675e-18	3.29101e-17
ENSDARG00000054136	ccdc105	261.484	36.6635	486.305	13.264	3.72945	8.72383e-08	7.18505e-07
ENSDARG00000088323	XKR4	104.374	14.6399	194.108	13.2589	3.72889	2.01241e-07	1.57933e-06
ENSDARG00000042531	RYR3 (1 of 3)	68.5555	9.63503	127.476	13.2305	3.72579	4.5393e-10	4.98708e-09
ENSDARG00000093021	FAM163A (1 to many)	90.9674	12.7862	169.149	13.229	3.72563	7.83392e-13	1.16351e-11
ENSDARG00000058246	cysltr1	310.707	43.6725	577.741	13.2289	3.72563	3.41521e-17	7.78932e-16
ENSDARG00000008829	chga	995.201	139.977	1850.42	13.2195	3.7246	2.44969e-16	5.21535e-15
ENSDARG00000089314	mapta	11013.4	1549.11	20477.7	13.2191	3.72455	6.00129e-44	8.63369e-42
ENSDARG00000063011	antxr2b	4694.36	660.807	8727.92	13.208	3.72334	6.39256e-11	7.75948e-10
ENSDARG00000069970	lingo2b	141.612	19.9768	263.246	13.1776	3.72001	2.03293e-16	4.37017e-15
ENSDARG00000010482	prg4a	372.545	52.6008	692.489	13.165	3.71863	3.7992e-15	7.18833e-14
ENSDARG00000030107	SYNE2 (1 to many)	8358.5	1182.45	15534.6	13.1377	3.71564	1.26202e-29	7.69011e-28
ENSDARG00000013491	map3k9	93.0117	13.1608	172.863	13.1346	3.7153	0.000139369	0.000671252
ENSDARG00000068144	nmba	6025.82	854.15	11197.5	13.1095	3.71254	9.57001e-43	1.25771e-40
ENSDARG00000079479	gpr4	353.881	50.2104	657.551	13.0959	3.71104	9.30594e-13	1.37041e-11
ENSDARG00000060626	dgkaa	14390.7	2043.44	26738	13.0848	3.70982	8.42482e-25	3.57148e-23
ENSDARG00000062376	nlgn3b	371.598	52.7709	690.425	13.0835	3.70967	2.33716e-11	2.96419e-10
ENSDARG00000003020	lrrc4.2	141.385	20.1159	262.655	13.0571	3.70676	1.10169e-13	1.79768e-12
ENSDARG00000056722	cd99l2	6009.77	855.454	11164.1	13.0505	3.70603	2.28608e-12	3.2409e-11
ENSDARG00000058771	nav1b	867.202	123.452	1610.95	13.0492	3.70589	1.6192e-15	3.20061e-14
ENSDARG00000055305	ret	14483	2062.57	26903.4	13.0436	3.70527	3.46094e-20	1.00293e-18
ENSDARG00000010565	aqp4	76.7402	10.9635	142.517	12.9992	3.70035	1.53873e-10	1.78318e-09
ENSDARG00000053517	EML5	3902.62	557.76	7247.48	12.9939	3.69976	6.31861e-12	8.51845e-11
ENSDARG00000078657	si:zfos-1324h11.5	115.768	16.5476	214.989	12.9922	3.69957	6.42932e-08	5.37354e-07
ENSDARG00000041176	scn2b	542.332	77.54	1007.12	12.9884	3.69916	1.15068e-30	7.54082e-29
ENSDARG00000096991	si:ch211-203d7.1	37.6779	5.39098	69.9648	12.9781	3.69801	1.3933e-06	9.69963e-06
ENSDARG00000097944	si:dkey-148h10.6	170.075	24.3714	315.779	12.9569	3.69565	9.338e-19	2.41014e-17
ENSDARG00000056833	svopa	311.497	44.6379	578.356	12.9566	3.69562	9.24495e-15	1.68117e-13
ENSDARG00000079777	map6d1	147.757	21.2088	274.305	12.9335	3.69304	4.27506e-16	8.92952e-15
ENSDARG00000007578	lppr2a	172.516	24.8001	320.232	12.9125	3.6907	4.63494e-18	1.12129e-16
ENSDARG00000097143	ppp1r1b	444.413	64.016	824.81	12.8844	3.68756	0.000101208	0.000502486
ENSDARG00000090748	pcdh2ab9	16.8896	2.43289	31.3462	12.8843	3.68755	0.000794131	0.00319929
ENSDARG00000029590	jph3	1124.51	162.182	2086.83	12.8672	3.68563	1.5972e-16	3.46103e-15
ENSDARG00000056080	RAP1GDS1 (1 to many)	57.0563	8.24103	105.872	12.8469	3.68335	1.88351e-08	1.69105e-07
ENSDARG00000042525	ebf2	193.376	27.9398	358.813	12.8424	3.68284	2.32004e-19	6.27443e-18
ENSDARG00000020655	BX649530.1	1386.35	200.382	2572.32	12.8371	3.68224	1.41001e-07	1.13215e-06
ENSDARG00000056130	neurog1	67.2151	9.73157	124.699	12.8138	3.67963	7.37658e-10	7.94273e-09
ENSDARG00000060182	pdzd4	192.44	27.8857	356.993	12.802	3.6783	7.35664e-19	1.91912e-17
ENSDARG00000091086	ALX3	75.0643	10.8785	139.25	12.8005	3.67813	1.0434e-10	1.23386e-09
ENSDARG00000021595	lhfpl3	1385.82	200.873	2570.77	12.798	3.67785	2.71976e-10	3.07132e-09
ENSDARG00000092233	vtg1	38.797	5.62657	71.9675	12.7907	3.67702	1.3193e-05	7.82538e-05
ENSDARG00000036626	sema6ba	204.36	29.6544	379.066	12.7828	3.67613	1.15574e-10	1.36207e-09
ENSDARG00000077545	si:dkey-16p21.7	2913.31	423.077	5403.54	12.772	3.67491	2.00117e-19	5.44843e-18
ENSDARG00000083412	5S_rRNA	40.0702	5.81963	74.3207	12.7707	3.67476	8.52534e-07	6.12158e-06
ENSDARG00000091349	plekhd1	127.718	18.5518	236.885	12.7688	3.67455	4.10201e-15	7.74319e-14
ENSDARG00000079251	nlgn2b	318.979	46.3525	591.605	12.7632	3.67392	1.76395e-24	7.30613e-23
ENSDARG00000060330	si:ch211-284e13.4	149.279	21.7455	276.812	12.7296	3.67012	3.4949e-13	5.40875e-12
ENSDARG00000069423	tmie	217.86	31.7552	403.965	12.7212	3.66917	2.15509e-20	6.35112e-19
ENSDARG00000062432	OTTDARG00000028174	539.95	78.8259	1001.07	12.6998	3.66673	1.28834e-29	7.83082e-28
ENSDARG00000037320	fam131c	855.09	124.835	1585.34	12.6995	3.6667	3.87315e-11	4.81924e-10
ENSDARG00000031015	dtna	502.383	73.3499	931.416	12.6982	3.66656	2.70463e-29	1.61171e-27
ENSDARG00000079074	frmpd1a	2305.74	337.269	4274.21	12.673	3.66369	1.5804e-40	1.80396e-38
ENSDARG00000005853	slc25a6	452.05	66.1363	837.963	12.6702	3.66337	3.30467e-13	5.12414e-12
ENSDARG00000002898	DGKA (1 of 2)	251.998	36.922	467.074	12.6503	3.6611	1.0437e-22	3.72073e-21
ENSDARG00000090027	triobp	115.712	16.9762	214.448	12.6323	3.65904	0.000210407	0.000977199
ENSDARG00000090064	TMEM179 (1 to many)	126.251	18.5403	233.962	12.6191	3.65753	1.10915e-11	1.45766e-10
ENSDARG00000006602	chrna2a	90.9475	13.3964	168.499	12.5779	3.65282	6.21685e-12	8.38792e-11
ENSDARG00000013110	dmtn	5935.62	874.338	10996.9	12.5774	3.65276	1.38955e-17	3.27366e-16
ENSDARG00000097742	si:ch73-204p21.5	304.606	44.8735	564.338	12.5762	3.65262	2.93564e-11	3.68859e-10
ENSDARG00000029114	LMTK3	3319.41	489.11	6149.7	12.5732	3.65229	4.69642e-13	7.14991e-12
ENSDARG00000055698	pcnxl2	1245.33	183.692	2306.96	12.5589	3.65063	8.95498e-13	1.32193e-11
ENSDARG00000070626	cacng8b	448.619	66.1903	831.048	12.5554	3.65024	9.63579e-28	5.09294e-26
ENSDARG00000030265	scdb	1799.54	266.507	3332.57	12.5046	3.64439	8.73624e-38	8.70509e-36
ENSDARG00000078034	zgc:112001	140.313	20.7916	259.834	12.497	3.64351	8.39322e-16	1.71195e-14
ENSDARG00000077327	ano11	441.062	65.387	816.737	12.4908	3.6428	8.61583e-28	4.58373e-26
ENSDARG00000027497	mast1a	538.845	79.9843	997.706	12.4738	3.64082	2.22232e-20	6.54131e-19
ENSDARG00000062261	CT476804.2	73.2056	10.867	135.544	12.473	3.64074	3.47675e-10	3.87221e-09
ENSDARG00000075956	faxca	351.164	52.2687	650.059	12.4369	3.63655	1.48116e-20	4.44586e-19
ENSDARG00000062017	fsd1	442.341	65.8467	818.835	12.4355	3.63639	2.35606e-27	1.18844e-25
ENSDARG00000057481	RNF157	1326.21	197.799	2454.62	12.4097	3.6334	6.22538e-13	9.34884e-12
ENSDARG00000074386	CDH12 (1 of 2)	194.183	28.9901	359.376	12.3965	3.63186	8.13456e-19	2.10848e-17
ENSDARG00000068480	map7d2a	1681.66	251.427	3111.89	12.3769	3.62958	3.83811e-37	3.60293e-35
ENSDARG00000087469	si:dkey-163m14.4	19.1394	2.86155	35.4172	12.3769	3.62958	0.000554652	0.00232144
ENSDARG00000012482	pclob	2567.08	384.008	4750.15	12.3699	3.62876	2.5337e-16	5.38008e-15
ENSDARG00000088343	PRRT4 (1 to many)	77.4507	11.6393	143.262	12.3085	3.62158	7.10193e-11	8.57344e-10
ENSDARG00000011434	ptger2a	4163.55	625.714	7701.38	12.3081	3.62154	2.49925e-14	4.36525e-13
ENSDARG00000069765	syngap1b	568.524	85.4489	1051.6	12.3068	3.62138	3.37421e-15	6.43428e-14
ENSDARG00000097640	si:dkeyp-21h4.2	16.7953	2.52943	31.0613	12.28	3.61823	0.00101587	0.00397217
ENSDARG00000067999	GJD2 (1 to many)	149.658	22.5488	276.768	12.2742	3.61755	5.69071e-16	1.17852e-14
ENSDARG00000044591	CT025910.1	290.454	43.9196	536.989	12.2266	3.61196	3.53642e-14	6.09362e-13
ENSDARG00000037415	dlgap1b	180.749	27.372	334.126	12.2068	3.60962	5.79507e-05	0.000302611
ENSDARG00000010957	mpp2b	945.886	143.441	1748.33	12.1885	3.60745	4.05728e-19	1.08282e-17
ENSDARG00000013340	gch2	473.782	71.8594	875.704	12.1864	3.60719	2.83077e-18	6.98725e-17
ENSDARG00000097170	pcdh1a4	3954.77	600.045	7309.5	12.1816	3.60663	3.41187e-40	3.82271e-38
ENSDARG00000068456	tmem91	408.123	61.9347	754.311	12.1791	3.60634	0.000128301	0.000624126
ENSDARG00000036501	rab39bb	443.788	67.3682	820.209	12.175	3.60585	5.45247e-27	2.69443e-25
ENSDARG00000061647	nrxn1a	6001.86	911.932	11091.8	12.1629	3.60442	2.5114e-11	3.17523e-10
ENSDARG00000037122	TENM2 (1 to many)	978.473	148.905	1808.04	12.1422	3.60196	8.56969e-23	3.06855e-21
ENSDARG00000014053	olfm1b	3657.84	558.745	6756.93	12.0931	3.59611	7.65917e-36	6.79625e-34
ENSDARG00000014280	dlgap1a	151.565	23.182	279.948	12.0761	3.59408	4.44938e-06	2.85656e-05
ENSDARG00000006923	cacna1ab	682.864	104.46	1261.27	12.0741	3.59385	3.91493e-12	5.42048e-11
ENSDARG00000074419	hcn4l	31.1476	4.76925	57.5259	12.0618	3.59238	0.000906161	0.00359124
ENSDARG00000038445	SPIRE1 (1 to many)	75.967	11.6393	140.295	12.0536	3.59139	1.29337e-10	1.51912e-09
ENSDARG00000096524	si:ch73-193i22.1	3390.17	520.099	6260.24	12.0366	3.58936	4.6948e-15	8.79388e-14
ENSDARG00000089464	myt1b	6644.54	1020.23	12268.8	12.0255	3.58803	6.83072e-12	9.17543e-11
ENSDARG00000059773	SRCIN1 (1 to many)	1352.91	207.743	2498.07	12.0248	3.58794	3.57995e-18	8.74766e-17
ENSDARG00000020798	necap1	1609.4	247.353	2971.45	12.013	3.58652	2.51785e-14	4.39458e-13
ENSDARG00000088852	CABZ01051991.1	150.374	23.1705	277.578	11.9798	3.58253	3.38782e-16	7.13762e-15
ENSDARG00000013605	atp1b2a	7079.45	1091.19	13067.7	11.9756	3.58203	5.69324e-26	2.60188e-24
ENSDARG00000089435	macf1b	566.138	87.8277	1044.45	11.892	3.57192	3.09296e-29	1.83413e-27
ENSDARG00000001835	nalcn	7128.19	1106.19	13150.2	11.8878	3.57141	5.82132e-12	7.89809e-11
ENSDARG00000086049	FAM196B	56.1538	8.7237	103.584	11.8739	3.56972	2.51426e-08	2.21082e-07
ENSDARG00000087176	sgk494a	524.08	81.4634	966.697	11.8666	3.56884	1.09981e-09	1.15158e-08
ENSDARG00000035808	clcn4	1585.31	247.013	2923.61	11.8359	3.56509	3.11659e-13	4.83868e-12
ENSDARG00000077295	akap6	1257.07	196.192	2317.96	11.8147	3.56252	7.1015e-35	5.9951e-33
ENSDARG00000078302	brinp1	83.6629	13.0643	154.262	11.8079	3.56168	6.44343e-11	7.81342e-10
ENSDARG00000062359	scn3b	4343.97	679.71	8008.22	11.7818	3.55849	2.50818e-39	2.68641e-37
ENSDARG00000002167	cacnb1	9578.76	1502.14	17655.4	11.7534	3.55501	1.10112e-26	5.30131e-25
ENSDARG00000034165	lingo1a	138.626	21.7455	255.507	11.7499	3.55458	4.70541e-15	8.80698e-14
ENSDARG00000090124	alcama	453.553	71.1836	835.923	11.7432	3.55375	1.91715e-26	9.05082e-25
ENSDARG00000063527	elmo2	1763.7	276.857	3250.55	11.7409	3.55347	9.70174e-06	5.89401e-05
ENSDARG00000077190	HCN1	133.911	21.0272	246.795	11.7369	3.55298	1.17334e-14	2.1069e-13
ENSDARG00000041926	DLG4	684.77	107.623	1261.92	11.7253	3.55156	3.81234e-30	2.3889e-28
ENSDARG00000077228	ntrk3a	218.95	34.4236	403.477	11.7209	3.55102	2.13892e-06	1.44495e-05
ENSDARG00000096892	si:ch211-149e23.7	17.5051	2.76502	32.2452	11.6619	3.54373	0.00119655	0.00459223
ENSDARG00000051852	kcnc1a	1865.38	294.694	3436.07	11.6598	3.54347	2.39581e-23	8.92026e-22
ENSDARG00000077367	ntng2a	996.616	158.22	1835.01	11.5979	3.53579	1.14416e-11	1.49961e-10
ENSDARG00000037760	uncx4.1	240.67	38.239	443.101	11.5877	3.53452	8.75293e-21	2.68361e-19
ENSDARG00000036913	st6galnac6	230.767	36.76	424.774	11.5553	3.53049	4.76716e-12	6.52245e-11
ENSDARG00000053678	SLC4A3	964.601	153.674	1775.53	11.5538	3.5303	1.22001e-11	1.59217e-10
ENSDARG00000023683	cacna1fb	342.448	54.7866	630.109	11.5011	3.52371	2.31778e-05	0.000131082
ENSDARG00000096324	si:ch211-155d24.7	199.91	32.0022	367.818	11.4935	3.52275	2.07604e-18	5.17689e-17
ENSDARG00000063319	si:ch73-216m24.3	65.4978	10.4923	120.503	11.4849	3.52166	2.74266e-09	2.743e-08
ENSDARG00000087666	fibpb	205.164	32.8906	377.437	11.4755	3.52049	1.71969e-06	1.18043e-05
ENSDARG00000089504	CABZ01117605.1	77.7164	12.4851	142.948	11.4495	3.51721	3.78174e-10	4.18124e-09
ENSDARG00000088179	CABZ01073405.1	85.1029	13.686	156.52	11.4365	3.51557	5.19015e-11	6.37958e-10
ENSDARG00000006607	gpr27	996.281	160.363	1832.2	11.4253	3.51416	2.69904e-10	3.04934e-09
ENSDARG00000008209	myt1la	442.958	71.3847	814.531	11.4104	3.51228	1.425e-16	3.09893e-15
ENSDARG00000045556	OTUD7A	426.74	68.7818	784.698	11.4085	3.51204	2.73771e-13	4.28326e-12
ENSDARG00000071374	lrrtm2	17.1252	2.76502	31.4854	11.3871	3.50932	0.00239907	0.00847923
ENSDARG00000060845	antxr1d	291.33	47.0823	535.578	11.3754	3.50784	2.08101e-22	7.16652e-21
ENSDARG00000026383	si:dkey-27j5.5	112.621	18.2197	207.022	11.3626	3.50622	4.43178e-13	6.77673e-12
ENSDARG00000055302	grid2	460.926	74.7094	847.143	11.3392	3.50324	6.08804e-09	5.8436e-08
ENSDARG00000041062	calb2a	3943.85	640.186	7247.52	11.321	3.50092	2.86101e-18	7.05473e-17
ENSDARG00000026333	xkr7	306.057	49.9323	562.181	11.2589	3.49299	4.64644e-20	1.33375e-18
ENSDARG00000017398	slc44a5a	32.6883	5.33696	60.0396	11.2498	3.49182	1.67451e-05	9.74915e-05
ENSDARG00000097790	si:dkey-234i14.6	1848.01	301.873	3394.14	11.2436	3.49103	7.42397e-14	1.23292e-12
ENSDARG00000091799	FAM217B (1 to many)	268.703	43.9621	493.445	11.2243	3.48855	2.03425e-13	3.22417e-12
ENSDARG00000088356	tmem117	65.2947	10.6854	119.904	11.2213	3.48816	2.83939e-09	2.83391e-08
ENSDARG00000079455	nlgn4a	767.907	125.746	1410.07	11.2136	3.48718	6.31382e-30	3.90605e-28
ENSDARG00000079298	CABZ01081359.1	61.9371	10.1602	113.714	11.1921	3.4844	1.13932e-08	1.05686e-07
ENSDARG00000091626	BX649278.1	312.479	51.3999	573.558	11.1587	3.4801	4.01475e-17	9.10547e-16
ENSDARG00000087463	TRPC3	57.9572	9.5385	106.376	11.1523	3.47927	2.78938e-08	2.44214e-07
ENSDARG00000037613	LGALS8 (1 to many)	254.784	41.9384	467.63	11.1504	3.47903	6.30013e-21	1.94879e-19
ENSDARG00000068812	tlr7	41.9029	6.91254	76.8933	11.1237	3.47557	2.01676e-06	1.3685e-05
ENSDARG00000058601	gdap1	710.336	117.258	1303.41	11.1158	3.47454	1.44407e-29	8.73375e-28
ENSDARG00000078238	nacc1	144.126	23.7922	264.46	11.1154	3.47448	4.84884e-15	9.06846e-14
ENSDARG00000009442	pip5k1cb	203.888	33.7169	374.06	11.0941	3.47173	3.60047e-07	2.73814e-06
ENSDARG00000090041	si:dkey-163m14.6	20.3886	3.38674	37.3904	11.0402	3.4647	0.00049339	0.00209132
ENSDARG00000077251	RAI2	251.512	41.8188	461.206	11.0287	3.46319	4.70638e-20	1.34937e-18
ENSDARG00000070222	fam43b	302.35	50.3495	554.351	11.0101	3.46075	3.84302e-14	6.56148e-13
ENSDARG00000004246	slit2	12022.6	2007.52	22037.7	10.9776	3.45649	8.49778e-20	2.383e-18
ENSDARG00000058162	pcyt1ba	300.683	50.4035	550.962	10.931	3.45036	1.19859e-21	3.94335e-20
ENSDARG00000039714	phlda1	215.654	36.1923	395.116	10.9171	3.44852	8.97421e-09	8.42108e-08
ENSDARG00000037932	lin7b	1091.98	183.275	2000.69	10.9164	3.44842	4.04772e-31	2.7261e-29
ENSDARG00000028899	tekt4	481.509	80.8187	882.2	10.9158	3.44835	6.42796e-26	2.92118e-24
ENSDARG00000062942	kcna1a	67.8334	11.3922	124.275	10.9088	3.44741	5.52046e-09	5.32404e-08
ENSDARG00000056729	her4.2	517.967	87.067	948.867	10.8981	3.44601	5.16989e-27	2.56522e-25
ENSDARG00000069368	nrn1la	36.5526	6.15176	66.9534	10.8836	3.44409	4.23842e-06	2.73266e-05
ENSDARG00000074034	si:dkey-91i10.2	248.62	41.8729	455.367	10.875	3.44294	6.28495e-20	1.78303e-18
ENSDARG00000068716	cuedc1a	574.563	96.818	1052.31	10.8689	3.44214	7.19565e-13	1.07462e-11
ENSDARG00000070575	fam131bb	119.188	20.0849	218.292	10.8685	3.44208	1.97352e-13	3.14019e-12
ENSDARG00000068008	arhgap44	587.808	99.1464	1076.47	10.8574	3.4406	1.07292e-27	5.62194e-26
ENSDARG00000017162	KIF3C	383.688	64.7538	702.622	10.8507	3.43971	7.62824e-24	2.98176e-22
ENSDARG00000052764	chrnb3a	209.507	35.389	383.625	10.8402	3.43832	1.09416e-18	2.80319e-17
ENSDARG00000016699	trpa1a	3550.64	599.903	6501.37	10.8374	3.43794	6.99193e-13	1.04548e-11
ENSDARG00000023272	tfap2d	117.768	19.9768	215.559	10.7904	3.43168	2.26282e-10	2.58049e-09
ENSDARG00000055123	kcnk2a	187.336	31.7977	342.874	10.783	3.43069	3.1325e-07	2.40178e-06
ENSDARG00000012019	glra1	241.127	40.9615	441.292	10.7733	3.42939	3.37467e-06	2.20857e-05
ENSDARG00000052567	tmem35	2853.8	485.043	5222.55	10.7672	3.42857	3.86835e-36	3.45777e-34
ENSDARG00000036412	LRRC71	180.827	30.7588	330.895	10.7578	3.4273	1.61954e-07	1.28596e-06
ENSDARG00000079519	si:ch211-69e5.1	78.5953	13.4389	143.752	10.6967	3.41909	8.26773e-10	8.82411e-09
ENSDARG00000070453	gch1	10032.2	1715.57	18348.8	10.6955	3.41893	2.05839e-38	2.11163e-36
ENSDARG00000054030	hoxb5b	6485.81	1109.44	11862.2	10.6921	3.41847	1.33675e-37	1.30523e-35
ENSDARG00000055855	kcnc3a	1767.14	302.29	3231.99	10.6917	3.41842	1.04912e-06	7.42783e-06
ENSDARG00000034011	GABRA2 (1 to many)	55.383	9.48448	101.282	10.6787	3.41666	6.93287e-08	5.77455e-07
ENSDARG00000077690	mb21d2	463.518	79.5442	847.492	10.6544	3.41337	2.33693e-25	1.02374e-23
ENSDARG00000059416	EGFLAM	23.9123	4.105	43.7196	10.6503	3.41283	0.000145274	0.000696933
ENSDARG00000068745	MAP4 (1 to many)	8441.03	1451.25	15430.8	10.6328	3.41045	2.27173e-21	7.25788e-20
ENSDARG00000056690	mtmr1a	1078.52	185.677	1971.37	10.6172	3.40833	1.08651e-09	1.13912e-08
ENSDARG00000043313	ank2b	18220.3	3156.29	33284.3	10.5454	3.39854	6.46577e-23	2.3463e-21
ENSDARG00000067692	CDH18 (2 of 2)	345.605	60.1466	631.064	10.4921	3.39123	8.29542e-23	2.97473e-21
ENSDARG00000056092	si:dkey-12h9.6	591.86	103.012	1080.71	10.491	3.39109	9.7573e-27	4.71629e-25
ENSDARG00000077371	kcnk15	74.626	13.0643	136.188	10.4244	3.3819	4.45993e-09	4.34085e-08
ENSDARG00000004445	GRM5 (1 to many)	42.9703	7.53427	78.4064	10.4066	3.37943	0.000116689	0.000573029
ENSDARG00000023228	vsnl1a	1385.07	243.197	2526.94	10.3905	3.37719	4.22702e-18	1.02669e-16
ENSDARG00000010791	dla	1514.8	266.209	2763.4	10.3805	3.37581	5.16201e-34	4.14204e-32
ENSDARG00000061454	nrxn2a	804.436	141.402	1467.47	10.378	3.37546	7.71784e-13	1.14697e-11
ENSDARG00000022251	znf536	7466.71	1312.51	13620.9	10.3777	3.37542	2.16634e-37	2.0655e-35
ENSDARG00000063180	dock3	953.847	167.874	1739.82	10.3638	3.37349	3.76802e-06	2.45543e-05
ENSDARG00000061051	brinp3a.2	113.28	19.9768	206.583	10.3411	3.37032	2.03747e-12	2.902e-11
ENSDARG00000044605	stx12l	1146.17	202.147	2090.2	10.34	3.37016	4.88527e-15	9.12956e-14
ENSDARG00000091662	CABZ01116955.1	278.842	49.2141	508.469	10.3318	3.36902	1.05639e-20	3.2065e-19
ENSDARG00000096973	si:dkey-175g6.6	53.4908	9.44197	97.5397	10.3304	3.36883	1.21201e-07	9.81272e-07
ENSDARG00000093233	si:ch211-215d8.2	210.438	37.1461	383.73	10.3303	3.36881	0.000153969	0.000734154
ENSDARG00000027131	tmem169a	975.084	173.072	1777.1	10.268	3.36008	1.55842e-26	7.40036e-25
ENSDARG00000087798	pdyn	490.035	87.0014	893.069	10.265	3.35966	3.81463e-22	1.29171e-20
ENSDARG00000021195	st8sia6	23071	4102.81	42039.2	10.2464	3.35705	8.79411e-25	3.712e-23
ENSDARG00000004633	epn3b	56.561	10.0637	103.058	10.2406	3.35623	0.000131875	0.000638954
ENSDARG00000012555	ak5	262.534	46.7157	478.353	10.2397	3.3561	2.13579e-08	1.89932e-07
ENSDARG00000086990	lrrc16b	1151.42	205.105	2097.73	10.2276	3.35439	2.03113e-18	5.07012e-17
ENSDARG00000023722	hcrtr2	70.6887	12.5931	128.784	10.2266	3.35425	6.91235e-06	4.31698e-05
ENSDARG00000086104	slco5a2	2181.2	388.716	3973.68	10.2226	3.35369	1.73568e-22	6.08063e-21
ENSDARG00000061131	kif21a	1838.21	327.916	3348.5	10.2114	3.35211	3.47664e-18	8.51234e-17
ENSDARG00000004472	atat1	1198.72	214.315	2183.12	10.1865	3.34859	2.2978e-31	1.56928e-29
ENSDARG00000079559	FAM196A (3 of 3)	74.1232	13.2574	134.989	10.1822	3.34798	3.14412e-09	3.11885e-08
ENSDARG00000060400	gpr185a	29.0521	5.19791	52.9064	10.1784	3.34744	4.97361e-05	0.000263277
ENSDARG00000074669	cacng4b	188.717	33.7709	343.663	10.1763	3.34714	2.10888e-07	1.65291e-06
ENSDARG00000053746	OSBPL1A (1 to many)	30.6478	5.48751	55.8081	10.17	3.34625	3.817e-05	0.000206918
ENSDARG00000032493	chn1	1300	232.813	2367.19	10.1678	3.34593	5.5236e-32	3.96151e-30
ENSDARG00000057731	SHC3	964.4	172.902	1755.9	10.1555	3.34418	6.40387e-08	5.35594e-07
ENSDARG00000088165	si:dkey-206f10.5	100.192	17.9841	182.4	10.1423	3.34231	6.96987e-11	8.42657e-10
ENSDARG00000056768	rprml	35.3374	6.34483	64.33	10.139	3.34184	1.49265e-05	8.7532e-05
ENSDARG00000077730	CABZ01101980.1	4992.72	897.688	9087.74	10.1235	3.33964	1.24319e-17	2.94311e-16
ENSDARG00000086300	FAM107A	2837.3	510.627	5163.97	10.113	3.33814	4.87736e-12	6.66573e-11
ENSDARG00000057436	CABZ01069184.1	118.053	21.2628	214.843	10.1042	3.33688	0.000494668	0.002096
ENSDARG00000074100	zgc:163014	116.466	20.9847	211.948	10.1001	3.3363	1.50615e-12	2.1836e-11
ENSDARG00000077791	BRSK2 (1 to many)	1251.77	225.684	2277.85	10.0931	3.33529	2.80463e-23	1.03946e-21
ENSDARG00000005176	zgc:101040	434.394	78.4398	790.349	10.0759	3.33283	1.27919e-05	7.61346e-05
ENSDARG00000002216	tbx3a	7111.61	1284.46	12938.8	10.0733	3.33246	6.33456e-12	8.53252e-11
ENSDARG00000092716	VASH1	380.147	68.7507	691.544	10.0587	3.33037	9.4663e-09	8.86231e-08
ENSDARG00000025174	HABP4	135.121	24.4565	245.787	10.05	3.32912	1.94746e-13	3.10482e-12
ENSDARG00000069291	CU184872.1	36.8847	6.67695	67.0925	10.0484	3.32889	1.09739e-05	6.60093e-05
ENSDARG00000038386	ascl1a	2668.83	483.973	4853.68	10.0288	3.32608	1.51552e-34	1.26188e-32
ENSDARG00000095011	si:ch211-67n3.9	126.254	22.9234	229.584	10.0153	3.32413	0.000303054	0.00135394
ENSDARG00000037607	nol4lb	1555.76	282.529	2829	10.0131	3.32382	1.68455e-10	1.94568e-09
ENSDARG00000020853	galr2a	136.725	24.8426	248.608	10.0073	3.32298	2.3162e-11	2.93913e-10
ENSDARG00000042948	dnajc5aa	623.672	113.335	1134.01	10.0059	3.32277	8.01861e-25	3.40833e-23
ENSDARG00000077328	CABZ01063317.1	692.928	125.97	1259.89	10.0015	3.32214	1.51763e-15	3.01209e-14
ENSDARG00000075491	si:ch211-26b3.4	957.397	174.347	1740.45	9.98269	3.31943	7.54913e-08	6.25996e-07
ENSDARG00000090443	CABZ01081904.1	309.27	56.3507	562.189	9.97662	3.31855	2.90409e-08	2.54074e-07
ENSDARG00000077656	arfgef3	2854.34	520.088	5188.59	9.97636	3.31851	2.28602e-14	4.01299e-13
ENSDARG00000054036	rnf34b	82.8629	15.111	150.615	9.96719	3.31719	1.08018e-09	1.13298e-08
ENSDARG00000018619	cers4b	410.078	75.0415	745.115	9.92937	3.3117	1.32909e-12	1.93846e-11
ENSDARG00000090933	CABZ01075947.1	240.604	44.0392	437.17	9.92684	3.31134	5.74501e-05	0.00030019
ENSDARG00000045219	dkk1b	854.566	156.721	1552.41	9.90557	3.30824	5.00749e-12	6.82825e-11
ENSDARG00000060237	kcnma1b	508.552	93.2727	923.832	9.90463	3.3081	4.08272e-09	3.9961e-08
ENSDARG00000091683	cnrip1a	770.238	141.371	1399.1	9.8967	3.30695	9.66668e-28	5.09818e-26
ENSDARG00000096238	si:dkey-156n14.10	27.7871	5.10137	50.4729	9.89399	3.30655	0.000158424	0.000754214
ENSDARG00000074504	DSEL (2 of 2)	442.547	81.2473	803.848	9.89383	3.30653	8.22304e-07	5.92492e-06
ENSDARG00000055459	dlgap3	371.961	68.2911	675.632	9.89341	3.30647	2.72445e-22	9.30331e-21
ENSDARG00000036974	ripply3	48.5178	8.91677	88.1189	9.88237	3.30486	4.47596e-07	3.36084e-06
ENSDARG00000053114	si:ch211-272h9.3	18.9459	3.48328	34.4085	9.87819	3.30425	0.000860011	0.00342946
ENSDARG00000057227	si:dkey-222b8.4	236.775	43.545	430.006	9.87498	3.30378	1.71036e-18	4.29142e-17
ENSDARG00000056934	hepacama	138.523	25.4954	251.551	9.86654	3.30254	0.000576715	0.00240303
ENSDARG00000028628	gdap1l1	170.477	31.423	309.532	9.85048	3.30019	3.18572e-15	6.08441e-14
ENSDARG00000057296	cbln1	463.621	85.7695	841.472	9.81086	3.29438	1.68417e-06	1.15693e-05
ENSDARG00000013000	ppfia2	1255.14	232.824	2277.46	9.78189	3.29011	2.37937e-31	1.62044e-29
ENSDARG00000093781	lrriq1	246.469	45.7193	447.218	9.78182	3.2901	2.01464e-13	3.19517e-12
ENSDARG00000015257	plcb4	711.3	132.091	1290.51	9.76985	3.28834	1.00885e-09	1.06459e-08
ENSDARG00000057316	dpysl4	290.979	54.0683	527.889	9.76337	3.28738	9.01864e-20	2.52035e-18
ENSDARG00000078210	tulp1b	108.495	20.1699	196.82	9.75811	3.2866	0.000368219	0.00161248
ENSDARG00000090119	TLR8 (1 to many)	45.2912	8.4341	82.1483	9.74002	3.28392	3.85227e-06	2.50562e-05
ENSDARG00000074070	irx5b	143.911	26.8043	261.017	9.73788	3.28361	5.18274e-14	8.71423e-13
ENSDARG00000076401	cacng3b	472.558	88.1714	856.944	9.71907	3.28082	2.25834e-08	1.9988e-07
ENSDARG00000062973	ttll7	1089.49	203.541	1975.43	9.7053	3.27877	1.8001e-17	4.20017e-16
ENSDARG00000035538	atp6v0a2a	444.81	83.209	806.411	9.69138	3.2767	2.03126e-23	7.60957e-22
ENSDARG00000075212	40978	22.648	4.24406	41.052	9.67283	3.27394	0.000485927	0.00206292
ENSDARG00000079496	bicd1a	142.957	26.8469	259.067	9.64981	3.2705	3.7192e-05	0.000202067
ENSDARG00000038465	stmn3	131.985	24.7886	239.18	9.64881	3.27035	0.000151086	0.000722104
ENSDARG00000010023	CU856539.1	4090.6	768.581	7412.62	9.64456	3.26971	6.38706e-09	6.11372e-08
ENSDARG00000007097	her13	51.7262	9.72007	93.7324	9.64318	3.26951	1.37125e-06	9.55275e-06
ENSDARG00000092131	si:ch211-219f7.3	698.394	131.523	1265.26	9.62008	3.26605	1.47634e-13	2.38342e-12
ENSDARG00000077322	SOWAHC (2 of 3)	43.9902	8.29505	79.6854	9.60638	3.26399	1.5474e-05	9.06114e-05
ENSDARG00000074739	slitrk3b	62.1672	11.7243	112.61	9.60485	3.26376	9.08815e-08	7.46235e-07
ENSDARG00000079468	RHOBTB1	692.814	130.697	1254.93	9.60183	3.26331	9.38196e-16	1.90086e-14
ENSDARG00000086222	NAT16	1059.41	200.035	1918.79	9.5923	3.26188	8.43181e-25	3.57148e-23
ENSDARG00000001009	OTTDARG00000032605	363.681	68.7197	658.642	9.58447	3.2607	5.91698e-07	4.35674e-06
ENSDARG00000077654	grm8a	633.516	120.12	1146.91	9.54809	3.25521	9.70078e-27	4.69831e-25
ENSDARG00000052375	zgc:66455	109.976	20.8882	199.064	9.52997	3.25247	5.36397e-06	3.40241e-05
ENSDARG00000042803	rab3b	63.455	12.0564	114.854	9.52634	3.25192	5.73311e-08	4.82984e-07
ENSDARG00000087386	pcp4b	162.856	30.9519	294.761	9.52321	3.25145	9.02863e-15	1.648e-13
ENSDARG00000020278	si:dkeyp-120h9.1	9957.09	1892.85	18021.3	9.52072	3.25107	8.50436e-13	1.26e-11
ENSDARG00000004260	cul5b	190.572	36.3198	344.825	9.49411	3.24703	1.37603e-15	2.73776e-14
ENSDARG00000094605	si:ch211-154e10.1	25.0083	4.76925	45.2474	9.48733	3.246	0.00153933	0.00574013
ENSDARG00000077489	lrfn2b	243.555	46.449	440.661	9.48698	3.24595	2.95181e-18	7.25656e-17
ENSDARG00000060877	edil3b	53.1319	10.1487	96.115	9.47065	3.24346	2.05489e-05	0.000117353
ENSDARG00000021213	JAKMIP3	324.748	62.0428	587.454	9.46853	3.24314	1.60374e-20	4.77256e-19
ENSDARG00000087946	UNC13C (4 of 4)	39.8868	7.6308	72.1428	9.45415	3.24095	8.45132e-06	5.19742e-05
ENSDARG00000077556	flrt1a	123.916	23.7072	224.125	9.45387	3.24091	5.23586e-05	0.000275779
ENSDARG00000034522	rab6ba	617.536	118.15	1116.92	9.45343	3.24084	6.25139e-26	2.85159e-24
ENSDARG00000025162	asic4a	337.813	64.7768	610.85	9.43007	3.23727	3.65214e-10	4.05084e-09
ENSDARG00000056156	npdc1b	952.75	182.804	1722.7	9.42376	3.2363	2.67243e-28	1.48006e-26
ENSDARG00000077609	elfn2a	168.448	32.3344	304.562	9.41914	3.2356	6.51913e-15	1.2044e-13
ENSDARG00000037174	nek12	68.7283	13.2033	124.253	9.41073	3.23431	0.0009012	0.00357378
ENSDARG00000019753	kcnn3	2080.78	399.772	3761.78	9.4098	3.23416	4.66789e-22	1.56755e-20
ENSDARG00000052775	opn3	250.643	48.1637	453.122	9.40795	3.23388	1.07437e-18	2.75539e-17
ENSDARG00000044091	pitpnab	827.606	159.173	1496.04	9.3988	3.23248	2.72288e-27	1.36498e-25
ENSDARG00000069600	zgc:109889	1682.46	323.61	3041.3	9.39804	3.23236	2.9133e-18	7.17641e-17
ENSDARG00000067683	PDE1C (2 of 2)	435.633	83.9388	787.327	9.37977	3.22955	2.1713e-23	8.10918e-22
ENSDARG00000084656	5S_rRNA	42.5459	8.19851	76.8933	9.37894	3.22942	6.82975e-06	4.26868e-05
ENSDARG00000075942	FRMD5 (1 to many)	134.996	26.0321	243.959	9.37149	3.22828	4.13513e-13	6.35107e-12
ENSDARG00000025206	syt2a	239.841	46.256	433.426	9.37017	3.22808	1.22114e-17	2.89373e-16
ENSDARG00000025648	fibpb	182.493	35.2384	329.748	9.35761	3.22614	1.96334e-13	3.12809e-12
ENSDARG00000039528	slit1b	578.21	111.674	1044.75	9.35532	3.22579	1.37115e-05	8.10524e-05
ENSDARG00000034076	lrp11	2218.51	428.87	4008.15	9.34582	3.22432	1.62337e-31	1.11953e-29
ENSDARG00000069336	rnasekb	174.06	33.6629	314.458	9.34138	3.22364	6.15844e-15	1.14298e-13
ENSDARG00000070972	si:ch211-81a5.8	197.117	38.1965	356.037	9.32119	3.22051	4.94468e-07	3.67983e-06
ENSDARG00000088708	ngfra	8196.68	1590.58	14802.8	9.30654	3.21825	3.97896e-21	1.24988e-19
ENSDARG00000036295	golga7ba	1659.17	322.841	2995.49	9.27853	3.2139	4.81023e-32	3.4601e-30
ENSDARG00000087088	si:ch211-274p24.4	526.048	102.437	949.659	9.27071	3.21268	1.0648e-13	1.74216e-12
ENSDARG00000089549	BAALC (1 to many)	111.367	21.6915	201.043	9.26832	3.21231	1.91662e-11	2.45127e-10
ENSDARG00000076500	chgb	594.363	115.853	1072.87	9.26068	3.21112	1.25864e-24	5.24895e-23
ENSDARG00000043697	nefmb	69.9677	13.6435	126.292	9.25657	3.21048	2.93431e-08	2.56164e-07
ENSDARG00000058646	ptprna	6068.6	1184.22	10953	9.24912	3.20932	4.84396e-17	1.09148e-15
ENSDARG00000053487	osbp2	529.72	103.487	955.953	9.23742	3.20749	1.46283e-10	1.70252e-09
ENSDARG00000075978	pcdh1gc5	8134.61	1589.98	14679.2	9.23234	3.2067	2.72876e-34	2.22632e-32
ENSDARG00000017266	scml4	1387.74	271.299	2504.19	9.23035	3.20639	9.58441e-07	6.81362e-06
ENSDARG00000062581	nlgn3a	1413	276.625	2549.38	9.21603	3.20415	4.2642e-30	2.65155e-28
ENSDARG00000089271	si:dkey-114c15.7	3069.71	600.984	5538.43	9.2156	3.20408	2.61085e-22	8.92792e-21
ENSDARG00000004150	grm2a	53.5739	10.4923	96.6554	9.21199	3.20351	3.42273e-07	2.61359e-06
ENSDARG00000060243	enox1	1120.7	220.208	2021.2	9.17856	3.19827	2.743e-15	5.27616e-14
ENSDARG00000097322	si:dkey-81l17.6	399.334	78.4823	720.185	9.1764	3.19793	1.78895e-21	5.80703e-20
ENSDARG00000069467	igsf9bb	279.849	55.0647	504.633	9.16436	3.19603	7.66049e-19	1.99411e-17
ENSDARG00000090062	rac3a	1077.97	212.118	1943.82	9.16386	3.19596	1.71904e-28	9.6302e-27
ENSDARG00000027394	AL929252.1	1173.74	231.535	2115.94	9.13873	3.19199	2.36903e-23	8.83409e-22
ENSDARG00000060915	fbxl16	2367.66	467.155	4268.16	9.13648	3.19164	2.13049e-31	1.46324e-29
ENSDARG00000088094	plcb4	867.363	171.241	1563.48	9.1303	3.19066	2.95183e-09	2.93649e-08
ENSDARG00000079862	kl	797.698	157.493	1437.9	9.12994	3.1906	2.13487e-27	1.08136e-25
ENSDARG00000038814	myrip	992.213	195.987	1788.44	9.12527	3.18987	6.71037e-28	3.60153e-26
ENSDARG00000068557	htr5al	118.549	23.4176	213.68	9.12478	3.18979	1.96553e-09	1.99615e-08
ENSDARG00000078078	lrfn4b	324.43	64.2286	584.632	9.10237	3.18624	5.63253e-20	1.60732e-18
ENSDARG00000004305	vangl1	1632.77	323.965	2941.57	9.07988	3.18267	2.44231e-30	1.56675e-28
ENSDARG00000090496	thsd7ab	172.002	34.134	309.869	9.07801	3.18238	0.000230728	0.00106224
ENSDARG00000043465	atp6v1b2	2677.9	532.214	4823.59	9.06326	3.18003	7.8408e-32	5.5256e-30
ENSDARG00000044161	grid1b	588.31	116.945	1059.67	9.06127	3.17971	5.11084e-24	2.03371e-22
ENSDARG00000036375	cyfip2	3208.15	637.78	5778.51	9.06036	3.17957	4.13285e-26	1.90668e-24
ENSDARG00000078599	micu3a	1067.82	212.717	1922.93	9.03987	3.1763	2.04038e-27	1.03565e-25
ENSDARG00000026531	alcama	30302.5	6039.12	54566	9.03542	3.17559	8.77575e-18	2.09181e-16
ENSDARG00000074665	cdk14	292.865	58.3664	527.364	9.03539	3.17559	2.27053e-15	4.41274e-14
ENSDARG00000051827	gramd2a	505.765	100.946	910.584	9.0205	3.17321	6.94057e-24	2.71733e-22
ENSDARG00000094503	si:ch211-225b14.5	109.644	21.8845	197.403	9.02021	3.17316	1.48235e-11	1.92015e-10
ENSDARG00000036156	fnbp1a	226.994	45.3446	408.644	9.01195	3.17184	1.53808e-10	1.78318e-09
ENSDARG00000090084	PLCB1	113.126	22.6568	203.595	8.98603	3.16768	5.54791e-08	4.68844e-07
ENSDARG00000091395	CABZ01067945.1	865.606	173.373	1557.84	8.98547	3.16759	8.57954e-27	4.18025e-25
ENSDARG00000096836	si:ch211-247l22.4	101.143	20.2664	182.02	8.98134	3.16693	1.19445e-07	9.67375e-07
ENSDARG00000061576	gldn	47.1215	9.44197	84.8011	8.9813	3.16692	2.3888e-06	1.59909e-05
ENSDARG00000060092	RNF182 (1 to many)	444.983	89.2838	800.682	8.96784	3.16476	3.36602e-09	3.31865e-08
ENSDARG00000025855	camk2n1a	3262.92	656.489	5869.34	8.9405	3.16036	8.33163e-14	1.37988e-12
ENSDARG00000074182	prokr1a	73.8834	14.8755	132.891	8.9336	3.15924	1.57156e-08	1.42679e-07
ENSDARG00000067801	SEMA4D	2450.87	494.369	4407.37	8.91515	3.15626	1.62544e-31	1.11953e-29
ENSDARG00000079977	nhsb	871.153	175.732	1566.57	8.91453	3.15616	1.04499e-26	5.04103e-25
ENSDARG00000097122	si:ch211-194e18.1	66.6591	13.4504	119.868	8.91182	3.15572	1.6845e-06	1.15693e-05
ENSDARG00000086214	ntrk3b	106.462	21.4984	191.426	8.9042	3.15449	6.0508e-07	4.44988e-06
ENSDARG00000011370	fyna	1511.75	305.302	2718.2	8.9033	3.15434	8.7671e-28	4.65403e-26
ENSDARG00000062794	trim36	411.621	83.186	740.057	8.8964	3.15322	4.85362e-21	1.5129e-19
ENSDARG00000079858	tmem163a	117.841	23.8348	211.846	8.88813	3.15188	7.62512e-05	0.000389474
ENSDARG00000058699	tmeff2b	2548.71	516.358	4581.07	8.87188	3.14924	2.27608e-31	1.55882e-29
ENSDARG00000076127	GABRB1	167.747	34.0605	301.434	8.84996	3.14567	2.40031e-14	4.20149e-13
ENSDARG00000055875	pag1	3907.63	794.503	7020.77	8.83668	3.1435	2.57415e-10	2.9123e-09
ENSDARG00000060095	kcnb1	217.766	44.4873	391.045	8.79002	3.13587	8.09492e-09	7.62837e-08
ENSDARG00000031438	kcnj11l	496.198	101.375	891.022	8.78939	3.13576	1.23388e-22	4.36673e-21
ENSDARG00000061685	hcn4	798.629	163.221	1434.04	8.78586	3.13518	1.20081e-05	7.1698e-05
ENSDARG00000078744	tmem63bb	63.7363	13.0643	114.408	8.75732	3.13049	1.55652e-07	1.2396e-06
ENSDARG00000087100	ntng2b	564.101	115.64	1012.56	8.75616	3.1303	6.72053e-24	2.63542e-22
ENSDARG00000005783	ncanb	65.6971	13.493	117.901	8.73798	3.1273	4.91135e-08	4.1737e-07
ENSDARG00000079847	zgc:194578	963.525	197.903	1729.15	8.73734	3.12719	1.62071e-11	2.0882e-10
ENSDARG00000053220	UNC13C (1 of 4)	305.504	62.7495	548.259	8.73726	3.12718	3.06786e-13	4.76606e-12
ENSDARG00000089216	CYTL1	86.3153	17.791	154.84	8.70324	3.12155	0.000399907	0.00173562
ENSDARG00000075812	kcnt2	181.625	37.4783	325.772	8.69228	3.11973	1.85806e-14	3.29025e-13
ENSDARG00000088837	fam19a1b	36.9596	7.6308	66.2885	8.68696	3.11885	2.41838e-05	0.000136423
ENSDARG00000091309	LSAMP	149.139	30.8128	267.464	8.6803	3.11775	9.0299e-06	5.52034e-05
ENSDARG00000007245	rundc3aa	172.372	35.7521	308.991	8.6426	3.11147	9.76636e-09	9.12215e-08
ENSDARG00000031343	rab6bb	2945.36	611.318	5279.4	8.63609	3.11038	3.3585e-31	2.2682e-29
ENSDARG00000015240	cdkl5	790.465	164.221	1416.71	8.62686	3.10884	1.4765e-25	6.55075e-24
ENSDARG00000078665	zgc:165603	35.7741	7.43773	64.1105	8.61964	3.10763	3.87978e-05	0.000209994
ENSDARG00000007177	CABZ01088933.1	276.436	57.4746	495.397	8.6194	3.10759	1.9237e-06	1.30828e-05
ENSDARG00000055279	CU633908.1	25.4388	5.29444	45.5832	8.60963	3.10595	0.000271298	0.00122376
ENSDARG00000087669	UNC13C (3 of 4)	53.3075	11.1141	95.5009	8.59279	3.10313	9.37724e-07	6.67414e-06
ENSDARG00000074865	frmpd3	348.158	72.7592	623.557	8.57015	3.09932	8.809e-20	2.46459e-18
ENSDARG00000095022	thsd7ba	572.589	119.927	1025.25	8.54899	3.09575	4.20645e-23	1.53792e-21
ENSDARG00000033447	nxph1	443.151	92.8326	793.469	8.54731	3.09547	7.46702e-09	7.07504e-08
ENSDARG00000063264	PCDH9	1787.2	374.431	3199.98	8.54624	3.09529	4.83555e-16	1.0057e-14
ENSDARG00000029842	nrcamb	97.0197	20.3515	173.688	8.53442	3.09329	1.38458e-09	1.43248e-08
ENSDARG00000087426	si:ch211-151p13.8	504.311	105.835	902.788	8.53016	3.09257	8.16344e-23	2.93172e-21
ENSDARG00000079665	gpr158b	591.961	124.437	1059.49	8.51422	3.08987	1.59691e-09	1.64098e-08
ENSDARG00000056791	PDE6H	62.4982	13.1608	111.836	8.49761	3.08706	2.50901e-07	1.94956e-06
ENSDARG00000077462	FAM131A (2 of 2)	97.2301	20.502	173.958	8.48492	3.0849	7.0782e-10	7.64175e-09
ENSDARG00000091612	CABZ01090118.1	20.5806	4.34059	36.8206	8.48284	3.08455	0.00188848	0.00686624
ENSDARG00000077986	TMEM151A (1 to many)	80.8854	17.0613	144.71	8.48176	3.08436	3.77286e-06	2.45792e-05
ENSDARG00000076213	DOCK4 (1 to many)	489.17	103.197	875.142	8.48028	3.08411	2.92298e-08	2.55359e-07
ENSDARG00000018032	scn8ab	1637.25	345.73	2928.78	8.47127	3.08258	9.19427e-29	5.25977e-27
ENSDARG00000039218	gpr101	28.1757	5.95869	50.3927	8.45701	3.08015	0.00105464	0.00410396
ENSDARG00000068468	DNAH3	276.002	58.4204	493.584	8.44882	3.07875	1.27245e-08	1.17098e-07
ENSDARG00000057448	SRCIN1 (1 of 2)	582.339	123.375	1041.3	8.44012	3.07726	1.82744e-08	1.64619e-07
ENSDARG00000074923	SLC16A7	325.37	69.0518	581.688	8.42393	3.07449	1.338e-15	2.66646e-14
ENSDARG00000029372	rasa4	697.384	148.596	1246.17	8.38631	3.06804	2.258e-24	9.22669e-23
ENSDARG00000095557	si:dkey-11n6.3	74.8163	16.0109	133.622	8.34569	3.06103	2.56469e-08	2.25191e-07
ENSDARG00000078688	frs3	758.204	162.441	1353.97	8.33515	3.05921	2.17515e-24	8.94831e-23
ENSDARG00000075829	kiss1	34.6999	7.43773	61.962	8.33077	3.05845	9.11749e-05	0.000457436
ENSDARG00000023448	galnt14	1546.03	331.712	2760.35	8.32151	3.05685	1.91064e-14	3.37597e-13
ENSDARG00000074086	tecpr1b	695.598	149.399	1241.8	8.31193	3.05518	3.82162e-13	5.89189e-12
ENSDARG00000077244	setd1bb	128.319	27.5651	229.072	8.31021	3.05489	1.03401e-11	1.36481e-10
ENSDARG00000013057	hoxb5a	13796.4	2966.89	24625.9	8.30025	3.05315	6.33419e-32	4.50301e-30
ENSDARG00000052948	zgc:195023	775.825	166.862	1384.79	8.29902	3.05294	2.04049e-12	2.9046e-11
ENSDARG00000003469	neurod4	86.6777	18.6483	154.707	8.29602	3.05242	1.85798e-09	1.89346e-08
ENSDARG00000000472	cntn2	232.102	50.0289	414.175	8.27873	3.04941	3.16573e-16	6.6871e-15
ENSDARG00000060656	si:ch211-10a23.2	272.887	58.8491	486.926	8.27414	3.04861	1.75167e-10	2.01841e-09
ENSDARG00000053130	pcp4a	171.085	36.899	305.271	8.27314	3.04843	1.91128e-13	3.04914e-12
ENSDARG00000089493	RYR3 (3 of 3)	187.42	40.4363	334.403	8.26987	3.04786	6.06622e-12	8.20584e-11
ENSDARG00000068701	gpr85	843.929	182.324	1505.53	8.25744	3.04569	1.19428e-18	3.04685e-17
ENSDARG00000024785	ctnna2	2577	557.477	4596.52	8.24522	3.04356	9.5667e-30	5.85882e-28
ENSDARG00000091264	FRMPD1 (5 of 6)	107.147	23.182	191.112	8.24396	3.04334	1.97433e-09	2.00425e-08
ENSDARG00000063695	FARP1 (1 of 2)	51.981	11.2531	92.7089	8.2385	3.04238	1.78186e-06	1.22001e-05
ENSDARG00000055712	sdhda	66.0168	14.3077	117.726	8.22812	3.04056	9.0565e-08	7.43887e-07
ENSDARG00000059057	atpv0e2	907.981	196.964	1619	8.21975	3.0391	1.66674e-21	5.42481e-20
ENSDARG00000036577	atp6v0cb	7696.22	1670.06	13722.4	8.21669	3.03856	1.07084e-16	2.354e-15
ENSDARG00000057665	sprn2	383.779	83.2941	684.265	8.21505	3.03827	1.87783e-06	1.281e-05
ENSDARG00000052766	EVI5L	274.676	59.6409	489.711	8.21099	3.03756	5.12883e-05	0.00027061
ENSDARG00000078748	si:ch211-137a8.4	3729.11	810.091	6648.13	8.20664	3.03679	4.19959e-30	2.61807e-28
ENSDARG00000063035	ntrk3b	394.149	85.866	702.432	8.18056	3.0322	1.13879e-19	3.16788e-18
ENSDARG00000070037	rgs8	972.802	212.029	1733.57	8.17611	3.03141	9.75999e-16	1.97252e-14
ENSDARG00000095308	si:ch211-215c18.3	20.9833	4.57618	37.3904	8.17067	3.03045	0.00170566	0.00628043
ENSDARG00000039123	trim9	561.536	122.487	1000.58	8.16891	3.03014	4.31317e-22	1.45244e-20
ENSDARG00000061081	arpp21	8455.9	1845.95	15065.8	8.16156	3.02884	4.34773e-16	9.06572e-15
ENSDARG00000097420	si:ch73-250a16.5	32.1029	7.00907	57.1967	8.16039	3.02864	0.000144276	0.00069269
ENSDARG00000074781	ptprt	1402.43	306.796	2498.06	8.14241	3.02546	5.47212e-08	4.63244e-07
ENSDARG00000002600	pcsk1	2435.02	532.783	4337.26	8.14076	3.02516	1.08497e-10	1.28115e-09
ENSDARG00000046150	b4galnt4a	640.693	140.235	1141.15	8.13739	3.02457	6.66594e-13	9.99192e-12
ENSDARG00000043241	arrb1	748.369	164.082	1332.66	8.1219	3.02182	6.3512e-24	2.49865e-22
ENSDARG00000070338	hoxc4a	3316.65	727.344	5905.95	8.11989	3.02146	8.41081e-30	5.17702e-28
ENSDARG00000062080	shc2	1712.57	375.643	3049.5	8.11808	3.02114	6.17907e-21	1.91378e-19
ENSDARG00000086698	TMEM200C (1 of 2)	149.661	32.9021	266.42	8.09735	3.01745	0.000711475	0.00289459
ENSDARG00000074723	myo10l1	394.2	87.0359	701.364	8.05833	3.01048	5.38322e-20	1.53798e-18
ENSDARG00000058950	CSPP1 (1 of 2)	884.086	195.439	1572.73	8.04717	3.00848	1.29422e-24	5.38806e-23
ENSDARG00000089348	C2H19orf26 (2 of 2)	179.225	39.6215	318.828	8.04684	3.00842	1.30326e-13	2.11242e-12
ENSDARG00000017649	CDH7 (1 to many)	24.5364	5.4335	43.6394	8.03155	3.00568	0.00102231	0.00399283
ENSDARG00000039497	ccdc85a	304.411	67.4107	541.411	8.03152	3.00567	1.88909e-14	3.34276e-13
ENSDARG00000055238	kif17	81.7996	18.1231	145.476	8.02709	3.00488	4.68372e-09	4.5441e-08
ENSDARG00000088100	KCNIP4	383.123	85.0742	681.172	8.00679	3.00122	2.22086e-19	6.0196e-18
ENSDARG00000059883	trpv1	630.464	140.031	1120.9	8.00463	3.00084	8.04603e-23	2.89383e-21
ENSDARG00000062447	hecw2a	289.566	64.3676	514.764	7.99725	2.9995	2.91568e-08	2.54905e-07
ENSDARG00000006636	slitrk2	302.646	67.3257	537.967	7.99051	2.99829	7.849e-18	1.87631e-16
ENSDARG00000062744	scn1lab	2455.44	546.302	4364.57	7.98931	2.99807	1.15791e-16	2.53852e-15
ENSDARG00000059466	wasf3a	66.4244	14.7789	118.07	7.98907	2.99803	2.91734e-07	2.24531e-06
ENSDARG00000061466	cpne5a	37.8911	8.4341	67.348	7.98521	2.99733	3.88381e-05	0.000210165
ENSDARG00000032705	foxg1b	309.161	68.9013	549.421	7.97404	2.99531	1.59049e-07	1.26454e-06
ENSDARG00000061493	kcng1	1279.56	285.862	2273.26	7.95229	2.99137	3.61016e-08	3.11807e-07
ENSDARG00000020493	lgi1a	923.942	206.843	1641.04	7.93376	2.988	6.04897e-16	1.24846e-14
ENSDARG00000032838	si:dkey-206f10.1	225.965	50.6391	401.291	7.92453	2.98633	1.67713e-13	2.68263e-12
ENSDARG00000089193	si:ch211-287i21.1	269.41	60.4017	478.418	7.92062	2.98561	1.87609e-09	1.91011e-08
ENSDARG00000069101	NAPB (1 to many)	883.27	198.196	1568.34	7.91308	2.98424	2.71991e-14	4.73705e-13
ENSDARG00000074839	impg1b	87.591	19.6562	155.526	7.9123	2.9841	2.90268e-09	2.89114e-08
ENSDARG00000087008	CU638740.4	80.0786	17.9841	142.173	7.90549	2.98285	1.17586e-08	1.08785e-07
ENSDARG00000077329	nlgn2a	193.341	43.4369	343.246	7.90217	2.98225	4.40119e-14	7.4725e-13
ENSDARG00000097652	si:dkey-234i14.2	382.945	86.1131	679.778	7.89401	2.98076	5.93665e-05	0.000309406
ENSDARG00000075685	FRMPD4	464.91	104.634	825.185	7.88641	2.97937	6.04298e-21	1.87641e-19
ENSDARG00000070473	parp6b	77.7461	17.5439	137.948	7.86301	2.97508	1.58874e-08	1.44077e-07
ENSDARG00000015110	slc18a2	1104.91	250.005	1959.82	7.8391	2.97069	9.83109e-26	4.42636e-24
ENSDARG00000035056	fgf13a	2087.06	472.763	3701.36	7.82922	2.96887	1.23766e-27	6.44351e-26
ENSDARG00000044334	ppp2r2ba	283.337	64.2481	502.427	7.8201	2.96719	5.86418e-12	7.9518e-11
ENSDARG00000018967	gabbr1a	319.601	72.4811	566.721	7.81887	2.96696	1.60235e-08	1.45203e-07
ENSDARG00000076834	LRRC75A	2272.78	517.191	4028.37	7.78893	2.96143	4.22115e-12	5.82126e-11
ENSDARG00000060512	kbtbd3	187.972	42.7842	333.16	7.78699	2.96107	5.4388e-14	9.11955e-13
ENSDARG00000093874	si:dkey-196j8.2	1970.33	448.48	3492.18	7.78671	2.96101	5.09558e-06	3.24741e-05
ENSDARG00000055400	si:dkey-56f14.7	559.756	127.673	991.838	7.76856	2.95765	1.4635e-07	1.17085e-06
ENSDARG00000076804	ttyh1	450.343	102.854	797.831	7.75695	2.95549	1.22069e-13	1.98387e-12
ENSDARG00000004158	tmem63c	1127.64	257.706	1997.57	7.75133	2.95444	1.89979e-22	6.5891e-21
ENSDARG00000062672	si:dkey-100n10.2	548.652	125.391	971.912	7.75105	2.95439	3.6202e-21	1.14013e-19
ENSDARG00000042840	eml1	4755.1	1087.3	8422.89	7.74661	2.95356	3.01478e-29	1.79214e-27
ENSDARG00000073713	vav3b	80.2659	18.3587	142.173	7.74417	2.95311	2.22702e-08	1.97251e-07
ENSDARG00000078528	PARP6 (3 of 4)	872.65	199.737	1545.56	7.73798	2.95196	5.76419e-11	7.05366e-10
ENSDARG00000090424	camk2n2	81.6307	18.6909	144.57	7.73482	2.95137	2.60614e-08	2.28665e-07
ENSDARG00000016676	gnao1a	5601.4	1283.61	9919.19	7.72755	2.95001	3.15776e-29	1.868e-27
ENSDARG00000089918	rtn4r	40.3487	9.2489	71.4484	7.72508	2.94955	3.99729e-05	0.000215586
ENSDARG00000077920	si:ch211-233f16.1	44.4945	10.2027	78.7863	7.72207	2.94899	2.1281e-05	0.0001211
ENSDARG00000086169	sgk494b	519.095	119.038	919.152	7.72149	2.94888	3.31391e-21	1.04502e-19
ENSDARG00000008407	tspan7b	7372.08	1691.25	13052.9	7.7179	2.94821	4.85059e-22	1.62665e-20
ENSDARG00000069160	fam19a5a	128.889	29.5693	228.209	7.71775	2.94818	1.73254e-11	2.22404e-10
ENSDARG00000089789	CABZ01084010.1	120.209	27.6076	212.811	7.70841	2.94643	2.95249e-06	1.95224e-05
ENSDARG00000014655	itpr1a	11082.8	2545.63	19620	7.70731	2.94623	5.2585e-19	1.3927e-17
ENSDARG00000043951	pcdh1g9	65.3893	15.026	115.753	7.70349	2.94551	1.88132e-07	1.48219e-06
ENSDARG00000088731	CABZ01021449.1	20.7327	4.76925	36.6961	7.69432	2.94379	0.00191844	0.00696787
ENSDARG00000057155	XRG5	113.015	26.001	200.028	7.69308	2.94356	1.31482e-07	1.05852e-06
ENSDARG00000053548	dpf1	239.818	55.1923	424.444	7.69029	2.94304	7.90731e-12	1.05748e-10
ENSDARG00000044053	vsnl1b	309.64	71.3882	547.892	7.67483	2.94013	1.59259e-17	3.72673e-16
ENSDARG00000060152	fam155b	149.813	34.5742	265.052	7.66619	2.93851	4.18542e-08	3.58689e-07
ENSDARG00000070337	hoxc1a	4862.34	1123.99	8600.68	7.65191	2.93582	5.06735e-28	2.74393e-26
ENSDARG00000009867	adssl1	1455.24	336.516	2573.96	7.64886	2.93525	2.77887e-12	3.90761e-11
ENSDARG00000008191	tmeff1a	112.02	25.9045	198.135	7.64867	2.93521	1.95808e-09	1.99025e-08
ENSDARG00000012468	aacs	1258.9	291.423	2226.39	7.63971	2.93352	1.17137e-08	1.08452e-07
ENSDARG00000041098	barx2	470.026	109.091	830.961	7.61717	2.92925	2.97771e-15	5.70955e-14
ENSDARG00000043550	ENKD1	120.53	27.9938	213.066	7.61121	2.92813	1.69258e-10	1.95403e-09
ENSDARG00000073803	HOMER1 (3 of 3)	107.532	24.9817	190.082	7.60884	2.92768	0.000641031	0.00264069
ENSDARG00000094488	si:ch211-214j8.15	714.771	166.14	1263.4	7.60445	2.92684	1.9832e-06	1.34649e-05
ENSDARG00000026796	grm1a	184.423	42.8692	325.976	7.60397	2.92675	2.83671e-13	4.42676e-12
ENSDARG00000057159	ankrd29	385.219	89.5539	680.885	7.60308	2.92658	4.35227e-19	1.159e-17
ENSDARG00000014910	panx1b	231.581	53.8558	409.307	7.60006	2.92601	7.94137e-16	1.62524e-14
ENSDARG00000055577	chrm2a	809.916	188.465	1431.37	7.59489	2.92503	5.12798e-24	2.0372e-22
ENSDARG00000079484	kcnt1	1272.43	296.933	2247.92	7.57044	2.92038	1.4644e-25	6.50893e-24
ENSDARG00000070590	nt5c1ab	98.3908	22.9774	173.804	7.56413	2.91917	2.28032e-09	2.30048e-08
ENSDARG00000071209	oprl1	964.472	225.29	1703.65	7.56204	2.91878	2.77592e-17	6.39724e-16
ENSDARG00000069038	SUSD3 (1 to many)	513.147	119.892	906.403	7.56016	2.91842	0.0015135	0.00566295
ENSDARG00000097077	si:ch211-237h22.2	33.185	7.76985	58.6001	7.54199	2.91494	0.000268285	0.00121174
ENSDARG00000056181	ncam1a	2402.82	562.799	4242.84	7.53881	2.91434	2.15698e-27	1.09029e-25
ENSDARG00000074760	ttc7a	2901.77	680.401	5123.14	7.52959	2.91257	2.15242e-19	5.84714e-18
ENSDARG00000075358	prr16	74.2237	17.4049	131.043	7.52907	2.91247	1.47402e-07	1.17849e-06
ENSDARG00000079670	lrrc7	252.061	59.1697	444.953	7.51995	2.91072	3.25905e-05	0.000179148
ENSDARG00000094522	si:ch211-14c7.2	566.802	133.226	1000.38	7.50886	2.90859	3.01053e-21	9.50584e-20
ENSDARG00000058513	gfra1a	2588.13	609.299	4566.97	7.49545	2.90602	1.33659e-15	2.66583e-14
ENSDARG00000060925	jarid2a	1775.25	418.03	3132.48	7.49342	2.90563	8.84654e-27	4.30172e-25
ENSDARG00000073920	cntnap5a	111.731	26.3217	197.141	7.48969	2.90491	8.14691e-10	8.71046e-09
ENSDARG00000040435	SLC6A11	115.361	27.179	203.542	7.48897	2.90477	1.48217e-10	1.72421e-09
ENSDARG00000076253	NIPAL2 (1 of 2)	38.337	9.05583	67.6182	7.46682	2.90049	0.000138684	0.000668616
ENSDARG00000069804	si:ch211-198k9.6	550.673	130.118	971.228	7.46422	2.89999	3.77843e-08	3.25238e-07
ENSDARG00000062889	fam78bb	33.0622	7.82387	58.3004	7.45161	2.89755	0.000191865	0.000899328
ENSDARG00000086249	CABZ01060030.1	58.1789	13.7826	102.575	7.44239	2.89577	9.30721e-07	6.63207e-06
ENSDARG00000088334	BX005085.2	92.1555	21.842	162.469	7.43837	2.89499	6.80604e-09	6.48414e-08
ENSDARG00000076076	crtc1b	292.009	69.2334	514.785	7.43551	2.89443	4.18315e-15	7.8841e-14
ENSDARG00000024004	cacna1da	1612.16	382.714	2841.6	7.42486	2.89236	6.77454e-16	1.3923e-14
ENSDARG00000053475	ngb	586.306	139.475	1033.14	7.40735	2.88896	4.16893e-15	7.86339e-14
ENSDARG00000031876	pard6ga	28.4332	6.77348	50.093	7.39545	2.88664	0.000634043	0.00261501
ENSDARG00000074690	ppm1j	485.936	115.884	855.987	7.38662	2.88491	0.000135055	0.000652674
ENSDARG00000070507	trpc4a	278.841	66.5764	491.106	7.37658	2.88295	3.22362e-08	2.80414e-07
ENSDARG00000060085	kcnq3	168.533	40.2433	296.823	7.37571	2.88278	6.61209e-08	5.52249e-07
ENSDARG00000031720	clstn1	18819.5	4499.35	33139.7	7.36546	2.88077	5.41348e-10	5.89686e-09
ENSDARG00000020758	tmem178	2219.34	531.453	3907.23	7.35198	2.87813	4.83237e-27	2.40757e-25
ENSDARG00000054894	EMP3 (2 of 2)	62.5121	14.972	110.052	7.35054	2.87785	1.16891e-06	8.21141e-06
ENSDARG00000061806	si:dkey-13n15.2	424.666	101.834	747.498	7.34033	2.87584	3.70112e-10	4.09769e-09
ENSDARG00000084793	5S_rRNA	21.5939	5.19791	37.9898	7.30867	2.86961	0.00222501	0.00794255
ENSDARG00000094177	si:ch211-208f21.2	93.6052	22.5488	164.662	7.30247	2.86838	1.33442e-08	1.22245e-07
ENSDARG00000034086	zgc:65895	1044.47	251.94	1836.99	7.29137	2.86619	2.85514e-11	3.59116e-10
ENSDARG00000079358	AKAP13 (2 of 2)	8700.27	2099.59	15300.9	7.28759	2.86544	3.50921e-08	3.03844e-07
ENSDARG00000054177	adgra1a	175.981	42.4831	309.48	7.28477	2.86488	4.47926e-13	6.84502e-12
ENSDARG00000090883	gabra3	59.5386	14.4043	104.673	7.26679	2.86132	1.07725e-06	7.61372e-06
ENSDARG00000003779	ctnnd2b	1339.58	324.26	2354.9	7.2624	2.86045	2.35494e-24	9.60666e-23
ENSDARG00000062217	kcnj3b	382.497	92.651	672.343	7.25673	2.85932	1.60225e-13	2.57473e-12
ENSDARG00000097477	si:dkey-4c2.11	44.6408	10.8245	78.4572	7.24813	2.85761	1.99912e-05	0.000114445
ENSDARG00000068050	agbl4	258.416	62.6645	454.168	7.24761	2.85751	2.31807e-15	4.49794e-14
ENSDARG00000063730	osbpl6	160.022	38.8182	281.227	7.2447	2.85693	3.80918e-05	0.000206586
ENSDARG00000071086	gpr155b	492.998	119.691	866.306	7.23786	2.85556	1.88197e-08	1.6903e-07
ENSDARG00000070528	cana1hb	338.91	82.3092	595.51	7.23504	2.855	0.00105124	0.004094
ENSDARG00000097111	si:ch211-213i6.1	37.6729	9.15236	66.1935	7.2324	2.85447	0.000100306	0.00049872
ENSDARG00000039936	GFRA1 (1 to many)	641.848	156.022	1127.67	7.22765	2.85353	4.80618e-13	7.30329e-12
ENSDARG00000090963	atp6ap1lb	276.268	67.1982	485.339	7.2225	2.8525	8.04088e-16	1.64422e-14
ENSDARG00000029772	ablim3	58.927	14.3503	103.504	7.21267	2.85053	2.29383e-06	1.5406e-05
ENSDARG00000055787	dzank1	197.721	48.2062	347.237	7.20316	2.84863	3.3934e-13	5.25502e-12
ENSDARG00000089009	frmpd1b	1260.68	307.642	2213.72	7.19578	2.84715	1.57576e-19	4.33878e-18
ENSDARG00000013360	sh3gl3a	800.913	195.451	1406.37	7.19555	2.8471	0.000419215	0.00180908
ENSDARG00000077047	ptprnb	2217.58	541.251	3893.92	7.19429	2.84685	2.80017e-06	1.85962e-05
ENSDARG00000056656	tspan18a	8609.96	2101.72	15118.2	7.19324	2.84664	2.30809e-13	3.64393e-12
ENSDARG00000004721	mpp5b	41.0271	10.0212	72.0331	7.18808	2.84561	2.96616e-05	0.000164424
ENSDARG00000075041	fmnl2b	1700.82	415.466	2986.18	7.18754	2.8455	6.92141e-19	1.81336e-17
ENSDARG00000076233	CHL1 (1 of 2)	8481.5	2072.92	14890.1	7.18314	2.84461	8.08254e-29	4.65665e-27
ENSDARG00000063483	RNF122	558.985	136.733	981.237	7.17632	2.84324	9.38221e-21	2.8657e-19
ENSDARG00000088825	FO818716.1	113.133	27.7582	198.508	7.15135	2.83821	0.00166188	0.00613967
ENSDARG00000075126	si:dkey-84j12.1	165.544	40.6179	290.471	7.1513	2.8382	4.43632e-12	6.10415e-11
ENSDARG00000062631	npffr1l2	59.261	14.5433	103.979	7.14957	2.83786	1.63558e-06	1.12587e-05
ENSDARG00000032565	cacng2a	129.858	31.8942	227.822	7.14307	2.83654	1.35969e-09	1.40972e-08
ENSDARG00000062976	iffo1a	142.521	35.0454	249.997	7.13352	2.83461	4.4194e-09	4.30312e-08
ENSDARG00000075551	aifm5	28.1081	6.91254	49.3037	7.1325	2.83441	0.00187373	0.00682386
ENSDARG00000097648	si:dkey-35i13.1	177.168	43.576	310.76	7.13145	2.8342	2.11541e-09	2.14211e-08
ENSDARG00000025189	cpne8	62.3982	15.3581	109.438	7.12575	2.83304	9.92695e-07	7.04066e-06
ENSDARG00000016454	esr2a	266.772	65.6651	467.879	7.12523	2.83294	7.10485e-15	1.30864e-13
ENSDARG00000016348	dip2bb	1218.12	299.872	2136.37	7.12427	2.83274	7.54111e-18	1.80816e-16
ENSDARG00000094625	si:dkey-84j12.1	91.2562	22.5063	160.006	7.10941	2.82973	1.95325e-08	1.75044e-07
ENSDARG00000076280	ppp1r1b	206.223	50.9287	361.518	7.09851	2.82752	2.72608e-11	3.43594e-10
ENSDARG00000074328	apba1b	1639.51	405.603	2873.41	7.0843	2.82462	1.63836e-24	6.80914e-23
ENSDARG00000076752	tmem67	2846.56	704.679	4988.44	7.07902	2.82355	0.00026818	0.00121174
ENSDARG00000069701	lgi2b	93.8113	23.2245	164.398	7.07864	2.82347	6.63416e-09	6.33279e-08
ENSDARG00000090605	FILIP1L (2 of 2)	121.642	30.1371	213.147	7.07258	2.82224	4.95899e-10	5.42366e-09
ENSDARG00000063008	si:dkeyp-27e10.3	631.785	156.632	1106.94	7.0671	2.82112	1.30772e-20	3.94964e-19
ENSDARG00000069427	nkain2	92.5046	22.9349	162.074	7.06671	2.82104	1.66034e-08	1.50011e-07
ENSDARG00000094947	si:ch73-369o7.3	85.2911	21.1663	149.416	7.05916	2.8195	6.02245e-08	5.04909e-07
ENSDARG00000070320	si:dkey-245p14.4	28.0582	6.96655	49.1498	7.05511	2.81867	0.000364826	0.00159935
ENSDARG00000090553	socs7	158.34	39.417	277.264	7.03412	2.81437	1.1515e-11	1.50842e-10
ENSDARG00000075928	hivep3a	1406.61	350.407	2462.81	7.02843	2.8132	1.97929e-18	4.94579e-17
ENSDARG00000075193	si:ch211-198k9.7	20.8447	5.19791	36.4914	7.02041	2.81155	0.00254595	0.00891668
ENSDARG00000013843	sept5a	1381.51	344.989	2418.02	7.00898	2.80921	2.65451e-09	2.65702e-08
ENSDARG00000053248	inab	40.4302	10.1062	70.7541	7.00105	2.80757	8.22096e-05	0.000417191
ENSDARG00000087888	CABZ01114120.1	34.3195	8.58465	60.0543	6.99554	2.80644	0.000174235	0.000823519
ENSDARG00000069339	tbc1d24	1196.56	299.378	2093.75	6.99365	2.80605	1.64433e-23	6.2272e-22
ENSDARG00000078087	CNNM1	118.563	29.6659	207.461	6.99325	2.80596	1.93284e-06	1.31413e-05
ENSDARG00000006212	MYT1L (1 of 2)	139.228	34.9063	243.55	6.97724	2.80266	4.70887e-11	5.81741e-10
ENSDARG00000069669	adra2c	197.944	49.6967	346.192	6.96609	2.80035	1.75175e-09	1.79328e-08
ENSDARG00000070625	enpp5	1392.44	349.858	2435.03	6.96005	2.7991	3.23297e-08	2.81034e-07
ENSDARG00000074564	fam57bb	238.662	60.2316	417.092	6.9248	2.79177	3.46052e-14	5.97555e-13
ENSDARG00000024167	kcnh1a	93.2757	23.5566	162.995	6.91927	2.79062	8.87546e-09	8.33484e-08
ENSDARG00000095041	si:rp71-78h1.10	1245.4	315.06	2175.74	6.90579	2.78781	1.17524e-23	4.53548e-22
ENSDARG00000015002	cdh4	1597.1	404.112	2790.09	6.90425	2.78749	2.2504e-24	9.21112e-23
ENSDARG00000070627	pimr60	94.2393	23.8462	164.632	6.90391	2.78741	1.21158e-08	1.11834e-07
ENSDARG00000079882	OTTDARG00000034278	79.0918	20.0734	138.11	6.88027	2.78247	0.00149894	0.00561881
ENSDARG00000002498	KATNA1	190.127	48.3142	331.94	6.87044	2.7804	2.05065e-09	2.07826e-08
ENSDARG00000040253	onecutl	664.166	169.144	1159.19	6.85325	2.77679	9.79194e-21	2.98709e-19
ENSDARG00000003210	ANO2 (1 to many)	61.8395	15.7753	107.904	6.84005	2.77401	0.000585274	0.0024341
ENSDARG00000096540	si:dkey-148e3.2	544.81	139.027	950.593	6.83749	2.77347	1.27873e-19	3.54502e-18
ENSDARG00000077203	TMEM25	56.7637	14.4893	99.0381	6.83525	2.77299	5.80356e-06	3.6688e-05
ENSDARG00000078123	SLITRK3 (1 to many)	197.065	50.307	343.824	6.83452	2.77284	1.30794e-08	1.2009e-07
ENSDARG00000096601	FAM13C	666.569	170.202	1162.94	6.83266	2.77245	1.47055e-20	4.41948e-19
ENSDARG00000045150	csnk1e	2417.63	617.501	4217.75	6.83036	2.77196	1.98329e-25	8.71967e-24
ENSDARG00000042846	disp2	3538.75	904.008	6173.5	6.82903	2.77168	1.67365e-10	1.93401e-09
ENSDARG00000055089	mab21l1	10191.5	2604.53	17778.5	6.826	2.77104	7.7334e-27	3.78314e-25
ENSDARG00000077799	EGR4	6058.31	1549.75	10566.9	6.81843	2.76944	5.84726e-11	7.14394e-10
ENSDARG00000077249	gmip	1619.73	414.517	2824.95	6.81505	2.76872	1.58044e-23	6.00394e-22
ENSDARG00000090808	CABZ01113152.1	38.5692	9.87062	67.2678	6.81495	2.7687	8.85959e-05	0.000445601
ENSDARG00000092638	ptprua	894.739	229.565	1559.91	6.79507	2.76449	3.52505e-22	1.19532e-20
ENSDARG00000076660	FOXO6 (2 of 2)	29.3033	7.53427	51.0723	6.77866	2.761	0.000833913	0.00334184
ENSDARG00000006849	asic2	419.869	108.063	731.674	6.7708	2.75933	1.70813e-17	3.98942e-16
ENSDARG00000068714	ksr1a	488.812	125.885	851.74	6.766	2.7583	9.9534e-09	9.28615e-08
ENSDARG00000058262	CU929328.1	313.416	80.8417	545.991	6.75383	2.75571	2.06633e-16	4.43804e-15
ENSDARG00000079742	mcf2l2	2199.6	567.375	3831.82	6.75358	2.75565	1.14186e-16	2.50559e-15
ENSDARG00000030154	pak7	657.134	169.581	1144.69	6.7501	2.75491	3.60822e-20	1.04189e-18
ENSDARG00000004577	zgc:194665	292.911	75.6633	510.159	6.7425	2.75328	5.54182e-11	6.79124e-10
ENSDARG00000077128	galnt13	185.988	48.0982	323.879	6.7337	2.7514	6.09092e-12	8.23171e-11
ENSDARG00000069951	eef1a1b	264.481	68.4496	460.512	6.72775	2.75012	3.87486e-14	6.60192e-13
ENSDARG00000090654	gak	565.883	146.677	985.088	6.71605	2.74761	1.58196e-19	4.35093e-18
ENSDARG00000060638	CLSTN2 (1 to many)	298.688	77.6365	519.739	6.69452	2.74298	1.10618e-15	2.22454e-14
ENSDARG00000093768	prr18	405.396	105.437	705.355	6.68981	2.74197	2.68804e-17	6.20648e-16
ENSDARG00000039626	nrgna	84.5032	21.9811	147.025	6.68872	2.74173	3.89199e-07	2.94052e-06
ENSDARG00000058969	cntnap2a	1419.8	369.384	2470.23	6.68743	2.74145	3.09796e-18	7.59282e-17
ENSDARG00000053453	mpp2a	346.986	90.4112	603.561	6.67573	2.73893	1.8531e-16	3.99418e-15
ENSDARG00000077161	ccdc153	74.8933	19.5482	130.239	6.66244	2.73605	5.62954e-07	4.16022e-06
ENSDARG00000037020	kif1b	13617.6	3555.63	23679.5	6.65972	2.73546	4.4772e-12	6.15691e-11
ENSDARG00000037256	si:ch211-145b13.5	44.5733	11.6393	77.5074	6.65913	2.73533	7.98997e-05	0.000406487
ENSDARG00000088463	FO904873.1	311.78	81.4404	542.12	6.65664	2.73479	1.13207e-11	1.48537e-10
ENSDARG00000086931	CABZ01029822.1	38.6395	10.1062	67.1728	6.64668	2.73263	0.000127961	0.000622721
ENSDARG00000040430	nptxra	158.492	41.5177	275.467	6.63493	2.73008	1.95659e-05	0.000112248
ENSDARG00000025034	syngr3b	2363.02	619.247	4106.78	6.6319	2.72942	2.34808e-21	7.49196e-20
ENSDARG00000009567	SPEG (1 to many)	2041.36	536.311	3546.42	6.61261	2.72522	1.1409e-24	4.7743e-23
ENSDARG00000055874	cpe	25394.7	6676.66	44112.8	6.60702	2.724	5.38203e-14	9.03683e-13
ENSDARG00000014273	camk2d2	1346.11	353.96	2338.25	6.60599	2.72377	2.22505e-21	7.11811e-20
ENSDARG00000076443	CR388231.1	352.165	92.6935	611.637	6.59849	2.72214	3.7151e-16	7.8001e-15
ENSDARG00000061692	yjefn3	1090.17	287.066	1893.27	6.59525	2.72143	1.93355e-20	5.72601e-19
ENSDARG00000036998	arf3b	126.948	33.4698	220.426	6.58581	2.71936	7.97486e-10	8.53777e-09
ENSDARG00000071235	si:ch211-117c9.5	2127.3	561.092	3693.51	6.58271	2.71868	1.07427e-11	1.41489e-10
ENSDARG00000061551	rap1gap2a	4213.6	1111.79	7315.41	6.57986	2.71806	1.4473e-06	1.00394e-05
ENSDARG00000031890	tcp11l1	1086.37	286.873	1885.87	6.5739	2.71675	3.11753e-22	1.06158e-20
ENSDARG00000022560	clcnk	121.721	32.1953	211.247	6.56142	2.71401	0.000135606	0.000655073
ENSDARG00000038855	chmp5a	292.423	77.3779	507.469	6.55832	2.71333	9.32651e-15	1.69473e-13
ENSDARG00000061990	kcnh4b	50.959	13.5355	88.3825	6.52969	2.70701	3.31174e-05	0.000181675
ENSDARG00000028857	SGSM1 (1 to many)	1401.01	372.188	2429.82	6.52849	2.70675	6.1869e-12	8.35214e-11
ENSDARG00000055099	fam184b	2034.35	542.019	3526.68	6.50657	2.7019	5.35253e-15	9.97975e-14
ENSDARG00000034268	slit3	30976.4	8260.06	53692.8	6.5003	2.70051	3.36068e-16	7.08658e-15
ENSDARG00000018997	cplx2l	918.351	245.244	1591.46	6.48928	2.69806	5.20492e-21	1.62032e-19
ENSDARG00000057141	zgc:110045	150.322	40.1467	260.497	6.48862	2.69791	5.20226e-05	0.000274247
ENSDARG00000069425	hsbp1a	1399.59	374.033	2425.15	6.48379	2.69684	2.04605e-22	7.05611e-21
ENSDARG00000097406	si:dkey-81e3.2	362.277	96.8525	627.702	6.48101	2.69622	4.0634e-16	8.50201e-15
ENSDARG00000045608	fam19a5b	90.5603	24.2209	156.9	6.47787	2.69552	5.60922e-08	4.73367e-07
ENSDARG00000055629	dia1b	1609.11	430.526	2787.7	6.4751	2.6949	3.82644e-21	1.20352e-19
ENSDARG00000035655	rad21b	1253.59	335.871	2171.31	6.46471	2.69259	4.26406e-22	1.43989e-20
ENSDARG00000093357	nyap2b	310.197	83.1125	537.281	6.4645	2.69254	5.06678e-15	9.4615e-14
ENSDARG00000070266	spock3	7875.16	2113.13	13637.2	6.45356	2.6901	1.48668e-11	1.92469e-10
ENSDARG00000030376	grin2bb	912.324	244.923	1579.72	6.44987	2.68927	1.55457e-07	1.23881e-06
ENSDARG00000060680	si:ch73-127m5.1	201.204	54.0258	348.383	6.44845	2.68895	1.06969e-12	1.5686e-11
ENSDARG00000044129	si:ch211-214p16.1	3488.24	936.738	6039.74	6.44763	2.68877	9.94548e-16	2.00668e-14
ENSDARG00000076028	sez6l	753.028	202.313	1303.74	6.4442	2.688	4.36774e-20	1.25672e-18
ENSDARG00000075830	syt3	723.441	194.369	1252.51	6.44399	2.68795	6.73537e-06	4.21186e-05
ENSDARG00000097897	sgip1a	7108.75	1909.98	12307.5	6.4438	2.68791	4.91506e-09	4.76285e-08
ENSDARG00000060631	GARNL3	4207.47	1131.48	7283.46	6.43709	2.68641	9.69159e-15	1.75976e-13
ENSDARG00000092898	si:ch211-157j23.3	729.036	196.3	1261.77	6.42777	2.68432	1.28116e-08	1.17854e-07
ENSDARG00000062165	TUB	701.007	189.137	1212.88	6.4127	2.68093	2.05687e-08	1.83586e-07
ENSDARG00000021151	ptpreb	1139.16	307.877	1970.44	6.40007	2.67809	1.83169e-21	5.93785e-20
ENSDARG00000043410	xkr6b	87.0128	23.5566	150.469	6.38754	2.67526	0.000258727	0.00117578
ENSDARG00000040965	zgc:101731	2165.11	586.396	3743.83	6.38447	2.67457	8.46072e-06	5.19984e-05
ENSDARG00000031712	grm3	68.1234	18.4553	117.791	6.38254	2.67413	8.11294e-07	5.85659e-06
ENSDARG00000039240	cacng5b	58.1501	15.8293	100.471	6.34714	2.66611	6.89388e-05	0.000355033
ENSDARG00000077468	si:ch73-206p6.1	504.583	137.416	871.749	6.34385	2.66536	1.90816e-17	4.44805e-16
ENSDARG00000074991	CDH19	1385.29	377.296	2393.29	6.34326	2.66522	1.76951e-05	0.00010258
ENSDARG00000067545	adam19b	1694.95	462.046	2927.86	6.33673	2.66374	1.39353e-06	9.69963e-06
ENSDARG00000020231	mapre3a	290.551	79.2236	501.878	6.33496	2.66334	1.39005e-14	2.48138e-13
ENSDARG00000046148	tnfaip8l2b	1324.6	361.313	2287.9	6.33218	2.6627	5.51476e-05	0.000289028
ENSDARG00000039384	gak	3459.43	945.29	5973.57	6.3193	2.65976	1.60098e-16	3.46613e-15
ENSDARG00000078317	si:dkey-175m17.7	364.036	99.4785	628.594	6.3189	2.65967	2.3845e-13	3.75481e-12
ENSDARG00000079059	fam134b	439.841	120.282	759.401	6.31353	2.65845	3.10461e-17	7.10757e-16
ENSDARG00000069318	efr3bb	1654.65	453.098	2856.21	6.30374	2.65621	3.93586e-19	1.05272e-17
ENSDARG00000069615	ckmt2a	56.0338	15.3466	96.721	6.30242	2.65591	8.88493e-06	5.43445e-05
ENSDARG00000052604	CPEB2	738.179	202.378	1273.98	6.29505	2.65422	3.95588e-20	1.13956e-18
ENSDARG00000024229	ubl7a	361.78	99.2199	624.34	6.29249	2.65363	1.63107e-15	3.22147e-14
ENSDARG00000095819	AMER3	31.7836	8.7237	54.8436	6.28673	2.65231	0.00105612	0.00410852
ENSDARG00000017209	CABZ01041105.1	218.537	59.996	377.078	6.28505	2.65192	2.76949e-08	2.4256e-07
ENSDARG00000063169	ubn1	22.7585	6.24829	39.2687	6.28471	2.65185	0.00275877	0.00954687
ENSDARG00000060875	pde1a	1386.85	380.807	2392.89	6.28373	2.65162	1.35079e-15	2.68974e-14
ENSDARG00000035907	fam49a	1408.8	387.029	2430.58	6.28009	2.65079	1.94878e-21	6.26728e-20
ENSDARG00000079857	si:ch211-189k9.2	478.482	131.747	825.216	6.26363	2.647	3.59483e-14	6.1855e-13
ENSDARG00000062471	fam19a4b	43.3	11.9289	74.6712	6.2597	2.64609	3.79464e-05	0.00020598
ENSDARG00000077222	tmem130	24.9329	6.87002	42.9958	6.25848	2.64581	0.00239133	0.00845803
ENSDARG00000039220	st6galnac5a	31.2236	8.62717	53.8201	6.23844	2.64119	0.000821344	0.00329799
ENSDARG00000016584	rgs7a	237.129	65.5571	408.701	6.23428	2.64022	5.24467e-13	7.91518e-12
ENSDARG00000034907	paqr7b	511.267	141.692	880.843	6.21662	2.63613	8.00842e-08	6.61824e-07
ENSDARG00000075833	lyve1a	4072.15	1129.88	7014.42	6.20809	2.63415	0.000716352	0.00291103
ENSDARG00000026052	ccdc3	96.1162	26.7078	165.525	6.19761	2.63171	0.000783458	0.00316048
ENSDARG00000044048	prnpb	355.906	99.0579	612.754	6.18582	2.62897	1.72173e-15	3.39226e-14
ENSDARG00000071375	celf5a	337.239	94.0105	580.468	6.1745	2.62632	1.69979e-07	1.34616e-06
ENSDARG00000019328	plxna4	3841.93	1071.56	6612.29	6.17069	2.62543	8.92414e-15	1.63015e-13
ENSDARG00000032126	scg5	609.746	170.145	1049.35	6.16737	2.62466	1.49692e-13	2.41344e-12
ENSDARG00000070608	smpd3	684.067	190.937	1177.2	6.16538	2.62419	1.53558e-09	1.57929e-08
ENSDARG00000076996	si:ch73-182a11.2	707.627	197.833	1217.42	6.15378	2.62147	3.06827e-19	8.23387e-18
ENSDARG00000090827	BX088718.4	59.1815	16.5476	101.815	6.15289	2.62126	8.04413e-06	4.96767e-05
ENSDARG00000012534	slc6a6a	482.513	134.922	830.105	6.1525	2.62117	3.24798e-17	7.42711e-16
ENSDARG00000094881	si:ch211-197h24.8	82.8167	23.182	142.451	6.14491	2.61939	0.000352009	0.00154763
ENSDARG00000063568	syt7a	265.301	74.2923	456.31	6.14209	2.61873	2.92431e-12	4.10264e-11
ENSDARG00000077229	ano8b	199.576	55.891	343.261	6.14161	2.61862	7.97547e-12	1.06601e-10
ENSDARG00000054124	htr1d	107.997	30.2761	185.717	6.13413	2.61686	2.1989e-08	1.94974e-07
ENSDARG00000062991	abi1b	863.365	242.116	1484.61	6.13183	2.61632	5.91138e-20	1.68492e-18
ENSDARG00000070940	htr2b	593.817	166.654	1020.98	6.12636	2.61503	2.73172e-18	6.74962e-17
ENSDARG00000057394	rab33a	207.819	58.6445	356.993	6.08741	2.60583	7.21851e-12	9.68028e-11
ENSDARG00000061622	kcng3	1072.13	302.907	1841.36	6.07897	2.60383	7.55514e-10	8.12061e-09
ENSDARG00000060349	wasf1	328.447	92.9291	563.965	6.06876	2.6014	1.08057e-13	1.76558e-12
ENSDARG00000097943	si:dkey-229p15.6	57.6496	16.312	98.9873	6.06838	2.60131	0.000100188	0.000498244
ENSDARG00000068428	si:ch211-153j24.3	241.323	68.3026	414.342	6.06628	2.60081	1.77617e-13	2.83546e-12
ENSDARG00000089771	KCTD5 (2 of 2)	78.1412	22.1201	134.162	6.06517	2.60055	1.97475e-05	0.000113156
ENSDARG00000005343	ccdc85al	951.063	269.411	1632.72	6.06032	2.59939	1.33434e-19	3.69076e-18
ENSDARG00000070311	rhbdl3	417.354	118.235	716.472	6.05974	2.59926	1.05808e-12	1.55251e-11
ENSDARG00000023600	sh3gl2	712.041	201.827	1222.26	6.05597	2.59836	3.21482e-05	0.000177118
ENSDARG00000076591	snap91	5014.98	1423.47	8606.48	6.04612	2.59601	2.03229e-11	2.59375e-10
ENSDARG00000069385	RGL2	2341.9	665.306	4018.49	6.04006	2.59456	4.54416e-10	4.99016e-09
ENSDARG00000097192	si:ch73-59c19.2	807.031	229.441	1384.62	6.03476	2.5933	1.56494e-07	1.24504e-06
ENSDARG00000017790	chrnb2b	1083.83	308.553	1859.12	6.02527	2.59102	4.5714e-09	4.4402e-08
ENSDARG00000063056	tulp4b	721.983	205.808	1238.16	6.0161	2.58883	2.56711e-07	1.99088e-06
ENSDARG00000088650	TSNARE1	352.454	100.529	604.38	6.012	2.58785	3.60251e-15	6.83745e-14
ENSDARG00000063715	OTTDARG00000039025	234.842	67.0476	402.635	6.00522	2.58622	1.72147e-12	2.47805e-11
ENSDARG00000006892	myo3b	1769.83	505.409	3034.25	6.00355	2.58582	1.38546e-10	1.62023e-09
ENSDARG00000086543	BX284638.2	2932.78	837.771	5027.78	6.00138	2.58529	1.08399e-22	3.85309e-21
ENSDARG00000074644	SPOCK1	145.959	41.7108	250.208	5.99863	2.58463	9.89012e-10	1.04547e-08
ENSDARG00000086902	DIRAS2	174.508	49.9208	299.096	5.9914	2.58289	2.94245e-07	2.26392e-06
ENSDARG00000061000	klhdc8a	50.6466	14.4893	86.8038	5.99088	2.58277	7.46552e-05	0.000381883
ENSDARG00000007824	camta1b	1373.87	393.192	2354.54	5.98828	2.58214	1.31002e-20	3.95168e-19
ENSDARG00000075580	lrch2	362.485	103.765	621.204	5.98664	2.58175	3.45483e-15	6.57255e-14
ENSDARG00000023914	mark4a	526.907	150.886	902.928	5.98416	2.58115	7.37034e-11	8.87104e-10
ENSDARG00000013005	opcml	131.546	37.7253	225.366	5.97387	2.57866	1.69007e-09	1.73379e-08
ENSDARG00000060317	acsl6	116.297	33.3847	199.209	5.96708	2.57702	1.4173e-08	1.2935e-07
ENSDARG00000060711	sv2bb	238.705	68.6002	408.811	5.95932	2.57515	2.06945e-12	2.94237e-11
ENSDARG00000095333	si:ch211-157j23.3	309.084	88.8471	529.321	5.95766	2.57475	1.67326e-14	2.97818e-13
ENSDARG00000075209	p4htm	897.134	257.988	1536.28	5.95486	2.57407	4.17156e-17	9.45229e-16
ENSDARG00000070100	RIN1 (1 to many)	33.6271	9.67755	57.5767	5.94951	2.57277	0.000629125	0.00259693
ENSDARG00000002635	FAM184A (1 to many)	481.845	138.745	824.946	5.94577	2.57186	2.3901e-11	3.02502e-10
ENSDARG00000077269	SGIP1 (1 of 2)	719.807	207.391	1232.22	5.94154	2.57084	1.2049e-14	2.16198e-13
ENSDARG00000023318	fmn2a	271.733	78.3433	465.123	5.93699	2.56973	2.88511e-13	4.49652e-12
ENSDARG00000079985	nrip2	2412.42	695.728	4129.11	5.93494	2.56923	1.35771e-06	9.46932e-06
ENSDARG00000079581	nyap2a	152.817	44.0897	261.545	5.93211	2.56854	0.000977885	0.00384547
ENSDARG00000093123	BX119910.13	211.829	61.1314	362.527	5.93028	2.5681	3.59853e-08	3.10914e-07
ENSDARG00000095017	si:dkey-108p14.4	89.4911	25.839	153.143	5.92682	2.56726	2.51351e-07	1.95243e-06
ENSDARG00000028354	stxbp6l	189.924	54.8601	324.987	5.92392	2.56655	1.28577e-05	7.64514e-05
ENSDARG00000021720	col7a1	2090.96	605.119	3576.81	5.91091	2.56338	2.19524e-22	7.53853e-21
ENSDARG00000077687	rp1	35.4151	10.2568	60.5734	5.9057	2.56211	0.000496325	0.00210229
ENSDARG00000035533	tacr1a	431.32	124.943	737.697	5.90427	2.56176	1.85818e-09	1.89346e-08
ENSDARG00000061746	arhgef9a	849.839	246.237	1453.44	5.90261	2.56135	1.88722e-05	0.000108615
[truncated: 2,750 more rows]

## Sheet: upregulated_genes
id	Gene_id	baseMean	baseMeanA	baseMeanB	foldChange	log2FoldChange	pval	padj
[truncated: 2,561 more rows]

[truncated: 1 more sheets: Downregulated_genes]
