# Supplementary material for: Defining the transcriptomic landscape of the developing enteric nervous system and its cellular environment
Source: BMC Genomics. 2017 Apr 12;18:290. doi: 10.1186/s12864-017-3653-2 (PMC5389105; doi:10.1186/s12864-017-3653-2)
Supplement: Supplementary file 21 — List of GO terms and their corresponding values. Table showing the top GO terms in the three categories; biological processes, molecular function and cellular components in both the cell populations (neuronal and non-neuronal) with their corresponding p-value as well as the percentage of genes associated from the data set. The values have been plotted and the bar graphs can be seen in the additional files 4, 5, 7, 8, 10, 11, 13, 14, 16, 17, 19, 20. (XLSX 27.9 kb) [file 12864_2017_3653_MOESM21_ESM.xlsx]

## Sheet: Sheet1
Upregulated genes:
Biological processes	Percentage of genes
Biological regulation	28.4
Regulation of biological process	26
Localization	25.6
Regulation of cellular process	25.4
Establishment of localization	23.5
Transport	23.2
Multicellular organismal process	20
Signaling	18.6
Developmental process	17.7
Multicellular organismal development	17.3
Signaling pathway	14.9
Anatomical structure development	14.5
System development	13.7
Signaling process	13.2
Signal transmission	13.2
Ion transport	12.2
Signal transduction	12
Anatomical structure morphogenesis	9.2
Cell surface receptor linked signaling pathway	8.8
Nervous system development	8.6
Cell differentiation	8.6
Cellular developmental process	8.6
Cation transport	8.4
G-protein coupled receptor protein signaling pathway	7.5
Metal ion transport	7.1
Transmembrane transport	6.7
Intracellular signaling pathway	6.2
Generation of neurons	5.4
Neurogenesis	5.4
Monovalent inorganic cation transport	5
Biological adhesion	5
Cell adhesion	5
Cell development	4.5
Neuron differentiation	4.3
Neuron development	3.5
Cellular component morphogenesis	3.5
Central Nervous system development	3.5
Cell morphogenesis involved in differentiation	3.3
Cell morphogenesis	3.3
Small GTPase mediated signal transduction	3.3
System process	3.2
Cell projection organization	3
Brain development	3
Axonogenesis	2.8
Cell morphogenesis involved in neuron	2.8
Neuron projection morphogenesis	2.8
Neuron projection development	2.8
Cell projection morphogenesis	2.8
Cell part morphogenesis	2.8
Neurological system process	2.6
Molecular Function	Percentage of genes
Protein binding	18.4
Transporter activity	16.4
Molecular transducer activity	15.7
Signal transducer activity	15.7
Receptor activity	13.8
Substrate-specific transporter activity	13.5
Transmembrane transporter activity	13.1
Substrate-specific transmembrane transporter activity	12.6
Ion transmembrane transporter activity	11.6
Cation transmembrane transporter activity	9
Ion channel activity	8.3
Substrate-specific channel activity	8.3
Passive transmembrane transporter activity	8.3
Channel activity	8.3
Transmembrane receptor activity	7.7
Gated channel activity	7.5
Cation channel activity	5.8
Calcium ion binding	5.6
G-protein coupled receptor activity	5.3
Guanyl nucleotide binding	4.7
Guanyl ribonucleotide binding	4.6
Voltage-gated channel activity	4.2
GTP binding	4.2
Voltage-gated ion channel activity	4.1
Ligand-gated ion channel activity	3.5
Active transmembrane transporter activity	3.5
Voltage-gated cation channel activity	3.5
Extracellular ligand-gated ion channel activity	3
Inorganic cation transmembrane transporter activity	2.7
Excitatory extracellular ligand-gated ion channel activity	2.5
Secondary active transmembrane transporter activity	2.2
Monovalent inorganic cation transmembrane ransporter activity	2.2
Potassium channel activity	1.8
Voltage-gated potassium channel activity	1.7
Metal ion transmembrane transporter activity	1.7
Motor activity	1.5
Voltage-gated calcium channel activity	1.3
Calcium channel activity	1.3
G-protein coupled amine receptor activity	1.1
Microtubule motor activity	1.1
Sodium ion transmembrane transporter activity	1.1
Volatage-gated sodium channel activity	1
Sodium channel activity	1
Glutamate receptor activity	1
Sialyltransferase activity	1
Solute:sodium symporter activity	1
Protein kinase regulator activity	0.8
Solute:solute antiporter activity	0.8
Antiporteer activity	0.8
Kinase regulator activity	0.8
Cellular component	Percentage of genes
Cell	55.4
Cell part	55.4
Membrane	24.5
Membrane part	19.8
Intrinsic to membrane	18
Integral to membrane	17.7
Protein complex	6.8
Plasma membrane	5.4
Plasma membrane part	3.3
Cytoskeleton	2.6
Cytoskeleton part	1.6
Cell junction	1.3
Intrinsic to plasma membrane	1.2
Integral to plasma membrane	1.1
Microtubule cytoskeleton	0.8
Synapse	0.6
Microtubule	0.6
Synapse part	0.5
Ion channel complex	0.4
Vesicle	0.4
Cytoplasmic vesicle	0.4
Cation channel complex	0.4
Postsynaptic membrane	0.3
Intermediate filament	0.3
Intermediate filament cytoskeleton	0.3
Integral to organelle membrane	0.3
Membrane-bounded vesicle	0.3
Cytoplasmic membrane-bounded vesicle	0.3
Coated vesicle	0.2
Potassium channel complex	0.2
Voltage-gated potassium channel complex	0.2
Intrinsic to golgi membrane	0.2
Integral to golgi membrane	0.2
Clathrin-coated vesicle	0.2
Cell fraction	0.1
Synaptic vesicle	0.1
Insoluble fraction	0.1
Membrane fraction	0.1
External encapsulating structure part	0.1
Cell envelope	0.1
Periplasmic space	0.1
Outer membrane-bounded periplasmic space	0.1
Biological processes	negative log(p-value)	p-value
Localization	19.6721	2.1276e-20
Ion transport	19.5604	2.7518e-20
Establishment of localization	18.8385	1.4503e-19
Transport	18.2103	6.1611e-19
Cation transport	12.555	2.7859e-13
Metal ion	11.8572	1.3894e-12
Nervous system development	9.5821	2.6176e-10
Generation of neurons	8.14485	7.1639e-09
Divalent metal ion transport	7.85761	1.388e-08
Neurogenesis	7.56177	2.743e-08
Monovalent inorganic cation support	7.29081	5.1191e-08
Calcium ion transport	7.14776	7.1161e-08
Cell morphogenesis involved in differentiation	6.94673	1.1305e-07
Signaling	6.67586	2.1093e-07
Multicellular organismal process	6.48041	3.3082e-07
Cell differentiation	6.40181	3.9645e-07
Biological adhesion	6.39649	4.0134e-07
Cell adhesion	6.39649	4.0134e-07
Signaling process	6.17024	6.7571e-07
Signaling transmission	6.17024	6.7571e-07
Di-, tri- valent inorganic cation transport	6.13186	7.3815e-07
Negative regulation of lyase activity	6.07955	8.3263e-07
Negative regulation of cyclase activity	6.07955	8.3263e-07
Negative regulation of adenylate cyclase activity	6.07935	8.33e-07
Neuron development	5.93148	1.1709e-06
Neuron differentiation	5.86211	1.3737e-06
Axonogenesis	5.67704	2.1036e-06
Cell morphogenesis involved in neuron differentiataion	5.67704	2.1036e-06
Signaling pathway	5.64535	2.2628e-06
Neuron projection morphogenesis	5.60884	2.4613e-06
Crellular developmental process	5.56108	2.7474e-06
Regulation of cyclic nuclotide metabolic process	5.55115	2.8109e-06
Regulation of cyclic nucleotide biosynthetic process	5.55129	2.81e-06
Regulation of nucleotide biosynthetic process	5.55129	2.81e-06
Regulation of cAMP metabolic process	5.55129	2.81e-06
Regulation of cAMP biosynthetic process	5.55129	2.81e-06
Regulation of lyase activity	5.55129	2.81e-06
Regulation of cyclase	5.55129	2.81e-06
Neuron projection development	5.41075	3.88373e-06
Negative regulation of catalytic activity	5.34363	4.5328e-06
System development	5.16232	6.8814e-06
Homophilic cell adhesion	5.10208	7.9053e-06
Sodium ion transport	5.06284	8.6528e-06
Multicellular orgnismal development	4.96222	1.0909e-05
Signal transduction	4.92625	1.1851e-05
Negative regulation of molecular function	4.86382	1.3683e-05
Regulation of neurogenesis	4.70441	1.9751e-05
Transmembrane transport	4.68399	2.0702e-05
Development process	4.66336	2.1709e-05
Cell morphogenesis	4.55975	2.7558e-05
Molecular function	negative log(p-value)	p-value
Transporter activity	23.1874	6.4956e-24
Ion-channel activity	22.4842	3.2795e-23
Substrate-specific channel activity	22.4842	3.2795e-23
Substrate-specific transmembrane transporter activity	21.6119	2.444e-22
Passive transmembrane transporter activity	21.5344	2.9214e-22
Channel activity	21.534	2.9241e-22
Gated channel activity	21.5083	3.1024e-22
Transmembrane transporter activity	21.3129	4.8653e-22
Substrate-specific transporter activity	20.6591	2.1922e-21
Ion transmembrane transporter activity	20.2648	5.4355e-21
Cation channel activity	16.506	3.1192e-17
Cation transmembrane transporter activity	15.9378	1.1541e-16
Voltage-gated cation channel activity	13.3678	4.287e-14
Voltage-gated ion channel activity	11.8238	1.5004e-12
Volatage-gated channel activity	11.7256	1.8812e-12
Extracellular ligand gated ion channel activity	11.606	2.4773e-12
Ligand-gated channel activity	11.1024	7.8992e-12
Ligand-gated ion channel activity	11.1024	7.9e-12
Excitatory extracellular ligand-gated ion channel activity	11.485	3.2731e-12
Molecular transducer activity	7.77573	1.676e-08
Signal transducer activity	7.77469	1.68e-08
Receptor activity	7.29763	5.0393e-08
Voltage-gated calcium channel activity	6.52204	3.0058e-07
Voltage-gated sodium channel activity	6.36818	4.2837e-07
Cyclin-dependent protein kinase 5 activator activity	4.80953	1.5505e-05
Protein serine/threonine kinase activator activity	4.80967	1.55e-05
Protein kinase activator activity	4.80953	1.5505e-05
Kinase activator activity	4.80967	1.55e-05
Alpha-adrenergic receptor activity	4.80967	1.55e-05
Alpha2-adrenergic receptor activity	4.80967	1.55e-05
Sodium channel activity	4.68822	2.0501e-05
G-protein coupled amine receptor activity	4.6321	2.3329e-05
Calcium channel activity	4.59201	2.5585e-05
Active transmembrane transporter activity	4.41331	3.8609e-05
Transmembrane receptor activity	4.39534	4.024e-05
Glutamate receptor activity	4.32667	4.7133e-05
Voltage-gated potassium channel activity	3.90462	0.00012456
Nicotinic acetylcholine-activated cation selective channel activity	3.85981	0.000138098
Potassium channel activity	3.734	0.0001845
Adrenoreceptor activity	3.70797	0.0001959
GABA receptor activity	3.46751	0.00034079
ATP-gated ion channel activity	3.46725	0.000341
Extracellular ATP-gated cation channel activity	3.46725	0.000341
Cation: cation antiporter activity	3.39819	0.00039977
Secondary active transmembrane transporter activity	3.39163	0.00040585
Calcium ion binding	3.2333	0.00058438
Sialyltransferase activity	3.19879	0.00063272
Microtubule motor activity	3.16679	0.0006811
G-protein coupled receptor activity	3.14874	0.00071
Alpha-N-acetyneuraminate alpha-2, 8-sialyl transferase activity	3.14706	0.00071276
Cellular components	negative log(p-value)	p-value
Membrane	34.7235	1.8901e-35
Intrinsic to membrane	31.6377	2.303e-32
Membrane part	31.5062	3.1174e-32
Integral to membrane	31.0188	9.5757e-32
Plasma membrane	22.9866	1.0313e-23
Cell part	21.2791	5.2595e-22
Cell	21.2791	5.2595e-22
Synapse	20.2425	5.722e-21
Synapse part	16.6842	2.0692e-17
Ion channel complex	12.982	1.0423e-13
Plasma membrane part	12.3765	4.2029e-13
Cation channel complex	11.6113	2.4475e-12
Postsynaptic membrane	9.19041	6.4505e-10
Synaptic vesicle	8.94104	1.1454e-09
Integral to plasma membrane	8.28429	5.1965e-09
Sodium channel complex	8.09675	8.003e-09
Voltage-gated sodium channel complex	8.09675	8.003e-09
Intrinsic to plasma membrane	7.8549	1.3967e-08
Vesicle	7.02549	9.43e-08
Clathrin-coated vesicle	6.93904	1.1507e-07
Cell junction	6.51415	3.0609e-07
Cytoplasmic vesicle	6.25708	5.5325e-07
Cytoplasmic membrane-bounded vesicle	6.14146	7.22e-07
Membrane-bounded vesicle	6.14146	7.22e-07
Coated vesicle	5.78532	1.6394e-06
Cyclin-dependent protein kinase holoenzyme complex	4.80855	1.554e-05
Cyclin-dependent protein kinase 5 holoenzyme complex	4.80967	1.55e-05
Nuclear cyclin-dependent protein kinase holoenzyme complex	4.80967	1.55e-05
Cytoskeletal part	4.38722	4.1e-05
Synaptosome	3.70699	0.00019634
Voltage-gated calcium channel complex	3.46655	0.00034155
Calcium channel complex	3.46655	0.00034155
Cytoskeleton	3.41168	0.00038754
Microtubule	3.31872	0.00048004
Voltage-gated calcium channel complex	3.24374	0.0005705
Potassium channel complex	3.24374	0.0005705
Protein complex	3.15455	0.00070057
Microtubule cytoskeleton	2.86246	0.0013726
Integral to golgi membrane	2.69654	0.0020112
Intrinsic to golgi membrane	2.6968	0.00201
Membrane fraction	2.21351	0.0061163
Insoluble fraction	2.12544	0.0074914
Cell fraction	2.04309	0.0090554
Chloride channel complex	1.99136	0.010201
Integral to organelle membrane	1.94447	0.011364
Intermediate filament cytoskeleton	1.85524	0.013956
Intermediate filament	1.85524	0.013956
Outer membrane-bound periplasmic space	1.8003	0.015838
Periplasmic space	1.80134	0.0158
Cell envelope	1.80134	0.0158
Downregulated genes:
Biological processes	Percentage of genes
Biological regulation	35.2
Regulation of biological process	32.5
Regulation of cellular process	30.7
Multicellular organismal process	28.7
Multicellular organismal develooment	26.7
Development process	26.7
Anatomical structure development	20.9
System development	19
Organ development	18.8
Regulation of metabolic process	18.4
Regulation of cellular metabolic process	18
Regulation of macromolecular metabolic process	18
Regulation of gene expression	17.8
Regulation of primary metabolic process	17.8
Regulation of macromolecule biosynthetic process	17.4
Regulation of cellular biosynthetic process	17.4
Regulation of biosynthetic process	17.4
Regulation of nucleobase, nucleoside, nucleotide and nucleic acid metabolism	17.4
Regulation of nitrogen compund metabolic process	17.4
Regulation of transcription	16.8
Regulation of RNA metabolic process	15.5
Regulation of transcription, DNA-dependent	15.3
Signaling	14.9
Anatomical structure morphogenesis	14.5
Embryonic development	10.9
Tissue development	9.1
Cell differentiation	8.7
Cellular development process	8.7
Response to stimulus	8.5
Proteolysis	8
Organ morphogenesis	7.8
Embryonic morphogenesis	7.4
Anatomical structure formation involved in morphogenesis	7.2
Embryonic organ development	5.3
Response to stress	5.3
Pattern specification process	5.1
Regulation of biological activity	5.1
Positive regulation of biological process	4.9
Skeletal system development	4.3
Vasculature development	4.3
Blood vessel development	4.1
Positive regulation of cellular process	4.1
Regionalization	4.1
Blood vessel morphogenesis	3.9
Sensory organ development	3.9
Cartilage development	3.7
Embryonic organ morphogenesis	3.7
Chordate embryonic development	3.7
Embryonic development ending in birth or egg hatching	3.7
Molecular function	Percentage of genes
Binding	60.9
Cation binding	22.4
Ion binding	22.4
Metal ion binding	21.7
Protein binding	19.7
DNA binding	15.2
Transcription regulator activity	13.5
Molecular transducer activity	13.1
Transcription factor activity	12.4
Receptor activity	10.9
Sequence-specific DNA binding	10
Peptidase activity	7.4
Peptidase activity, acting on L-amino acid peptidase	6.8
Calcium ion binding	5.9
Endopeptidase activity	5.7
Structural molecule activity	5.2
Receptor binding	3.9
Serine-type endopeptidase activity	3.1
Serine-type peptidase activity	3.1
Serine hydrolase	3.1
Metallopeptidase activity	2.6
Protein tyrosine kinase activity	2.4
Transmembrane receptor protein kinase activity	1.6
Metalloendopeptidase activity	1.4
Growth factor binding	1.3
Transmembrane receptor protein tyrosine kinase activity	1.3
Phospholipase activity	1.1
Lipase activity	1.1
Metallocarboxypeptidase activity	0.9
Oxidoreductase activity, acting on the CH-NH2 group of donors, oxygen as acceptor	0.9
Phospholipase C activity	0.9
Carboxypeptidase activity	0.9
Oxidoreductase activity, acting on the CH-NH2 group of donors	0.9
Metalloexopeptidase activity	0.9
Copper ion binding	0.9
Insulin-like growth factor binding	0.9
Inositol or phosphatidylinositol phosphodiesterase activity	0.7
Phosphoinositide phospholipase C activity	0.7
Carbonate dehydratase activity	0.7
Extracellular matrix structural constituent	0.7
Calcium-dependent phospholipid binding	0.7
Phospholipase inhibitor activity	0.5
Lipase inhibitor activity	0.5
Double-stranded DNA binding	0.5
Glucagon receptor binding	0.3
Phophatidylcholine-retinol O-acyltransferase activity	0.3
Chemoattractant activity	0.3
Hyaloronan syanthase activity	0.3
Cellular component	Percentage of genes
Cell	55.4
Cell part	55.4
Membrane	24.6
Intrinsic to membrane	18
Integral to membrane	17.7
Nucleus	14.5
Plasma membrane	5.4
Extracellular region	3.4
Plasma membrane part	3.3
Cell junction	1.3
Extracellular region part	1.3
Cell-cell junction	0.7
Extracellular matrix	0.6
Proteinaceous extracellular matrix	0.5
Apicolateral plasma membrane	0.3
Apical junction complex	0.3
Intermediate filament	0.3
Intermediate filament cytoskeleton	0.3
Tight junction	0.3
Occluding junction	0.3
Gap junction	0.2
Connexon complex	0.2
Receptor complex	0.1
Extracellular matrix part	0.1
Biological processes	negative log(p-value)	p-value
Multicellular organismal development	21.4495	3.5525e-22
Multicellular cellular process	20.6438	2.271e-21
Developmental process	19.6977	2.0057e-20
Organ development	17.132	7.3784e-18
Anatomical structure development	15.0677	8.5564e-16
System development	14.1927	6.4162e-15
Anatomical structure development	13.8001	1.5847e-14
Regulation of RNA metabolic process	12.7817	1.6531e-13
Regulation of transcription, DNA-dependent	12.569	2.6979e-13
Biological regulation	11.1698	6.7645e-12
Embryonic development	11.1589	6.9352e-12
Tissue development	10.7823	1.651e-11
Cartilage development	10.7822	1.6511e-11
Skeletal system development	10.621	2.3935e-11
Anatomical structure formation involved in morphogenesis	10.1201	7.5838e-11
Regulation of biological process	9.38401	4.1304e-10
Embryonic morphogenesis	9.1976	6.3445e-10
Regulation of cellular process	9.12011	7.5838e-10
Organ morphogenesis	8.03831	9.1557e-09
Otic placode formation	8.7556	1.7555e-09
Embryonic organ development	8.72487	1.8842e-09
Regulation of macromolecule biosynthetic process	8.71765	1.9158e-09
Regulation of cellular biosynthetic process	8.56843	2.7013e-09
Regulation of transcription	8.52094	3.0134e-09
Regulation of biosynthetic process	8.513	3.069e-09
Ectodermal placode morphogenesis	8.44346	3.602e-09
Regulation of nucleobase, nucleoside, nucleotide and nucleic acid metabolic process	8.31227	4.8723e-09
Regulation of nitrogen compound metabolic process	8.27618	5.2945e-09
Ectodermal placode development	8.15765	6.9559e-09
Regulation of cellular metabolic process	7.95585	1.107e-08
Regulation of gene expression	7.94954	1.1232e-08
Otic vesicle formation	7.64967	2.2404e-08
Proteolysis	7.59642	2.5327e-08
Embryonic organ morphogenesis	7.36115	4.3536e-08
Regulation of primary metabolic process	7.35106	4.4559e-08
Regulation of macromolecule metabolic process	7.23458	5.8266e-08
Otic vesicle morphogenesis	7.20855	6.1866e-08
Positive regulation of biological process	7.06006	8.7084e-08
Blood vessel morphogenesis	7.03882	9.1449e-08
Otic vesicle development	6.81921	1.5163e-07
Vasculature development	6.64745	2.2519e-07
Regulation of metabolic process	6.58409	2.6056e-07
Blood vessel development	6.36164	4.3487e-07
Positive regulation of locomotion	6.19984	6.3119e-07
Cartilage morphogenesis	6.19984	6.3119e-07
Cell differentiation	5.96361	1.0874e-06
Positive regulation of response to external stimulus	5.63899	2.2962e-06
Positive regulation of behaviour	5.63899	2.2962e-06
Regulation of chemotaxis	5.63899	2.2962e-06
Positive regulation of chemotaxis	5.63899	2.2962e-06
Molecular function	negative log(p-value)	p-value
Transcription factor activity	12.8825	1.3108e-13
Sequence-specific DNA binder	10.2691	5.3813e-11
Transcription regulator activity	9.86979	1.3496e-10
Peptidase activity	7.63688	2.3074e-08
Endopeptidase activity	7.28347	5.2063e-08
DNA binding	7.14096	7.2284e-08
Peptidase activity, acting on L-amino acid peptides	7.00292	9.9329e-08
Binding	6.14566	7.1506e-07
Serine-type endopeptidase activity	5.44299	3.6059e-06
Metallopeptidase activity	5.01984	9.5535e-06
Serine-type peptidase activity	4.78412	1.6439e-05
Protein tyrosine kinase activity	4.73589	1.837e-05
Structural molecule activity	4.37755	4.1923e-05
Metallocarboxypeptidase activity	3.87524	0.00013328
Oxidoredutase activity, acting on the CH-NH2 roup of donars, oxygen as acceptor	3.56467	0.00027248
Calcium ion binding	3.52174	0.00030079
Molecular transducer activity	3.51667	0.00030432
Signal transducer activity	3.51667	0.00030432
Cation binding	3.50023	0.00031606
Ion binding	3.48493	0.00032739
Transmembrane receptor protein kinase activity	3.41807	0.00038188
Growth factor binding	3.38172	0.00041522
Phospholipase C activity	3.30024	0.00050091
Phospholipase inhibitor activity	3.25273	0.00055882
Lipase inhibitor activity	3.25273	0.00055882
Inositol or phosphatidylinositol phosphodiesterase activity	3.21458	0.00061013
Phosphoinositide phospholipase C activity	3.21458	0.00061013
Carboxypeptidase activity	3.18168	0.00065814
Metalloendopeptidase activity	3.12837	0.00074409
Oxidoreductase activity, acting on the Ch-NH2 group of donors	3.0708	0.00084958
Metal ion binding	3.06021	0.00087055
Carbonate dehydratase activity	3.05205	0.00088706
Metalloexopeptidase activity	2.96674	0.0010796
Protein binding	2.9102	0.0012297
Receptor binding	2.8911	0.001285
Transmembrane receptor protein tyrosine kinase activity	2.83699	0.0014555
Glucagon receptor binding	2.81727	0.0015231
Phosphatidylcholine-retinol O-acyltransferase activity	2.81727	0.0015231
Chemoattractant activity	2.81727	0.0015231
Phospholipase activity	2.80855	0.001554
Extracellular matrix structural constituent	2.65208	0.002228
Receptor activity	2.64643	0.0022572
Copper ion binding	2.60595	0.0024777
Lipase activity	2.48309	0.0032878
Insulin-like growth factor binding	2.45216	0.0035305
Calcium-dependent phospholipid binding	2.4376	0.0036509
Double-stranded DNA binding	2.37947	0.0041738
Hyaluronan synthase activity	2.35156	0.0044508
Cellular components	negative log(p-value)	p-value
Cell-cell junction	11.1613	6.8984e-12
Occluding junction	9.15153	7.0546e-10
Tight junction	9.15153	7.0546e-10
Apical junction complex	8.87808	1.3241e-09
Apicolateral plasma membrane	8.87808	1.3241e-09
Extracellular region	8.76976	1.6992e-09
Cell junction	6.84622	1.4249e-07
Extracellular matrix	4.81716	1.5235e-05
Plasma membrane	4.4392	3.6375e-05
Intermediate filament cytoskeleton	4.2877	5.1559e-05
Intermediate filament	4.28735	5.16e-05
Extracellular region part	3.98426	0.00010369
cell part	3.89739	0.00012665
Cell	3.89739	0.00012665
Plasma membrane part	3.73372	0.00018462
Gap junction	3.57247	0.00026763
Proteinaceous extracellular matrix	3.48149	0.00033
Collagen	3.12055	0.00075762
Connexon complex	3.05175	0.00088767
Membrane	2.98978	0.0010238
Nucleus	2.78325	0.0016472
Extracellular matrix part	2.31721	0.0048171
Integral to membrane	2.24589	0.0056769
Receptor complex	2.15422	0.007011
Keratin filament	2.09725	0.0079937
Intrinsic to membrane	2.07153	0.0084814
