# Supplementary material for: Defining the transcriptomic landscape of the developing enteric nervous system and its cellular environment
Source: BMC Genomics. 2017 Apr 12;18:290. doi: 10.1186/s12864-017-3653-2 (PMC5389105; doi:10.1186/s12864-017-3653-2)
Supplement: Supplementary file 22 — List of molecular functions and their associated values for the present dataset. Table of all the values of the molecular functional enrichment analysis performed on the dataset. The analysis was accomplished with 1133 genes. The table gives the number of “molecules” (genes) associated with the particular molecular function as well as the percentage of genes that was used to create the pie charts (figure 5) in both the intestinal cell populations. (XLSX 37.7 kb) [file 12864_2017_3653_MOESM22_ESM.xlsx]

## Sheet: Sheet1
Upregulated genes
Molecule type	Percentage of molecules	Number of molecules
Enzyme	0.125343	137
Transcription regulator	0.0567246	62
Transporter	0.0887466	97
Ion-channel	0.0823422	90
Kinase	0.0594694	65
G-protein coupled receptor	0.0539799	59
Phosphatase	0.0265325	29
Transmembrane receptor	0.0192132	21
Peptidase	0.0155535	17
Growth factor	0.0073193	8
Cytokine	0.00182983	2
Translation regulator	0.00274474	3
Ligand-dependent nuclear receptor	0.000914913	1
Other	0.459286	502
		1093
Downregulated genes
Molecule type	Percentage of molecules	Number of molecules
Enzyme	0.15942	110
Transcription regulator	0.137681	95
Transporter	0.0594203	41
Kinase	0.0463768	32
Peptidase	0.0463768	32
G-protein coupled receptor	0.0405797	28
Transmembrane receptor	0.026087	18
Growth factor	0.0188406	13
Ion-channel	0.0144928	10
Phosphatase	0.00869565	6
Cytokine	0.0057971	4
Ligand-dependent nuclear receptor	0.00289855	2
Translation regulator	0	0
Other	0.433333	299
		690
