# Supplementary material for: Defining the transcriptomic landscape of the developing enteric nervous system and its cellular environment
Source: BMC Genomics. 2017 Apr 12;18:290. doi: 10.1186/s12864-017-3653-2 (PMC5389105; doi:10.1186/s12864-017-3653-2)
Supplement: Supplementary file 23 — List of the canonical pathways in the two intestinal cell populations. Pathway analysis on the genes enriched in both the populations to identify the most significant pathways. The analysis was accomplished using 1133 genes. The table provides the top canonical pathways with their respective –log(p-value) and the genes from the dataset that are known to be associated with that pathway. (XLSX 38.4 kb) [file 12864_2017_3653_MOESM23_ESM.xlsx]

## Sheet: Sheet1
Downregulated genes
Canonical pathways	negative log(p-value)	Molecules
Hepatic Fibrosis / Hepatic Stellate Cell Activation	11.6	FGFR2,CCR7,Agtr1b,TGFB1,MMP2,MMP9,LHX2,CTGF,PDGFB,COL1A1,MYH9,CCR5,COL9A3,ECE1,FLT1,IL1RL2,EDN1,VEGFC,COL8A2,COL10A1,KDR,IGFBP5,COL9A1,TGFBR2,COL11A1,COL2A1,SERPINE1,COL11A2,COL9A2
Leukocyte Extravasation Signaling	11.5	ITGAM,F11R,CLDN7,MMP2,MMP9,CLDN3,CLDN8,CLDN4,ITGB2,CLDN1,RAC2,RAPGEF3,CXCR4,WAS,CLDN14,ITK,CLDN5,PRKCH,MMP11,BTK,CLDN6,TXK,CDH5,PIK3CG,PLCG2,PRKCD,CLDN23,MMP8,PECAM1,ARHGAP9
Granulocyte Adhesion and Diapedesis	5.784	ITGAM,CLDN7,MMP11,MMP2,MMP9,CLDN3,CLDN8,C5,CLDN4,ITGB2,CLDN6,CLDN1,CDH5,CXCR4,CLDN14,CLDN23,CLDN5,IL1RL2,MMP8,PECAM1
Agranulocyte Adhesion and Diapedesis	5.342	CLDN7,MMP11,MMP2,MMP9,CLDN3,CLDN8,C5,CLDN4,ITGB2,CLDN6,CLDN1,CDH5,MYH9,ITGB7,CXCR4,CLDN14,CLDN23,CLDN5,MMP8,PECAM1
Human Embryonic Stem Cell Pluripotency	4.443	FGFR2,TGFB1,ZIC3,WNT10A,PDGFB,BMP2,NOG,S1PR5,PIK3CG,TGFBR2,BMP1,BMP6,WNT9B,FGFR4,WNT10B
Atherosclerosis Signaling	4.227	ALOX12,COL10A1,TGFB1,MMP9,APOD,PLA2G1B,PLA2G4F,ITGB2,COL1A1,PDGFB,ALOX5,CXCR4,COL2A1,COL11A2
Airway Pathology in Chronic Obstructive Pulmonary Disease	4.13	MMP2,MMP9,MMP8,CELA2A
Role of Osteoblasts, Osteoclasts and Chondrocytes in Rheumatoid Arthritis	3.911	DLX5,SP7,TGFB1,WNT10A,COL1A1,BMP2,CSF1R,TRAF5,PIK3CG,BMP1,IL1RL2,MMP8,BMP6,WNT9B,WIF1,FRZB,RUNX2,WNT10B,IKBKE
IL-8 Signaling	3.89	IQGAP1,ITGAM,ANGPT2,MMP2,KDR,MMP9,ITGB2,RAC2,IRAK3,PIK3CG,TEK,PRKCD,PTGS2,FLT1,PRKCH,VEGFC,IKBKE
Regulation of the Epithelial-Mesenchymal Transition Pathway	3.89	FGFR2,LOX,MMP2,TGFB1,MMP9,WNT10A,CLDN3,JAK3,FGF23,PIK3CG,ESRP2,TGFBR2,GSC,SNAI2,WNT9B,FGFR4,WNT10B
Tight Junction Signaling	3.878	F11R,CLDN7,OCLN,TGFB1,F2RL2,CLDN3,CLDN8,CLDN4,CLDN6,CLDN1,CEBPA,MYH9,TGFBR2,CLDN14,CLDN23,CLDN5
Fc Epsilon RI Signaling	3.641	GRAP2,LCP2,SYK,PRKCD,INPP5D,BTK,PLA2G1B,PLA2G4F,PRKCH,RAC2,PIK3CG,PLCG2
Inhibition of Matrix Metalloproteases	3.603	MMP11,MMP2,MMP9,THBS2,MMP8,ADAM12,TFPI2
Axonal Guidance Signaling	3.571	EFNA4,MMP2,MMP9,WNT10A,PAPPA,SEMA3F,TUBB1,PDGFB,BMP2,RAC2,ARPC1B,RND1,CXCR4,WAS,BMP6,WNT9B,EFNA1,ADAM12,PRKCH,VEGFC,MMP11,PIK3CG,PLCG2,PRKCD,BMP1,MMP8,SHH,WNT10B,GNA15
Tyrosine Degradation I	3.471	HGD,HPD,TAT
Role of Macrophages, Fibroblasts and Endothelial Cells in Rheumatoid Arthritis	3.46	F2RL1,TGFB1,WNT10A,C5,PDGFB,CEBPA,IRAK3,TRAF5,PIK3CG,PLCG2,IL17RA,PRKCD,NOS2,PRSS2,IL1RL2,WNT9B,WIF1,PRKCH,FRZB,VEGFC,WNT10B,IKBKE
Macropinocytosis Signaling	3.42	PRKCD,ITGB2,PRKCH,PDGFB,INS,CSF1R,PIK3CG,PLCG2,ITGB7
Tec Kinase Signaling	3.152	BTK,JAK3,FGR,FRK,TXK,PIK3CG,PLCG2,BLK,WAS,PRKCD,ITK,TNFSF10,PRKCH,GNA15
Sertoli Cell-Sertoli Cell Junction Signaling	3.08	F11R,CLDN7,OCLN,CLDN3,TUBB1,CLDN8,CLDN4,CLDN6,CLDN1,WAS,CLDN14,NOS2,MAP3K8,CLDN23,CLDN5
VEGF Family Ligand-Receptor Interactions	3.06	PRKCD,KDR,FLT1,PLA2G1B,PLA2G4F,PRKCH,VEGFC,PIK3CG,PLCG2
Upregulated list
Canonical pathways	negative log(p-value)	Molecules
Gαi Signaling	8.462	GRM2,GABBR1,CNR1,GRM3,DRD2,GRM4,GNG3,ADCY8,S1PR1,OPRK1,RGS7,HTR1D,ADCY7,ADRA2B,OPRL1,GNB2,GNB5,RGS14,MAPK1,ADORA3,GNG2,ADRA2C,CHRM4,ADRA2A,HRAS
cAMP-mediated signaling	7.209	GRM2,PDE4A,GNAO1,GABBR1,CNR1,GRM3,DRD2,GRM4,HTR7,PDE4D,HTR5A,ADCY8,AKAP6,DUSP4,S1PR1,OPRK1,HTR1D,RGS7,ADCY7,CAMK4,ADRA2B,CAMK1D,PPP3CA,OPRL1,PTGER2,RGS14,MAPK1,ADORA3,CAMK1G,ADRA2C,CHRM4,ADRA2A,PDE1A
Glutamate Receptor Signaling	6.722	GRM2,GRIA1,GRID1,CAMK4,GRIN2B,GRM3,GRIN3B,SLC1A7,DLG4,GRM4,GRIK4,GRID2,SLC1A6,GNG2,GRIK3
Serotonin Receptor Signaling	6.551	HTR1D,ADCY7,DDC,GCH1,HTR2B,TPH1,HTR7,HTR3B,SLC18A1,SLC18A2,HTR5A,SLC18A3,ADCY8
G-Protein Coupled Receptor Signaling	6.542	GRM2,PDE4A,GNAO1,GABBR1,CNR1,HRH1,GRM3,GNAQ,DRD2,GRM4,HTR7,PDE4D,HTR5A,ADCY8,DUSP4,S1PR1,PRKCE,OPRK1,HTR1D,RGS7,ADCY7,CAMK4,ADRA2B,SYNGAP1,OPRL1,PTGER2,HTR2B,RGS14,MAPK1,ADORA3,ADRA2C,CHRM4,ADRA2A,HRAS,PDE1A
GABA Receptor Signaling	6.499	GABRG2,ADCY7,GABBR1,GPR37,GABRB2,DNM1,NSF,GABRB3,KCNH2,KCNN3,GABRA5,GABRA1,SLC6A1,GABRB1,KCNQ3,ADCY8
Dopamine-DARPP32 Feedback in cAMP Signaling	6.41	KCNJ2,PRKG2,KCNJ6,GRIN3B,KCNJ9,GNAQ,DRD2,NOS1,PPP1R14B,PRKCZ,ADCY8,CSNK1E,PRKCE,PPP2R5B,ADCY7,PRKG1,CAMK4,KCNJ14,PPP2R2C,PPP3CA,CACNA1A,GRIN2B,PPP1R14C,KCNJ3,CACNA1C,PRKD1
Neuropathic Pain Signaling In Dorsal Horn Neurons	5.939	PRKCE,GRM2,TACR1,GRIA1,GPR37,CAMK4,CAMK1D,GRIN2B,GRM3,KCNH2,GRIN3B,GRM4,KCNN3,MAPK1,PRKD1,NTRK2,CAMK1G,PRKCZ,KCNQ3
Axonal Guidance Signaling	5.875	SEMA4D,LINGO1,SRGAP3,GNAO1,SLIT3,SEMA6D,DPYSL5,RGS3,PAK7,TUBB2A,GNAQ,EPHA6,TUBA1A,ARHGEF7,GNG3,ADAM11,RAC3,KLC1,NTRK3,FZD3,NTRK2,PRKCZ,UNC5D,EFNA2,PLXNA3,PRKCE,TUBB,ADAM8,ADAM23,ADAM19,PPP3CA,EPHA7,RTN4R,GNB2,TUBB4A,ADAM22,SLIT2,NGFR,GNB5,PAK6,SHANK2,TUBA1B,MAPK1,NTRK1,PRKD1,GNG2,HRAS,L1CAM
Breast Cancer Regulation by Stathmin1	5.472	TUBB2A,GNAQ,TUBA1A,ARHGEF7,PPP1R14B,GNG3,PRKCZ,ADCY8,PRKCE,PPP2R5B,TUBB,ADCY7,CAMK4,CAMK1D,PPP2R2C,STMN1,GNB2,TUBB4A,PPP1R14C,GNB5,TUBA1B,MAPK1,PRKD1,CAMK1G,GNG2,ARHGEF9,HRAS
Cellular Effects of Sildenafil (Viagra)	4.809	CACNG8,PDE4A,ADCY7,GPR37,PRKG2,PRKG1,CAMK4,CACNG3,CACNA1A,KCNH2,SLC4A10,CACNG2,CACNG5,KCNN3,PDE4D,CACNA1C,KCNQ3,ADCY8,PDE1A,CACNG4
phagosome maturation	4.732	ATP6V0E2,TUBB,SNAP25,ATP6V1A,NSF,ATP6AP1,ATP6V0C,ATP6V0A2,TUBB2A,TUBB4A,TUBA1A,ATP6V1B2,NOS1,DYNC1I1,NAPB,TUBA1B,NAPG,Atp6ap1l,ATP6V1E1
nNOS Signaling in Neurons	4.565	PRKCE,GRIN3B,DLG4,RASD1,NOS1,CAPN5,CAMK4,PRKD1,PPP3CA,PRKCZ,GRIN2B
Huntington's Disease Signaling	4.449	NEUROD1,SH3GL3,SNAP25,DNAJC5,CACNA1B,DNM1,DCTN1,GNAQ,GNG3,PRKCZ,MAPK9,PRKCE,NSF,CPLX2,GRIN2B,GNB2,RCOR2,CDK5R1,DLG4,CAPN5,GNB5,NAPB,MAPK1,NAPG,NTRK1,PRKD1,GNG2,HRAS
CREB Signaling in Neurons	4.406	PRKCE,GRM2,GRIA1,GNAO1,ADCY7,GRID1,CAMK4,GRIN2B,GRM3,GNB2,GNAQ,GRM4,GRIK4,GNB5,GNG3,GRID2,MAPK1,PRKD1,GNG2,GRIK3,HRAS,PRKCZ,ADCY8
α-Adrenergic Signaling	4.3	PRKCE,ADCY7,CAMK4,GNB2,GNAQ,SLC8A3,GNB5,GNG3,MAPK1,PRKD1,GNG2,ADRA2A,HRAS,PRKCZ,ADCY8
Synaptic Long Term Potentiation	4.245	PRKCE,GRM2,GRIA1,CAMK4,PPP3CA,GRIN2B,GRM3,PPP1R14C,GRIN3B,GNAQ,GRM4,PPP1R14B,MAPK1,CACNA1C,PRKD1,HRAS,PRKCZ,ADCY8
Ephrin B Signaling	3.953	GNAO1,RGS3,GNB2,GNAQ,GNB5,GNG3,RAC3,ITSN2,MAPK1,ABI1,GNG2,HRAS,VAV3
Synaptic Long Term Depression	3.717	PRKCE,PPP2R5B,GRM2,GRIA1,GNAO1,GRID1,PRKG2,PRKG1,PPP2R2C,PLA2G3,GRM3,GNAQ,NOS1,GRM4,GRID2,MAPK1,PRKD1,HRAS,PRKCZ
Amyotrophic Lateral Sclerosis Signaling	3.696	GRIA1,GRID1,PPP3CA,CACNA1A,NEFL,HECW1,GRIN2B,GRIN3B,CAPN5,NOS1,GRIK4,GRID2,CACNA1C,PRPH,GRIK3
